# Supplementary material for: Maternal supplementation with n-3 fatty acids affects placental lipid metabolism, inflammation, oxidative stress, the endocannabinoid system, and the neonate cytokine concentrations in dairy cows
Source: J Anim Sci Biotechnol. 2024 May 21;15:74. doi: 10.1186/s40104-024-01033-4 (PMC11106909; doi:10.1186/s40104-024-01033-4)
Supplement: Supplementary file 2 — Additional file 2. Proteomic analysis results. [file 40104_2024_1033_MOESM2_ESM.xlsx]

## Sheet: 19283_Original
Protein_Key	Unique Peptides	Shared Peptides	Sequence Coverage Fraction	Protein Unmodified Mass	Protein Full Name	Organism	Gene	Number of Unique Peptides	Number of Peptides	Protein_Key	Student's T-test p-value 2_1	Student's T-test q-value 2_1	Log2(ratio 2/1)	FC 2/1	Student's T-test p-value 3_1	Student's T-test q-value 3_1	Log2(ratio 3/1)	FC 3/1	Student's T-test p-value 3_2	Student's T-test q-value 3_2	Log2(ratio 3/2)	FC 3/2	3456_06092023.raw	3505_06092023.raw	3295_06092023.raw	3555_06092023.raw	3798_06092023.raw	3461_06092023.raw	3596_06092023.raw	3689_06092023.raw	Protein QValue
A0A0A0MP90|A4IFU5|F2Z4G5	NA	VGAGAPVYLAAVLEYLTAEILELAGNAAR|VTIAQGGVLPNIQAVLLPK|KGNYSERVGAGAPVYLAAVLEYLTAEILELAGNAAR|GNYSERVGAGAPVYLAAVLEYLTAEILELAGNAAR|NDEELNKLLGR|AGLQFPVGR|HLQLAIR|NDEELNK	0.63077|0.63077|0.63077	14156.960498872657|14112.934284124167|14126.949934188628	Histone H2A	Bos taurus	H2AC8|H2AW|H2AC4	0	8	A0A0A0MP90|A4IFU5|F2Z4G5	0.744995	1	-0.317899	-1.24651	0.138051	0.938279	-1.50785	-2.84385	0.24755	0.829305	-1.18995	-2.28144	22.1413	22.6364	22.6866	20.7215	22.8046	20.0082	21.9345	20.7001	0
A0A0A0MP92	KIFTSDADFSGITDDHK|IFTSDADFSGITDDHK	GTSVDGHSLASSNTDFAFSLYK|DAEAFYASEVLSTNFK|VIVPMMTLYLETPYFR|NVIFSPLSISIALAFLSLGAHDHTVTEILEGLK|TPFNPNHTYESEFHVSQNER|KDAEAFYASEVLSTNFK|LAVSHVIHK|FSISSHYQLK|LPENVTPEEQHK|ETQSIIFLGK|LFNDLDVLTNLILLNYIFFK|LTPETLTR|QLALKDPNK|LINEYVK|DILSQLGIK|MQDLEAK|DILSQLGIKK	0.54197	46986.3	Serpin A3-7	Bos taurus	SERPINA3-7	2	19	A0A0A0MP92	0.699498	1	-0.361481	-1.28474	0.984394	1	0.0180073	1.01256	0.0513935	0.854579	0.379488	1.30088	26.8049	24.5509	25.2952	25.5059	25.1482	25.8772	25.6182	25.5923	0
A0A0A0MPA0	LLNDLDVLTNLILLNYIFFK|DAEAFYASEVLSINFK|HIDELSLPR|FSISSDYQLR|TPFNPNHTYESEFHVSK|LAVSQVIHK|NVIFSPLSISIALAFLSLGAHGPTVTEILEGLK|LETPYFR|VPMMTLR	VTSVDGHSLASSNTDFAFSLYK|KIFTSDADFSGITNDHK|LPENVTPEEQHK|IFTSDADFSGITNDHK|ETQSIIFLGK|LTPETLTR|QLALKDPNK|LINEYVK|DILSQLGIK|MQDLEAK|DILSQLGIKK	0.54916	46853.4	SERPIN domain-containing protein	Bos taurus	LOC784932	9	20	A0A0A0MPA0	0.751146	1	0.893724	1.85797	0.338887	0.987585	2.53394	5.79152	0.474409	0.912841	1.64022	3.11713	20.5312	24.5066	25.9734	23.8744	20.3902	22.5114	25.9019	26.7453	0
A0A0M6L0P8|A0A3Q1M9C3	NA	PAVIDIPLESLTVLLLNASR|NLLELQALIER|TMFHEFDIK|LYYINAIK	0.17266|0.21053	31963.330596374202|26602.73347611093	Growth hormone E5|Uncharacterized protein	Bos taurus	GHE5|	0	4	A0A0M6L0P8|A0A3Q1M9C3	0.516048	1	0.50405	1.41819	0.86703	1	-0.0884078	-1.0632	0.404805	0.889127	-0.592458	-1.50781	20.1419	20.4764	21.7696	19.9682	20.7017	20.9201	20.041	19.7011	0
A0A0M6L0Q6|G5E550	NA	SCHTNSFHTPEER|EVSEAFLSSAIK|LSEFYNLFYCLHR|IIVPVLK|MIHEAPSSWSGLPSLTSSDEDRR|MIHEAPSSWSGLPSLTSSDEDR	0.28571|0.2931	27396.612288934444|26774.46811407135	Growth hormone E4|Uncharacterized protein	Bos taurus	GHE4|LOC100298767	0	6	A0A0M6L0Q6|G5E550	0.589487	1	-0.371752	-1.29392	0.272906	0.976315	-0.465926	-1.3812	0.869278	0.986965	-0.0941741	-1.06745	20.0181	20.2974	20.56	19.8648	18.9331	19.3662	19.5099	20.1993	0
A0A0N4STN0|Q28852	NA	APALVNAAVTYSKPR|APALVNAAVTYSK|VELVPPTPAEIPTAIQSLK|EALLNGLVATEVWMWFYVGEIIGK|LATFWYYAK|GIIGYDV	0.71845|0.71845	11409.210650393929|11410.194665976838	ATP synthase subunit|ATP synthase subunit g, mitochondrial	Bos taurus	ATP5MG|ATP5MG	0	6	A0A0N4STN0|Q28852	0.536918	1	-0.198811	-1.14775	0.692376	1	-0.155659	-1.11393	0.84426	0.986569	0.0431525	1.03036	22.0475	22.754	22.2901	22.029	22.2867	21.9502	22.5915	22.1936	0
A0A140T827|A0JNA3	NA	EANEILQR|NELVVAPAGVTLK	0.03678|0.04086	61292.33172383535|55388.48545329363	Inosine-5'-monophosphate dehydrogenase|Inosine-5'-monophosphate dehydrogenase 1	Bos taurus	IMPDH1|IMPDH1	0	2	A0A140T827|A0JNA3	0.62278	1	0.137483	1.09998	0.996721	1	-0.00159995	-1.00111	0.558755	0.92924	-0.139083	-1.10121	17.115	16.4786	17.0215	16.9741	16.8072	17.1916	16.7088	16.4852	0.00676522
A0A140T832|A5PK63	NA	LLDFGSLSNLQVTQPTVGMNFK|RDNYVPEVSALDQEIIEVDPDTK|DNYVPEVSALDQEIIEVDPDTK|VCEEIAIIPSK|IAGYVTHLMK|DNYVPEVSALDQEIIEVDPDTKEMLK|RDNYVPEVSALDQEIIEVDPDTKEMLK	0.34146|0.51852	23138.25542871425|15572.37968004263	40S ribosomal protein S17	Bos taurus	RPS17|RPS17	0	7	A0A140T832|A5PK63	0.856791	1	0.0343088	1.02407	0.775454	1	-0.0200634	-1.014	0.712096	0.956958	-0.0543722	-1.03841	23.4267	23.3184	23.2368	23.3178	23.6658	23.4273	23.3324	23.2976	0
A0A140T841|Q58CY6	NA	HAVTGEAVELR	0.05473|0.05473	21467.178364169165|21483.209664298087	Prostamide/prostaglandin F synthase	Bos taurus	PRXL2B|PRXL2B	0	1	A0A140T841|Q58CY6	0.0814621	0.912541	1.60568	3.04339	0.137528	0.937563	1.26226	2.39871	0.0224856	1	-0.343421	-1.26876	14.5664	16.2248	16.9067	17.0264	17.0707	16.5402	16.6192	16.8142	0.006564
A0A140T842	NA	HVMDVVDEELSK|DFYDLAAFITEGLEVHFVEHYR|IVSGEAEFVEVTPENLQDFVGKPVFTVER|MEMINVSGYVAQEK|ILEFIAVSQLR|FLVTSHIHLHVPEGATPK|TENPLVLIDEVDK|FSVGGMTDVAEIK|LAQPYAGVFLK|AFLMQHDSANK|NYLDWLTSIPWGK|DIIALNPLYR|LSSDVLTLLIK|AQAVLEEDHYGMEDVK|EIFDIAFPEER|HSDENLDLAR|TYVGAMPGK|KDDNNESDVVENLDEIYHTGTFVQIHEMQDLGDKLR|ALTAEIVK|LGLLDNHSSEFNVTR|ELGLEKDDKDAIEEK|YLVPQAR|TENPLVLIDEVDKIGR|YLLQEQLK|ESVLQMMQAGHR|ILCFYGPPGVGK|AGVTCIVLPA…	0.36904	113846	Lon protease homolog, mitochondrial	Bos taurus	LONP1	0	29	A0A140T842	0.490348	1	0.124558	1.09017	0.199077	0.953468	0.358795	1.28235	0.307411	0.846574	0.234237	1.17628	23.4523	23.5998	23.7662	23.4196	23.7661	24.0256	24.0707	23.5583	0
A0A140T843|P17690	NA	DTATFGCHETYSLDGPEEVECSK|TYEPGEQIVFSCQPGYVSR|FTCPLTGLWPINTLK|KCSYTEDAQCIDGTIEIPK|WSPDLPVCAPITCPPPPIPK|TCPKPDELPFSTVVPLKR|TCPKPDELPFSTVVPLK|EHSSLAFWK|CPFPSRPDNGFVNHPANPVLYYK|YTTFEYPNTISFSCHTGFYLK|TDASDVKPC|ATVIYEGER|RATVIYEGER	0.53913|0.53913	38219.71207710546|38226.696761393636	Beta-2-glycoprotein 1	Bos taurus	APOH|APOH	0	13	A0A140T843|P17690	0.941645	1	0.0591784	1.04187	0.736438	1	-0.185299	-1.13705	0.6535	0.946242	-0.244477	-1.18466	23.8736	22.7021	23.3286	24.165	22.5474	23.212	22.7298	23.3657	0
A0A140T846|P23196	NA	HLYPNTAYAYTFWTYMMNAR|QGFGELLQAVPLTDSFR|LPVELQELSGLSHQYWSAPSDK|KPLVLCGDLNVAHEEIDLR|GLDWVKEEAPDILCLQETK|GAVVEDAEEPKTEPEAK|VIVAEYDAFVLVTAYVPNAGR|LPVELQELSGLSHQYWSAPSDKEGYSGVGLLSR|EGYSGVGLLSR|KGAVVEDAEEPKTEPEAK|EAVGEGAVLYEDPPDQK|EEAPDILCLQETK|NAGFTPQER|ICSWNVDGLR|ALGSDHCPITLYLAL|VSYGIGEEEHDQEGR|KGAVVEDAEEPK	0.66981|0.66981	35561.2280097153|35547.21235965084	DNA-(apurinic or apyrimidinic site) endonuclease	Bos taurus	APEX1|APEX1	0	17	A0A140T846|P23196	0.413551	1	-0.079127	-1.05638	0.793586	1	-0.0352287	-1.02472	0.686714	0.954572	0.0438983	1.0309	23.0503	23.186	23.1323	23.0305	22.9544	23.1235	22.916	23.2093	0
A0A140T849|Q58DV0	NA	IFSSLHVSGEQLSQLTGIAAILR|FYEQVVQAIQR	0.08808|0.08831	43523.00809491594|43393.96550182719	Protein pelota homolog	Bos taurus	PELO|PELO	0	2	A0A140T849|Q58DV0	0.601547	1	-0.123133	-1.0891	0.454444	0.999978	-0.185043	-1.13685	0.460543	0.904935	-0.0619106	-1.04385	18.7596	19.3022	19.0044	18.8599	18.859	18.8793	18.7319	18.9264	0
A0A140T850|Q5EAC2	NA	VGVLESFLPGQPEAVAR|GLAMGIAK|AIENELLAR|ASYILMEK|DGYMPGHYSLQNWEAR	0.12236|0.12236	52060.99368512117|52032.98753711231	Glutathione synthetase	Bos taurus	GSS|GSS	0	5	A0A140T850|Q5EAC2	0.543433	1	0.350528	1.27503	0.955995	1	0.0344979	1.0242	0.341972	0.859722	-0.316031	-1.2449	21.2313	19.9567	20.74	20.8568	21.2368	21.0791	20.5993	20.2072	0
A0A140T854|A0A3Q1MEC8|Q28035	NA	ADIHLVELLYYVEELDPSLLANFPLLK|SHGQDYLVGNK	0.17117|0.13058|0.17117	25408.350064579467|32362.866087500453|25435.360963616127	Glutathione S-transferase|Glutathione S-transferase A1	Bos taurus	GSTA1|GSTA1|GSTA1	0	2	A0A140T854|A0A3Q1MEC8|Q28035	0.139902	0.944375	2.58204	5.98784	0.115099	0.967376	2.58146	5.98545	0.998998	1	-0.000575384	-1.0004	14.5573	17.6983	17.8924	18.9055	19.3316	18.8257	18.6653	18.6368	0
A0A140T856|Q27954	NA	GVNWAAFHPTMPLIVSGADDR|GITGVDLFGTTDAVVK|LLHDQVGVTQFGPYK|ASNLENSTYDLYTIPK|SGAWDESGVFIYTTSNHIK|LVGQSIIAYLQK|VQVPNCDEIFYAGTGNLLLR|DAESITLFDVQQK|SILLSVPLLVVDNK|KGYPEVALHFVK|ERPAYAVHGNMLHYVK|FWVLAAHPNLNLFAAGHDGGMIVFK|SSGLTAVWVAR|RPWILTSLHNGVIQLWDYR|MCTLIDKFDEHDGPVR|EYIVGLSMETER|TTYQALPCLPSMYGYPNR|DMSGHYQNALYLGDVSER|LLELGPKPEVAQQTR|YAVTTGDYGIIR|SLAYLTAATHGLDEEAESLKETFDPEKETIPDIDPNAK|VTTVTEIGKDVIGLR|KYDE…	0.56454|0.56454	138256.8259992924|138270.84164935685	Coatomer subunit alpha	Bos taurus	COPA|COPA	0	53	A0A140T856|Q27954	0.770862	1	0.0046711	1.00324	0.215215	0.973006	-0.0307007	-1.02151	0.125194	0.81325	-0.0353718	-1.02482	23.6192	23.607	23.607	23.6393	23.607	23.5843	23.607	23.5559	0
A0A140T857|A0A3Q1N6F2|P13184	NA	GGIADALLYR	0.12048|0.12048|0.12048	9317.031193200519|9186.960336933538|9299.07477209058	Cytochrome c oxidase subunit 7A2, mitochondrial|Uncharacterized protein	Bos taurus	COX7A2||COX7A2	0	1	A0A140T857|A0A3Q1N6F2|P13184	0.47461	1	0.241144	1.18193	0.980691	1	0.0127967	1.00891	0.515202	0.912789	-0.228347	-1.17149	21.0517	20.3076	21.0737	20.8831	20.8057	20.1357	21.2078	20.7338	0
A0A140T861|Q28009	NA	HDSEQDNSDNNTIFVQGLGENVTIESVADYFK|GEATVSFDDPPSAK|LKGEATVSFDDPPSAK|TGQPMINLYTDR|APKPDGPGGGPGGSHMGGNYGDDR|AAIDWFDGKEFSGNPIK|KTGQPMINLYTDR|AAIDWFDGK|CPNPTCENMNFSWR|EFSGNPIK	0.22656|0.22612	52208.35300648465|52279.390120269796	RNA-binding protein FUS	Bos taurus	FUS|FUS	0	10	A0A140T861|Q28009	0.871713	1	0.0301466	1.02112	0.850436	1	-0.0493472	-1.0348	0.590106	0.931304	-0.0794938	-1.05665	23.3148	22.8643	23.1184	23.1677	23.073	23.1321	22.7778	23.2107	0
A0A140T869|P68210	NA	NLVTGDHIPTPQDLPQR	0.1453|0.1405	12997.570339687543|13352.744675224005	Alpha-endosulfine	Bos taurus	ENSA|ENSA	0	1	A0A140T869|P68210	0.350028	1	-0.172319	-1.12687	0.797523	1	-0.0487617	-1.03438	0.165083	0.803016	0.123557	1.08942	18.2121	17.8061	17.8676	17.865	17.7778	18.0931	17.8845	17.9035	0.00399148
A0A140T871	TFAVQGFGNVGLHSMR|NIMVIPDLYLNAGGVTVSYFEWLK|FGAKCVAVGESDGSIWNPDGIDPK|NLNHVSYGR	GFIGPGVDVPAPDMSTGER|DIVHSGLAYTMER|IIAEGANGPTTPEADK|HGGTIPIVPTAEFQDR|KGFIGPGVDVPAPDMSTGER|IIAEGANGPTTPEADKIFLER|GVFHGIENFINEASYMSILGMTPGFGDK|DSNYHLLMSVQESLER|IYEGSILEVDCDILIPAASEK|YSTDVSVDEVK|LQHGTILGFPK|TAAYVNAIEK|GASIVEDKLVEDLK|ALASLMTYK|DDGSWEVIEGYR|NYTDNELEK|IIKPCNHVLSLSFPIR|MVEGFFDR|YNLGLDLR|RFTMELAK|CAVVDVPFGGAK|FTMELAK	0.59893	61592.4	Glutamate dehydrogenase (NAD(P)(+))	Bos taurus	GLUD1	4	26	A0A140T871	0.89953	1	0.00696659	1.00484	0.42576	0.991331	0.0503155	1.03549	0.464192	0.905858	0.0433489	1.0305	23.6254	23.6784	23.6784	23.5886	23.7095	23.6256	23.7235	23.7574	0
A0A140T872	NGNLPWPPLR	VRPLNCIVAVSQNMGIGK|IMQEFESDAFFPEIDFEK|LLPEYPGVPLDVQEEK|MTTVSSVEGK|NEFQYFQR	0.42781	21589.2	Dihydrofolate reductase	Bos taurus	DHFR	1	6	A0A140T872	0.562901	1	-0.0906808	-1.06487	0.259598	0.969285	-0.130703	-1.09483	0.722195	0.961617	-0.0400219	-1.02813	20.9742	20.7835	20.6039	20.8551	20.9055	20.8215	20.658	20.765	0
A0A140T881|A0A3Q1LPF0|Q03247	NA	AYKEELEGQLGPMAQETQAR|SEVQAMLGQSTEELR|FGPLVEQGQSR|LAVYQAGASEGAER|AATLSTLAGQPLLER|LGSDMEDLR|WVQTLSDQVQEELLNTQVIQELTALMEETMK|LQAEAFQAR|DSQPWEQALGR|GKDSQPWEQALGR	0.41641|0.43354|0.43354	37400.311997608434|36016.578706190376|35957.53035901593	Apolipoprotein E	Bos taurus	APOE|APOE|APOE	0	10	A0A140T881|A0A3Q1LPF0|Q03247	0.845143	1	0.118075	1.08529	0.303492	0.973869	0.708837	1.63449	0.0928536	0.856574	0.590762	1.50604	21.6002	20.2387	21.0815	20.7165	21.3146	21.6911	21.2464	21.9474	0
A0A140T886|P53620	NA	LNFEAAWDEVGDEFQKEETFTLSTIK|SSPEPVALTESETEYVIR|HPSAVTACNLDLENLVTDANR|WVNEAQEAASSDNIMVQYHALGLLYHVR|ALQQYTLEPSEKPFDLK|ILYLINQGEHLGTTEATEAFFAMTK|KDEESGGGSNPFQHLEK|ILHLLGQEGPR|SIATLAITTLLK|LLLLDTVTMQVTAR|ATFYLNVLEQK|SVPLATAPLAEQR|TLEEAVGNIVK|VPSVSSSALVSSLHLLK|EDPTAVACTFSCVMK|NTHTLLLAGVFR|VFNETPINPR|AGAVSALAK|LFQSNDPTLR|QAIVDKVPSVSSSALVSSLHLLK|QISSFMSEISDEFK|EEGGFEYK|VVVVQAISALCQK	0.38673|0.38673	97337.31295565987|97323.2973055954	Coatomer subunit gamma|Coatomer subunit gamma-1	Bos taurus	COPG1|COPG1	0	23	A0A140T886|P53620	0.240781	1	-0.100936	-1.07247	0.220741	0.971406	-0.167947	-1.12346	0.511959	0.913312	-0.0670109	-1.04754	23.6551	23.7435	23.6386	23.5044	23.652	23.6171	23.6063	23.3706	0
A0A140T888|A0A3Q1M2C3|O02811	NA	EVHDFVLEQFNSSQGELQK|LDPGAVSDVPEAIK|TLLLSLLATEIER|NTEAIGNEVTR|FGLFSAEMK|DAVIALGIFLIESDLQHK|SNLDIAVGSR|ITVPDTYEAR|SQPSMYEQLR|DQPYYDIPDVPYR|LLTLGLSLLHADVLPNATIR|DFLVVPSPVLVK|FWTAMFSDK|EFSIPLEMLR|VYWVEESTAR|FPHLLWSGTVLK|HSSSEDSILSR|DNVNLAWSISPHLAVQLPAR	0.10984|0.11143|0.1099	235128.95393586278|231825.17421533988|234997.9134507743	1-phosphatidylinositol 4-kinase|Phosphatidylinositol 4-kinase alpha	Bos taurus	PI4KA|PI4KA|PI4KA	0	18	A0A140T888|A0A3Q1M2C3|O02811	0.0615373	0.845	-0.332297	-1.25902	0.233473	0.963304	-0.340017	-1.26577	0.967289	0.998799	-0.00772031	-1.00537	21.9062	22.1224	21.5752	21.7909	21.6799	21.6602	21.3947	21.9679	0
A0A140T892	TVDIPDPVEAGEEVK	GLLIEPAANSYLLAER|YDAPFVFAEVNADVVDWIR|VVTNYNSAHDQNSNLLIEYFR|DSTLSLHLSTPANAPVGHYR|NYEASVDSLTFCAVTGPDPSEEAGTK|LSDATEEGAWAAVAADQR|SEGTYCCGPVPVR|VVSGMVNCNDDQGVLLGR|DLLSLSLEPYSEK|SINHSLVVGLK|GCDFDVFAHITNSTPEEHTGR|TVSYNGILGPECGTK|VDLLPLYVGR|CDLELEANGR|LVNKEETGVAMR|RGQPFWLTLHFEGR|QEYVLTQQGFIYQGSAK|GQPFWLTLHFEGR|DDREDITHSYKYPEGSPEER|DDREDITHSYK|YCDCLTESNLIK|YPEGSPEER|VRVDLLPLYVGR|DIYLENPEIK|LVVNFESDR|WDNN…	0.58224	77077.4	Protein-glutamine gamma-glutamyltransferase 2	Bos taurus	TGM2	1	33	A0A140T892	0.211071	0.982047	2.06818	4.19358	0.780455	1	0.71504	1.64153	0.448504	0.898961	-1.35314	-2.55468	20.8331	17.6162	20.7725	21.0302	22.0758	16.9218	22.1485	20.7487	0
A0A140T894|P68250	NA	TAFDEAIAELDTLNEESYKDSTLIMQLLR|LGLALNFSVFYYEILNSPEK|TAFDEAIAELDTLNEESYK|QTTVSNSQQAYQEAFEISK|QTTVSNSQQAYQEAFEISKK|YLSEVASGDNK|AVTEQGHELSNEER|DSTLIMQLLR|YLIPNATQPESK|YDDMAAAMK|LAEQAER|EMQPTHPIR|KEMQPTHPIR|MKGDYFR	0.56098|0.56098	28064.83063018527|28063.84661460236	14-3-3 protein beta/alpha	Bos taurus	YWHAB|YWHAB	0	14	A0A140T894|P68250	0.925604	1	0.0100311	1.00698	0.700048	1	-0.0607767	-1.04303	0.533	0.920477	-0.0708078	-1.0503	26.4358	26.2252	26.3154	26.2753	26.4308	26.4323	26.1107	26.2661	0
A0A140T897|P02769	NA	GLVLIAFSQYLQQCPFDEHVK|SHCIAEVEKDAIPENLPPLTADFAEDKDVCK|ECCHGDLLECADDR|HPYFYAPELLYYANK|RHPYFYAPELLYYANK|MPCTEDYLSLILNR|LFTFHADICTLPDTEK|ECCHGDLLECADDRADLAK|SHCIAEVEKDAIPENLPPLTADFAEDK|DAIPENLPPLTADFAEDKDVCK|VPQVSTPTLVEVSR|NECFLSHKDDSPDLPK|KVPQVSTPTLVEVSR|LGEYGFQNALIVR|HLVDEPQNLIK|SLHTLFGDELCK|QEPERNECFLSHKDDSPDLPK|RHPEYAVSVLLR|KQTALVELLK|DAFLGSFLYEYSR|DAIPENLPPLTADFAEDK|YNGVFQECCQAEDK|RPCFSALTPDETY…	0.80231|0.80231	69278.4512571582|69248.44069247418	Albumin	Bos taurus	ALB|ALB	0	67	A0A140T897|P02769	0.425775	1	-0.745775	-1.67687	0.343754	0.97576	0.197628	1.14681	0.216157	0.835621	0.943403	1.92306	30.46	30.5007	30.1023	30.5915	28.5101	30.6461	30.46	30.9279	0
A0A140T898|Q58DS5	NA	SSMNVDEAFSSLAR|GAMGIILVYDITDEK|LQVWDTAGQER|TITTAYYR	0.23645|0.23645	22927.903669653784|22955.909817662643	Ras-related protein Rab-13	Bos taurus	RAB13|RAB13	0	4	A0A140T898|Q58DS5	0.324351	0.995072	-0.138713	-1.10092	0.694108	1	-0.123916	-1.08969	0.953385	0.996595	0.0147972	1.01031	19.9638	20.0349	20.0374	19.754	19.7905	19.4569	20.2056	19.9638	0
A0A140T899|P30535	NA	APPWVPAVGFTLLPSLGGFLGAQYTR|WYASLQKPPWHPPR|MWQDNQVR	0.28402|0.28402	18898.6283954726|18914.605552027428	Translocator protein	Bos taurus	TSPO|TSPO	0	3	A0A140T899|P30535	0.265992	0.997446	0.467748	1.38295	0.749117	1	0.0982714	1.07049	0.277138	0.830247	-0.369477	-1.29188	21.4437	21.0099	22.043	21.2488	21.7917	21.6205	21.3475	21.0071	0
A0A140T8A1|Q148F8	NA	HEERPDEHGYIAR|ASAPLPGLSAPGR|APSVALPTAQVSTDPGHFSVLLDVK	0.25758|0.31098	21031.04165677898|17458.106816025793	Heat shock protein beta-6	Bos taurus	HSPB6|HSPB6	0	3	A0A140T8A1|Q148F8	0.191977	0.970982	0.683816	1.60638	0.198036	0.955582	0.647308	1.56624	0.937453	0.99579	-0.0365086	-1.02563	18.7559	18.8411	19.0922	19.2495	20.1052	18.8461	19.8254	19.6659	0.00676522
A0A140T8A4|A0A3Q1M0V8	NA	TSQVVATFLDELAQK|NLNEDTTFLPFTR|VGAQEPQDVSYENTLK|ALADVEVSYTVQR|YPHYFPLLK|NILDFPQHVSPSK|YYMNQVEETR|VDQALHTQTAADPAK|EYFPMQVVTR|LSLLCIDFNK|LSEFDVEMSMR|FYLDLYPR|KPPAACTGDALDVVAPCSAVNHLR|AVILELK	0.25328|0.24167	78142.58385509315|81666.39986907154	Thimet oligopeptidase	Bos taurus	THOP1|THOP1	0	14	A0A140T8A4|A0A3Q1M0V8	0.923476	1	-0.0269677	-1.01887	0.562604	1	-0.168178	-1.12364	0.215946	0.835941	-0.14121	-1.10283	21.3266	20.6734	20.9626	21.0943	20.8623	20.9498	20.7115	20.8342	0
A0A140T8A5	GQETSTNPIASIFAWTR	TVYLVHNFTESGGVAMGMYNQDK|ALEEVCIETIEAGFMTK|SEFEAQNIWYEHR|LIFPYVELDLHSYDLGIENR|FKDIFQEIYDK|IQGGSVVEMQGDEMTR|EKLIFPYVELDLHSYDLGIENR|LIDDMVAQAMK|ATDFVVPGPGK|SDYLNTFEFMDK|TVEAEAAHGTVTR|LGENLQLK|NYDGDVQSDSVAQGYGSLGMMTSVLVCPDGK|SIEDFAHSSFQMALSK|LVSGWVKPIIIGR|SEGGFIWACK|HAYGDQYR|VEISYTPSDGSPK|DIFQEIYDK|NILGGTVFR|IIWELIK|NWPLYLSTK|ELSFFAK|LVSGWVK|GLPNVQR	0.7343	46729.4	Isocitrate dehydrogenase [NADP]	Bos taurus	IDH1	1	26	A0A140T8A5	0.0461233	0.810114	-0.175147	-1.12908	0.14877	0.943025	-0.380441	-1.30174	0.235553	0.822877	-0.205294	-1.15292	25.7919	25.6515	25.5333	25.5464	25.5599	25.6027	25.0942	25.3268	0
A0A140T8B1|Q17QK8	NA	TLAQVLAPLMSPR|SVLVLSAR	0.07865|0.07865	28920.022716641393|28921.006732224305	Sepiapterin reductase	Bos taurus	SPR|SPR	0	2	A0A140T8B1|Q17QK8	0.99084	1	0.00248655	1.00173	0.840263	1	0.0433019	1.03047	0.801096	0.980192	0.0408154	1.0287	18.9214	18.5402	18.5986	18.948	18.6533	18.9858	18.6634	18.6732	0.00548446
A0A140T8C4|Q5E948	NA	SVPLAATSMLITQGLISK|NLENSPLGEALR|NITYEELR	0.15385|0.15385	27841.752173374327|27811.741608690296	OCIA domain containing 1|OCIA domain-containing protein 1	Bos taurus	OCIAD1|Ociad1	0	3	A0A140T8C4|Q5E948	0.896951	1	-0.0394065	-1.02769	0.671748	1	-0.107063	-1.07703	0.792217	0.979753	-0.0676562	-1.04801	21.912	22.2643	21.9665	21.766	22.4138	22.2489	21.7501	21.9443	0
A0A140T8C6|A0A3Q1MI01|F1MXP8|P26779	NA	EQILAALEK|LVGYLDR|GLPAATVR	0.04545|0.04571|0.04571|0.04571	58402.80443783637|57975.73925882796|58031.6603398004|58012.61814063482	Prosaposin	Bos taurus	PSAP|PSAP|PSAP|PSAP	0	3	A0A140T8C6|A0A3Q1MI01|F1MXP8|P26779	0.554256	1	0.579018	1.49383	0.38672	0.984287	0.77635	1.71279	0.666688	0.94977	0.197332	1.14658	20.9539	22.898	23.1573	22.5035	21.8542	22.3256	22.7842	22.9971	0.00224467
A0A140T8C8	TEGSTTVSVPHSAMSPVQDEER	PIPVDSPDLEEPLSHSIAK|LCAGCPKPIPVDSPDLEEPLSHSIAK|DSAQAATGECTATVAK|SPDLEPVLR|SLSSGDTGECTDKAHVDVK|TWQDCDYKDSAQAATGECTATVAK|MDNPDTFYSLK|LNAEHDGAFYFK|FSVAIQTCLITPAEGPVVTAQYECLGCVHPISTK|SGNQFVLYR|EEFSFLTPDCK|YSIVFIAR|LISDFPETTSPK|ATVQVVAGLK|DFVQPPTR|AVDAALTK|VYPTVNCQSLGQTSLMK|ISSFSQK|SLSSGDTGECTDK	0.39775	68921.7	Kininogen-1	Bos taurus	KNG1	1	20	A0A140T8C8	0.52637	1	-1.03473	-2.04873	0.959533	1	-0.0497754	-1.0351	0.406259	0.888774	0.984954	1.97925	24.8013	22.8739	21.3058	24.6298	22.473	24.4787	23.0148	23.87	0
A0A140T8D4|Q95M12	NA	DHVFVYFTDHGATGILVFPNEDLHVK|HWVVIVAGSNGWYNYR|HQADACHAYQIVHR|DYTGEDVTPK|LMQFQGLK|NFLAVLR|ESSYACYYDEQR|KLMSTNDLQESRR	0.2448|0.2448	49204.38912414032|49252.38912414031	Legumain	Bos taurus	LGMN|LGMN	0	8	A0A140T8D4|Q95M12	0.238013	1	-0.40668	-1.32563	0.533918	1	-0.215419	-1.16104	0.504548	0.913907	0.191261	1.14176	22.4199	22.8745	21.95	22.2347	22.537	22.0559	22.5082	22.7314	0
A0A3Q1LEU1|A0A3Q1M237|A0A3Q1M7R7|F1N226	NA	HYQHVLAVDPEK|VEAMLNDR|EWEEAELQAK|SQVMTHLHVIEER	0.05206|0.05584|0.05283|0.05606	93793.44202482629|87566.62742093447|92355.73455423355|87125.28595338795	Amyloid beta like protein 2	Bos taurus	APLP2|APLP2|APLP2|APLP2	0	4	A0A3Q1LEU1|A0A3Q1M237|A0A3Q1M7R7|F1N226	0.553184	1	0.190408	1.14109	0.726759	1	0.101821	1.07313	0.371747	0.87641	-0.0885868	-1.06333	19.4202	18.7121	19.2534	19.1102	19.4062	19.1464	19.2112	19.1464	0.00353453
A0A3Q1LF92|A0A3Q1LTM2|E1B7Q0	NA	LLEVQSQVEELQK|IEELQEALR|TSEELNEALSAK	0.04749|0.04444|0.04735	82380.11785410378|88150.06389784144|83094.52481737996	Protein Hook homolog 3	Bos taurus	HOOK3|HOOK3|HOOK3	0	3	A0A3Q1LF92|A0A3Q1LTM2|E1B7Q0	0.947947	0.998951	0.0270084	1.0189	0.781669	1	0.123982	1.08974	0.58652	0.930009	0.0969734	1.06953	19.0178	18.0363	18.3973	18.588	18.677	18.5694	18.4564	18.9274	0.00252171
A0A3Q1LFD0|A0A3Q1MJ70|E1BP90|O46382	NA	LDGNAIVDFVR|FTLLTVSSGITEMK|EYTSDDMNVAPEDR|HWWQDLFR|TLITVAHTDGNYLGNSWHEILK|NLINQTTAK|MENQALQEAK|VDTQDQGMYR|VGCNPNEDVAIFAVDSLR|EVMYAYVDQHDFSGK|DAFLVFR|MFLEGFR|FTLEIWDK|GELANFR|IFTGSTR	0.09278|0.09166|0.09032|0.09032	203416.73759883342|205295.79553140327|208678.49567873028|208579.41603142692	Brefeldin A-inhibited guanine nucleotide-exchange protein 1	Bos taurus	ARFGEF1|ARFGEF1|ARFGEF1|ARFGEF1	0	15	A0A3Q1LFD0|A0A3Q1MJ70|E1BP90|O46382	0.972384	1	-0.00603549	-1.00419	0.247646	0.968004	-0.190785	-1.14138	0.0942087	0.850496	-0.18475	-1.13662	19.1485	19.486	19.1631	19.3466	19.424	19.1895	19.1176	19.0723	0
A0A3Q1LFG8|A0A3Q1N894|A4FUA8	NA	IIEHAENEYQTAISENYQTMSDTTFK|DVQDSVTVSNEAQTAK|EGAAHAFAQYNMDQFTPVK|EGAAHAFAQYNMDQFTPVKIEGYEDQVLITEHGDLGNSR|FITHAPPGEFNEVFNDVR|TIDGQQTIIACIESHQFQPK|FTITPPTAQVVGVLK|IQVHYYEDGNVQLVSHK|LLLNNDNLLR|DHYSNGFCTVYAK|KEASDPQPEEADGGLK|IEGYEDQVLITEHGDLGNSR|ESCDSALR|EASDPQPEEADGGLK	0.67119|0.6899|0.69231	33800.01457485227|33153.560688469785|32911.32824617777	F-actin-capping protein subunit alpha|F-actin-capping protein subunit alpha-1	Bos taurus	CAPZA1|CAPZA1|CAPZA1	0	14	A0A3Q1LFG8|A0A3Q1N894|A4FUA8	0.464596	1	-0.044906	-1.03162	0.675529	1	0.067824	1.04813	0.350426	0.866537	0.11273	1.08127	23.9431	23.803	23.8353	23.8088	23.8403	24.1247	23.9414	23.7566	0
A0A3Q1LFI8|Q2KID7	NA	VPFLVLECPNLK	0.14634|0.08054	9005.596595857001|16757.831005621047	Oligosaccharyltransferase complex subunit|Oligosaccharyltransferase complex subunit OSTC	Bos taurus	|OSTC	0	1	A0A3Q1LFI8|Q2KID7	0.477425	1	-1.0057	-2.00792	0.467262	1	-1.3039	-2.46896	0.856651	0.98605	-0.298202	-1.22961	19.812	20.037	20.8223	17.7493	18.1848	16.493	20.6999	18.6688	0
A0A3Q1LFJ4|A0A3Q1LLM7|A0A3Q1LT18|A0A3Q1M7E1|A0A3Q1M805|A0A3Q1MHZ6	NA	IFVASVEAGSPAEFSQLQVDDEIIAINNTR|SLSDVSAEDIQSLR|WIDATSGIYSSDK|AFENLLGQALTK|RGESLDNLDSPR|AQETGSLVMDIR|KEPAPSGAELER|STTELDDFPTNK|TSLYDDNSWIR|ISINQTPGSR|TFNEMLQDR|LSTPIAGLDNINVFLK|EAQLFHPGDLQDLSNR|RPPVPPMPETYSQSER|REEESSGLLPSDR|VCSCCHNILGK|NNQLYCNDCYLR|ESQNQMSTVTSR|DTLSSISSPDLTSELGEGR|AQSNPYYNGPYLNLK|LQEQLTLER|ETTVTAEVQFPSR|LDFGFTVK|SYTMDDAWK|TTTPSPIPR|SWASAVYTEADGAFPR|SQFFEQGSSDSVVPDLPVPTISAPSR|LTSVV…	0.25598|0.35303|0.26838|0.25828|0.35141|0.26286	204260.5456874544|147694.208482162|194800.98982977713|202398.63857827053|148406.53373244862|198392.67042545852	LIM domain 7	Bos taurus	LMO7|LMO7|LMO7|LMO7|LMO7|LMO7	0	34	A0A3Q1LFJ4|A0A3Q1LLM7|A0A3Q1LT18|A0A3Q1M7E1|A0A3Q1M805|A0A3Q1MHZ6	0.960703	0.997949	0.010691	1.00744	0.237237	0.964051	0.377215	1.29883	0.0705195	0.8387	0.366524	1.28924	21.5386	22.0342	21.7996	21.8983	21.6934	22.3746	22.2108	21.9054	0
A0A3Q1LFK5|A0A452DIP7|Q66LN0	NA	AFLDFHALPYQVVEVNPVR|KVPIVMAQEGESLQQLNDSSVIISALK|EGNFGTVEGAMAK|VMEGLEAFDDLMR|TPAEALASFDYIVK|LQLTLYQYK|HTHIQPWYLR	0.24362|0.28689|0.28226	47733.817437956466|41170.20347735977|41711.47423246302	Prostaglandin E synthase 2	Bos taurus	PTGES2|PTGES2|PTGES2	0	7	A0A3Q1LFK5|A0A452DIP7|Q66LN0	0.382061	1	-0.264958	-1.2016	0.580702	1	0.0718044	1.05103	0.136457	0.797846	0.336763	1.26292	23.9491	24.2557	23.6139	24.1943	23.7041	24.1406	24.1876	24.1944	0
A0A3Q1LFP0|A0A3Q1M1V9|A0A3Q1MNR0|A0A3Q1NC33|F1MKU9	NA	EALFNEFVAAAR|TLESTWEKPQELK|GVSAFSTWEK|LSMWDRPDDLIGR|SDFFELLSNHHLDSQSR|LFNEHIEALTK|VFFYNPTTR|YLLLNPK|GPPPPPTASEPTR	0.0958|0.10542|0.09545|0.094|0.09749	124540.80849700316|113896.18028755418|124653.81059046644|126749.93940126628|122050.49619038987	Transcription elongation regulator 1	Bos taurus	TCERG1|TCERG1|TCERG1|TCERG1|TCERG1	0	9	A0A3Q1LFP0|A0A3Q1M1V9|A0A3Q1MNR0|A0A3Q1NC33|F1MKU9	0.580302	1	0.121564	1.08791	0.998603	1	0.000423431	1.00029	0.212208	0.838481	-0.121141	-1.08759	21.4141	20.8869	21.2838	21.2736	21.2588	21.3063	21.0314	21.115	0.000590667
A0A3Q1LFP3|Q17QG5	NA	ILLSVVSMLAEPNDESGANVDASK|WSPVQSVEK	0.20755|0.2	17794.5703628587|18540.048883590596	Ubiquitin-conjugating enzyme E2 G2	Bos taurus	UBE2G2|UBE2G2	0	2	A0A3Q1LFP3|Q17QG5	0.307201	1	-0.661953	-1.58222	0.774175	1	-0.0999486	-1.07174	0.179554	0.816593	0.562005	1.47632	19.3	20.1332	19.1727	18.4129	19.5783	19.6999	19.5136	19.6365	0
A0A3Q1LFQ2	EQAEAEVASLNR|AREQAEAEVASLNR|TIDDLEDKLK|TIDDLEDK|LMDQNLK|EQAEAEVASLNRR|AELAESR	RIQLVEEELDR|IQLVEEELDR|HIAEEADRKYEEVAR|KYEEVAR|IQLVEEELDRAQER	0.27419	28589.6	Uncharacterized protein	Bos taurus	NA	7	12	A0A3Q1LFQ2	0.190249	0.976058	-0.195352	-1.145	0.187342	0.949202	0.112247	1.08091	0.0269976	1	0.307599	1.23765	24.8261	24.7029	24.5855	24.419	24.7029	24.846	24.8344	24.9498	0
A0A3Q1LFQ5|A0A3Q1MSE0	NA	GAAPGPPRPGLAPVSIIGAEDEDFEIELK|RQEVISELLVTEAAHVR|SGLELEPEEPPGWR|TRPDLFPEDLQR|TLTPTPDGK|ELVPQDILHSLPK|YPLLLQSIEQNTEEPVER|FDGAEGSWFQK|AFIDFYHSFLDK|LIYEGPLTWR|VMVPPAVAFELDR|EIGDVLLAR|EILQHVNLAVR|TNPEEQNNQFQNLDQVK|QSFALEQLK|QDSGYLIK|SAAVVNAISMYMR|LFNSLLPFCR|VEVDAEKPGLTER	0.25101|0.25646	111289.02240709386|108989.92087837735	Rho guanine nucleotide exchange factor 1	Bos taurus	ARHGEF1|ARHGEF1	0	19	A0A3Q1LFQ5|A0A3Q1MSE0	0.283268	1	-0.0642541	-1.04554	0.942601	1	0.00960795	1.00668	0.504063	0.913703	0.0738621	1.05253	21.1875	21.1404	21.1688	21.05	21.0803	21.0971	21.0626	21.3609	0
A0A3Q1LFT9|A0A3Q1M772|E1BFZ6	NA	TLPETSLPNYATNLK|NAVTSMSIR|SGEEQLLR|GVVEEWLSEFK	0.10263|0.08793|0.08253	46977.926087268446|54070.237193387016|57747.10138906827	Family with sequence similarity 126 member A	Bos taurus	FAM126A|FAM126A|FAM126A	0	4	A0A3Q1LFT9|A0A3Q1M772|E1BFZ6	0.753867	1	-0.090416	-1.06468	0.589785	1	-0.122946	-1.08896	0.859299	0.986243	-0.0325298	-1.0228	22.963	22.4919	22.5873	22.4023	22.9214	22.489	22.5639	22.7605	0.00676522
A0A3Q1LFY9|A0A3Q1LX56|E1BHU1	NA	ELLPLIYQHLLQAGYVR|AAAAAAQAQPGPVK|LAATNSSVTGTVSSSNVK|GTVPALPQK|IQVFFPK	0.04811|0.04663|0.04458	138637.77273218174|142980.97677541635|149440.2700764071	Treacle ribosome biosis factor 1	Bos taurus	TCOF1|TCOF1|TCOF1	0	5	A0A3Q1LFY9|A0A3Q1LX56|E1BHU1	0.206119	0.984651	0.268609	1.20465	0.392375	0.98756	0.250087	1.18928	0.920537	0.996232	-0.0185223	-1.01292	21.3425	20.9623	21.3931	21.3188	21.551	21.6995	21.149	21.3588	0
A0A3Q1LFZ6	EENLSMHQMLDQTLLELNNM|SIDDLEEK	ETAEADVASLNR|RIQLVEEELDR|YSQKEDKYEEEIK|KLVIIESDLER|IQLVEEELDR|SLQEQADAAEER|LVIIESDLER|CAELEEELK|KYEEVAR|IQLVEEELDRAQER|EAKHIAEDADRK|AQKDEEKMEIQEIQLK|SLEAQAEK	0.31072	49120.5	Tropomyosin alpha-1 chain	Bos taurus	TPM1	2	15	A0A3Q1LFZ6	0.937264	1	0.0467281	1.03292	0.824356	1	0.118813	1.08584	0.859704	0.985917	0.0720851	1.05123	22.0997	21.0675	21.2676	21.396	22.2275	21.2305	21.9587	21.9181	0
A0A3Q1LG04|A0A3Q1LM63|Q05B89	NA	VGIYSPHTAYDAAPQGVNNWLAK|EIAGVSVTSFSAR|TEILSLEKPLLLYTGMGR|INIILSETDRDPLHVI|DMLDAHLENK	0.20408|0.22923|0.2122	43645.42616838089|39118.21694771213|41879.601359358436	NIF3-like protein 1	Bos taurus	NIF3L1|NIF3L1|NIF3L1	0	5	A0A3Q1LG04|A0A3Q1LM63|Q05B89	0.726975	1	0.143495	1.10458	0.404924	0.985188	-0.377731	-1.2993	0.0798805	0.848948	-0.521226	-1.43517	21.1389	20.2702	20.7025	20.7025	21.139	20.6152	20.3367	20.0286	0
A0A3Q1LG16|E1BFZ9	NA	FIDPLAKEEENVGIDITEPLYMQR|ALADDDFLTVTGK|LAHHLVSLYYQSEEEAQEEGMDMAVLR|LASALAPSIYEHEDIKK|THIDVIHYR|AGIICQLNAR|LHGLDEEAEQK|SQLLQYVHNLVPR|IAEPCVCER|DYIAYAHSTVMPR|TTIENIQLPHTLLSR|GILLQLFGGTR|LSQDASQALIEAYVDMR|YQQLFEDIR|TSQLIPEMQEAFFQCQVCAHTAR|GQSDIAITK|SFDTNLYR|LQESPEDMPAGQTPHTVVLFAHNDLVDK|EELAEALR|GMVSAYPR|GLQVDLHSDGPAAEDTVASEQSLGQK|DMFEEALR	0.40051|0.37799	88896.57910756374|93634.9827298187	DNA replication licensing factor MCM4	Bos taurus	MCM4|MCM4	0	22	A0A3Q1LG16|E1BFZ9	0.628563	1	-0.0792834	-1.05649	0.430024	0.988728	-0.120263	-1.08693	0.563851	0.92674	-0.0409794	-1.02881	23.2469	23.5874	23.2561	23.3062	23.4513	23.3257	23.2393	23.3257	0
A0A3Q1LG90	LLGADSATVFNVQEPEEEAANQEYK	SPVEESGDEAPCGDTSVESGMAPFFEVK|DDAGWYTVSAK|VSGLPTPDLTWLLDGKPVR|FFRPHFLQAPGDLTVQEGR|VSGAPPPQIFWK|IFEGMPATFTCR|ENGVHSLVIEPVSAR|SDPSGTCSLHTAASTLEDDGNYTVMAANPQGR|LQNTGVADGYPVR|DSADEGEPIQER|EAHKPPVFLEK|NEAGIVSCTAR|LISEIEYR|DAVIQDLER|ALLPSQPATATTVSTGVSALGLPR|AAPAAGLPK|DAGIYTCVATNR	0.21946	137784	Palladin, cytoskeletal associated protein	Bos taurus	PALLD	1	18	A0A3Q1LG90	0.436386	1	0.0920563	1.06589	0.0501202	1	0.299658	1.23085	0.0798101	0.850098	0.207602	1.15477	21.277	21.4272	21.4134	21.3471	21.5721	21.588	21.7691	21.5983	0
A0A3Q1LG95|A7Z038	NA	GAQDIPLIPGIGEIINTDNIIK|SSHSELLEDYYQSGR|YLYEEYLQAFTYYK|VLGELWPLFGGR|IANPDQLLTQDVEK|LITNSEEVAFYNGNK|SGANVLICGPNGCGK|FDHVPLATPNGDILIR|LVEHLHNFILFR|FSMGFIDSIIAK|ITELMQVLK|KGISDLVLK|FSMGFIDSIIAKYLATVVGYLVVSRPFLDLAHPR|LFYHKPQFAILDECTSAVSVDVEDYIYSHCR|LFYVPQRPYMTLGTLR|DQVIYPDGKEDQK|EVGITLFTVSHR|EYLDNVQLSHILER|HHEYYLHMDGR|DQVIYPDGK|PYMTLGTLR|GISDLVLK|LITNSEEVAFYNGNKR|LFYVPQR|MTITEQKLEGEYR|DLNFEVR|MSQALGR|…	0.50236|0.48628	72981.21188449921|75310.3930930025	ATP binding cassette subfamily D member 3|ABCD3 protein	Bos taurus	ABCD3|ABCD3	0	29	A0A3Q1LG95|A7Z038	0.46814	1	0.107132	1.07709	0.907914	1	0.0192308	1.01342	0.581262	0.927927	-0.0879014	-1.06282	23.9068	24.0308	24.0591	24.2457	23.923	24.1649	23.7779	24.0213	0
A0A3Q1LGE0|A0A3Q1LT83|A0A3Q1MQS2|Q8WMV3	NA	LPTSWLPEMTSPVISVK|VDQVIILYSGDKIYDDYYQDLK|IQLTVLVKPSGIR|EGSLPLR|VDQVIILYSGDK	0.15608|0.16761|0.17456|0.16164	41768.33612859241|39042.8801104403|37109.940412767115|40127.54863402972	Coxsackievirus and adenovirus receptor homolog	Bos taurus	CXADR|CXADR|CXADR|CXADR	0	5	A0A3Q1LGE0|A0A3Q1LT83|A0A3Q1MQS2|Q8WMV3	0.115377	0.930504	0.1569	1.11489	0.293599	0.971142	0.197714	1.14688	0.729107	0.965272	0.0408141	1.02869	20.5164	20.6985	20.7467	20.7986	20.7476	20.7226	21.0202	20.6726	0
A0A3Q1LGJ2|A0A3Q1LUN2|A0A3Q1MMQ9|A7YWC6	NA	GISLNPEQWSQLK|EQISDIDDAVR|DDNMFQIGK|EYWMDAEGEMKPGR	0.35606|0.34307|0.28144|0.37008	15063.720297112048|15546.203231799478|18789.863716397616|14360.394511798255	Activated RNA polymerase II transcriptional coactivator p15	Bos taurus	SUB1|SUB1|SUB1|SUB1	0	4	A0A3Q1LGJ2|A0A3Q1LUN2|A0A3Q1MMQ9|A7YWC6	0.771821	1	0.0669276	1.04748	0.488532	1	0.148293	1.10826	0.57306	0.927638	0.0813656	1.05802	22.623	22.1962	22.6834	22.4226	22.3235	22.7076	22.4442	22.5219	0
A0A3Q1LGL5|A0A3Q1LJT9|Q2YDE3	NA	VPVLGSLLNLPGIR|RVPVLGSLLNLPGIR	0.11719|0.10714|0.1087	14297.883254974837|15604.641638942414|15415.405884917627	Vesicle transport protein GOT1B	Bos taurus	GOLT1B|GOLT1B|GOLT1B	0	2	A0A3Q1LGL5|A0A3Q1LJT9|Q2YDE3	0.663753	1	0.11696	1.08445	0.60573	1	-0.203858	-1.15177	0.291296	0.837207	-0.320817	-1.24904	20.981	20.4834	21.0736	20.8203	20.6535	20.0599	20.7633	20.7618	0
A0A3Q1LGL7|A0A3Q1M5S0|A0A3Q1N9E9|F1MYX9	NA	SGYLHVFYDFGFSNGPVHLEDTLK|DFNLLEQTETLGVGYGCPEDSLISR|VFLTVPSLSSTAEEK|KGEFAGDDSLLDLDPEDTVFYVGGVPSNFK|SGLLSVSSGAAAHR|NDNLVYVYNLGTK|SLQSDMEELAER|IPFTDIYIGGAPPEILQSR|LDRDVEVEDFQR|IYDAVSGIDTQIIYHKDESENLLNQAR|LAALSIEESK|DVEIPLDSKPVSTWPAYFSIVK|NLQQEADELSR|SLFPVVLEQLDDYNAK|IYDAVSGIDTQIIYHK|LTLSELDSIIK|AHLPLDINFR|IQINNAENTMK|LSDLQESLDQALNHVR|ISFFDGFEGGFNFR|AYFNGQSYIASSQK|YELIVDK|DVEVEDFQR|MKIPFTDIYIGGAPPEIL…	0.20135|0.21484|0.19682|0.19758	198275.69680894143|186092.84432857292|202584.38272117445|201867.08238001942	Laminin subunit alpha 4	Bos taurus	LAMA4|LAMA4|LAMA4|LAMA4	0	27	A0A3Q1LGL7|A0A3Q1M5S0|A0A3Q1N9E9|F1MYX9	0.500472	1	0.288975	1.22177	0.558557	1	0.46957	1.3847	0.783403	0.979261	0.180595	1.13335	21.4101	21.1029	21.3875	21.1605	22.0884	20.9433	21.4551	22.7798	0
A0A3Q1LGM4|A0A3Q1MF14|A0A3Q1MIF4|A0A3Q1N461|F1N4M7	NA	GLETSLAECTFTK|VANYFDWISQHVGR|ACDGVNDCVDKSDELCCK|MGEFPWQMAIK|GFQLGALDTHR|QDSEGIVAVK|SGVCIPK|SEFPGVYTK|LPYQCPK	0.17153|0.16181|0.16611|0.16835|0.16393	64624.2646673343|68859.20984302303|67000.16088020115|65935.57274944747|67967.76481195386	Complement factor I	Bos taurus	CFI|CFI|CFI|CFI|CFI	0	9	A0A3Q1LGM4|A0A3Q1MF14|A0A3Q1MIF4|A0A3Q1N461|F1N4M7	0.826465	1	0.163577	1.12006	0.47565	1	0.427523	1.34492	0.499856	0.9154	0.263946	1.20076	21.6725	20.2872	21.4112	21.5656	20.4535	21.3585	21.3058	21.5579	0
A0A3Q1LGN5|A0A3Q1LSV7|A0A3Q1MBY0|A0A452DIQ6|Q2KIG0	NA	ALQELFPDWK|GIATNDVGIQK|SGILAAESIFNQLTNENLQSK|HHPSIQPTLEGGK|NLSIYDGPEQR|ITTHYTVYPR|GAPLNTPVTEDR	0.1008|0.11069|0.14263|0.10451|0.14263	96035.33860258647|87004.51765769463|68680.90385339943|92417.31655431309|68567.84178816884	Electron-transferring-flavoprotein dehydrogenase|Electron transfer flavoprotein-ubiquinone oxidoreductase, mitochondrial|Electron transfer flavoprotein-ubiquinone oxidoreductase	Bos taurus	ETFDH|ETFDH|ETFDH|ETFDH|ETFDH	0	7	A0A3Q1LGN5|A0A3Q1LSV7|A0A3Q1MBY0|A0A452DIQ6|Q2KIG0	0.913815	1	-0.0439526	-1.03093	0.774484	1	-0.115646	-1.08346	0.726638	0.965725	-0.0716934	-1.05095	20.6812	19.8016	20.0078	20.4684	20.1162	20.3873	20.0125	19.9774	0.000590667
A0A3Q1LGQ6|A0A3Q1LKS7|A0A3Q1M3E6|A0A3Q1MUB6	NA	GMAGWEGGIR|AAFLTGRHAFRSGMDATDR	0.04462|0.05351|0.04966|0.05115	71725.28846087136|60275.14644066777|64695.64989098268|62829.53654682925	Arylsulfatase D	Bos taurus	ARSD|ARSD|ARSD|ARSD	0	2	A0A3Q1LGQ6|A0A3Q1LKS7|A0A3Q1M3E6|A0A3Q1MUB6	0.473272	1	-1.45211	-2.73608	0.192597	0.943365	-1.32102	-2.49843	0.931445	0.996073	0.13109	1.09512	20.2545	21.3889	20.8327	16.7029	20.5732	18.4693	19.9938	20.039	0
A0A3Q1LGS8|F1N2I5	NA	NLLEWLNK|AGVSVYGIIK|DAEDVYGLK	0.10887|0.1102	28348.763763045066|27986.167340472242	Carboxymethylenebutenolidase homolog	Bos taurus	CMBL|CMBL	0	3	A0A3Q1LGS8|F1N2I5	0.326709	0.990634	-0.145057	-1.10577	0.385866	0.984399	-0.213419	-1.15943	0.713789	0.957915	-0.0683619	-1.04853	19.7243	19.5384	19.3953	19.4185	19.6451	19.2737	19.254	19.7261	0.00353453
A0A3Q1LGU7	GNNVEPEYKEEYYNTVR|WLTYYTAANNIEK	NA	0.17442	19591.3	Lipocln_cytosolic_FA-bd_dom domain-containing protein	Bos taurus	LOC505052	2	2	A0A3Q1LGU7	0.63648	1	0.635616	1.5536	0.0977598	1	1.13747	2.19995	0.618409	0.937179	0.501857	1.41603	16.1112	15.1523	17.7698	14.6648	16.3675	16.394	16.6808	17.2329	0.00353453
A0A3Q1LGV7|A0A3Q1LIZ0|A0A3Q1M0U3|A6QLW6|Q29RN1	NA	SPADPTDWGVQTSPR|LCDDGPQLPASPR|AMYQYRPQNEDELELR|QGIFPASYVQVTR|SALSHPGGSSHPPDLGTSSSTTSEIHWTPYR|EVDKNWLEGEHHGR|KVNEHWYEGR	0.17582|0.15752|0.12933|0.1573|0.16918	71647.05836293468|79403.78944407303|95817.31481777757|79491.7803359406|74254.23220446985	Sorbin and SH3 domain containing 3|SORBS3 protein	Bos taurus	SORBS3|SORBS3|SORBS3|SORBS3|SORBS3	0	7	A0A3Q1LGV7|A0A3Q1LIZ0|A0A3Q1M0U3|A6QLW6|Q29RN1	0.556128	1	-0.154767	-1.11324	0.709184	1	0.138037	1.10041	0.21732	0.833489	0.292804	1.22502	21.6527	21.0486	21.1679	21.1262	21.2936	21.4324	21.1849	21.8488	0
A0A3Q1LGY1|A0A3Q1LML6|A0A3Q1LR62|F1N238	NA	VGRPSNIGQAQPIIDQLAEEAR|VYVGSIYYELGEDTIR|AQSSQDAVSSMNLFDLGGQYLR|IYVASVHQDLSDDDIK|VVAEVYDQER|SIDMSWDSVTMK|QAFAPFGPIK|AVTPPMPLLTPATPGGLPPAAAVAAAAATAK|QGEEEDAEIIVK|GYGFIEYEK|LGLPPLTPEQQEALQK|AIQALNGR|SVFEAFGK	0.35229|0.34164|0.36226|0.36571	58287.908551698165|59990.71441617999|57007.22438547039|56505.962280299456	Poly(U)-binding-splicing factor PUF60	Bos taurus	PUF60|PUF60|PUF60|PUF60	0	13	A0A3Q1LGY1|A0A3Q1LML6|A0A3Q1LR62|F1N238	0.30013	1	-0.127364	-1.0923	0.668235	1	-0.0475725	-1.03352	0.311131	0.851597	0.0797914	1.05687	21.519	21.3061	21.3583	21.1906	21.3067	21.4592	21.304	21.3318	0
A0A3Q1LGY9|P01017	NA	VLSSLQTIQGLLVAQGGASSQAR|LPTLLGAEANLSK|SLDLSTDPNLAAEK|KVEALTFQHNFLTR|ASYDLQDLLAQAK|ALTAVSPDSTLLFNAYVHFQGK|SSAVDEEALWEQLVR|SNCDQLEKPSVETPPDPTFTPVPIQTK|FMQSVTGWNMGR|VPLSANTYLLLIQPHHTPDLR|AIHLTMPQLTLK|VEALTFQHNFLTR|VLNSVLFELK|LQAFLGVPGEGQGCTSR|GFSLLPGLK|VSRPLSAE|ISDANLR|VYVHPFHLLVYSK	0.52521|0.52521	51391.9	Angiotensinogen	Bos taurus	AGT|AGT	0	18	A0A3Q1LGY9|P01017	0.922145	1	0.0597226	1.04227	0.597038	1	-0.39037	-1.31073	0.320733	0.856834	-0.450092	-1.36613	22.9638	21.6332	21.9499	22.5188	22.6059	22.5883	21.5766	21.5595	0
A0A3Q1LH95|A0A3Q1M7U8|A0A3Q1N590|E1B8N9	NA	EAEILSVLSHR|NVVIAADGVLK|SEEMDMDHIMTWATDVAK	0.05|0.05256|0.08772|0.05202	91526.94571744291|86931.76507704845|51678.187246410074|88179.24194599339	Mitogen-activated protein kinase kinase kinase 20	Bos taurus	MAP3K20|MAP3K20|MAP3K20|MAP3K20	0	3	A0A3Q1LH95|A0A3Q1M7U8|A0A3Q1N590|E1B8N9	0.00826408	0.817846	-0.318608	-1.24713	0.343097	0.978993	-0.248173	-1.1877	0.704728	0.957619	0.0704346	1.05003	19.2091	19.2835	18.9821	18.8677	18.9331	18.7189	18.9704	19.305	0.00676522
A0A3Q1LHA5|A0A3Q1LVI0|A0A3Q1MSD8|A0A3Q1MTS5|E1BN81	NA	GEAHLELNAFR|VPADMIFLR|SLAEEQYQDFEAR|SYVYAEEPNIDIHNFVGTFTR|SEVAMLYPELYK	0.06262|0.06334|0.06762|0.06304|0.06439	118923.37531360853|117989.77033648397|110702.4392330269|118469.15688141136|115924.77493989501	Phospholipid-transporting ATPase	Bos taurus	ATP9A|ATP9A|ATP9A|ATP9A|ATP9A	0	5	A0A3Q1LHA5|A0A3Q1LVI0|A0A3Q1MSD8|A0A3Q1MTS5|E1BN81	0.722341	1	-0.143684	-1.10472	0.378755	0.986332	-0.312809	-1.24212	0.510305	0.91306	-0.169125	-1.12438	18.7587	19.459	18.577	19.0681	19.2503	18.5577	18.9434	18.8869	0.00724095
A0A3Q1LHB1|E1BDM8	NA	VDHVQMIVLDEADKLLSQDFVQIMEDIILTLPK|SIEEQLGTEIKPIPSNIDK|DNIQAMVIVPTR|LDDTVHVVIATPGR|GVTQYYAYVTER|QILLYSATFPLSVQK|FGHLGLAINLITYDDRFNLK|FMNSHLQKPYEINLMEELTLK|SGAYLIPLLER|GPVKPSGGPGGGGTQTQQQMNQLK|VMATTGGTNLR|SLYVAEYHSEPVEDEKA|KDNIQAMVIVPTR|LAETYLHR|NLVCTDLFTR	0.49458|0.47205	51981.948265902|54342.275754549046	RNA helicase	Bos taurus	DDX6|DDX6	0	15	A0A3Q1LHB1|E1BDM8	0.0195276	0.738609	-0.166457	-1.1223	0.0606905	1	-0.133027	-1.09659	0.496803	0.918809	0.0334307	1.02344	22.9105	22.921	22.7923	22.6968	22.7588	22.735	22.7624	22.8508	0
A0A3Q1LHC1|E1BLD1	NA	HGLTEELLSR|LPLHLYDTPGSTYNLQILTR|ILYIVASDPYSR|GQVKPSTSSQPILSAPGPTK|HGANPDLRDEDGKTPLDK	0.03138|0.03065	282113.3949395914|289157.0028885767	E3 ubiquitin-protein ligase	Bos taurus	HECTD1|HECTD1	0	5	A0A3Q1LHC1|E1BLD1	0.718886	1	-0.0467869	-1.03296	0.000802129	1	0.186844	1.13827	0.0641406	0.846614	0.23363	1.17579	19.3348	19.3474	19.1392	19.4561	19.2875	19.5404	19.5087	19.5346	0
A0A3Q1LHC9|A0A3Q1LKN6|F1N506	NA	EHVLAYFLPEAPAELLQIFDEAALEVVLAMYPK|TSIHEAMEQQSISISK|FGAQQDTIEVPEKDLVDK|VAVGELTDEDVK|RDNNELLLFILK|DTVDPVQDEMLAR|GLALALFGGEPK|ESLVVNYEDLAAR|QLVAEQVTYQR|VMLESFVDTQK|ISHLPLVEELR|AIFTTGQGASAVGLTAYVQR|FDVLCVVR|ATEDGEEEDMIESVENLEDLK|ESMATGSIPITVR|MITSLSK|QINIHNLSAFYDSELFR|AGIVTSLQAR	0.27772|0.28667|0.28603	103951.2768174104|100903.55329903697|101345.01422043952	DNA replication licensing factor MCM2	Bos taurus	MCM2|MCM2|MCM2	0	18	A0A3Q1LHC9|A0A3Q1LKN6|F1N506	0.0828994	0.905933	0.11869	1.08575	0.313704	0.976559	0.139903	1.10183	0.815683	0.981823	0.0212123	1.01481	20.3628	20.4744	20.5058	20.5514	20.5545	20.696	20.5724	20.4069	0
A0A3Q1LHE1|A0A3Q1MH57|F1N6U4	NA	YLQEEVNINR|DITSTIHFEAYR|VVNIVPVIAK|SITHDIEEK|ITADLLSNGIDVYPQK|SQEATEAAPSSAGDMADTPR|MPEVPAAPAADAAPK|ADTLTLEER|STLINTLFK|ITADLLSNGIDVYPQKEFDEDSEDR|EMIPFAVVGSDHEYQVNGK	0.24382|0.2359|0.24512	63325.83163456406|65261.89189034577|62973.66819806427	Septin 9	Bos taurus	SEPTIN9|SEPTIN9|SEPTIN9	0	11	A0A3Q1LHE1|A0A3Q1MH57|F1N6U4	0.679142	1	0.134761	1.09791	0.280036	0.980456	0.322951	1.25089	0.247325	0.829826	0.18819	1.13933	21.907	21.2627	21.7962	21.4605	21.9022	21.8397	21.9053	21.9784	0
A0A3Q1LHT7	SIEALLEASQAQDAQASR|LTAEFEEAQLVASQLQAELEK|SHVEDGDVAEAPR|TEALLGDEQTR|AEQDPAELK	HVAAASAECQSYAQEVAGLR|TLQEQLENGPSAQLAR|TLVSAVGSMVLSEGEAQR|RPQASPEPSDLAAK|LMELESQVWCLEK|DPVWAPAVAVAPTSVQSPVVTAPVATVSAMPQEK|VSAAEEELQESR|VEPAVSSVVNSIQVLASK|QLLLESQSQLDAAK|IPDHEPTPGVTILPK|LLATEQEDAAVAK|HLEEVVEK|EVPMVVVSPVGAK|AAILEAAPK|SILAETEAMLK|NADMVQSQEAPK|AMEALASAEK|MVEVVQNQSK|SVEEEEQVWK|LKGELESSDQVR|DALNQATSQVESK|ETSYEEALANQR|EAEETQSGLQAECDQYR|EQEITAVQAR|LQQENSILR|LQSSEAEVR|AGIVQDTWHK|KGEPGPPDAN…	0.33591	166675	Ribosome binding protein 1	Bos taurus	RRBP1	5	42	A0A3Q1LHT7	0.585894	1	0.0998913	1.07169	0.396335	0.988447	0.162521	1.11924	0.27716	0.829622	0.0626297	1.04437	22.5317	22.9556	22.7838	22.8433	22.9037	22.9674	22.8433	22.9079	0
A0A3Q1LHV0|A0A3Q1LZS6|A0A3Q1M0L0|A0A3Q1M161|A0A3Q1MDJ9|A0A3Q1MHE2|F1MHC3|F1MQT9|Q0VD03	NA	GSSETQDQFMTADETR|SQEMVHLVNK|YGFIEGHVVIPR|LVINNGNGTMEER|NIGFETCR	0.09704|0.08767|0.08926|0.10137|0.09365|0.10906|0.13626|0.08393|0.16033	66533.2823647367|73228.46692037892|71739.8776721327|63223.8056409035|68600.37053480708|58267.74590579252|46733.4503849432|76295.80604888858|40061.28181371808	CD44 antigen	Bos taurus	CD44|CD44|CD44|CD44|CD44|CD44|CD44|CD44|CD44	0	5	A0A3Q1LHV0|A0A3Q1LZS6|A0A3Q1M0L0|A0A3Q1M161|A0A3Q1MDJ9|A0A3Q1MHE2|F1MHC3|F1MQT9|Q0VD03	0.246757	1	0.540878	1.45486	0.168739	0.940458	1.29535	2.45437	0.279824	0.823629	0.754473	1.68701	16.8091	16.3916	17.5461	17.2374	16.6402	17.7174	18.9117	17.058	0
A0A3Q1LHV7|A0A3Q1LIS2|A0A3Q1LIS9|A0A3Q1LSZ8|A0A3Q1LU73|A0A3Q1LWU6|A0A3Q1M0E3|A0A3Q1M0N3|A0A3Q1M1M0|A0A3Q1M2T1|A0A3Q1M7Y7|A0A3Q1MCZ9|A0A3Q1ME29|A0A3Q1MHT4|A0A3Q1MMS9|A0A3Q1MSE1|A0A3Q1N5B9|A0A3Q1NBJ3	NA	ILEEIIVENFPK|MESQINSLETR|DLQDNIK	0.12658|0.10563|0.0974|0.0974|0.11029|0.0974|0.0974|0.0974|0.0974|0.09836|0.10989|0.1083|0.1083|0.10067|0.0974|0.12658|0.12448|0.0974	28388.138580573046|34076.13862207424|36816.69204559444|36854.638295943514|32444.52596084244|36853.64236100948|36861.71350931513|36814.79207673348|36873.70227592584|36532.54359045384|32757.607099210578|33236.70694965122|33059.72252288856|35727.99627914127|36836.68187483358|28179.456364027807|28878.379296130774|36883.78838833411	Uncharacterized protein|Transposase_22 domain-containing protein	Bos taurus	|||||||||||||||||	0	3	A0A3Q1LHV7|A0A3Q1LIS2|A0A3Q1LIS9|A0A3Q1LSZ8|A0A3Q1LU73|A0A3Q1LWU6|A0A3Q1M0E3|A0A3Q1M0N3|A0A3Q1M1M0|A0A3Q1M2T1|A0A3Q1M7Y7|A0A3Q1MCZ9|A0A3Q1ME29|A0A3Q1MHT4|A0A3Q1MMS9|A0A3Q1MSE1|A0A3Q1N5B9|A0A3Q1NBJ3	0.976007	1	0.0146198	1.01019	0.625528	1	-0.207303	-1.15453	0.412736	0.888249	-0.221923	-1.16629	18.6698	19.6156	18.8457	19.5672	19.059	18.972	18.7202	19.114	0
A0A3Q1LHW1|F2Z4I9	NA	AGHQSAATSNLSGLSLQEAQQILNVSK|LSPEEIQK	0.35714|0.28226	10939.697078886527|13835.197087108427	Presequence translocase associated motor 16	Bos taurus	PAM16|PAM16	0	2	A0A3Q1LHW1|F2Z4I9	0.399459	1	0.80263	1.74428	0.379577	0.986326	0.87121	1.8292	0.718583	0.959185	0.0685794	1.04868	17.284	19.4778	19.137	19.263	19.1506	19.4782	19.3654	18.9128	0
A0A3Q1LHX4|A0A3Q1MJF5|F1MX88	NA	HLTYAEFTQFLLEIQLEHAK|TVELLSGVVDQTK|ASVDSSRPILLQIAESAYR|DVEVTKEEFVLAAQK|LQVAGEITTGPR|YLNIFGESQPNPK|LAVATFAGIENK|AGQTTYSGVIDCFR|STGSFVGELMYK|QVFGQTTIHQHIPFNWDSEFVQLHFGK|YEGFFGLYR|IAPLEEGTLPFNLAEAQR|VSALSVVR|DLGFFGIYK|GEVTFEDVK|VTAIDFR|LTVNDFVR|MTLADIER|ITLPAPNPDHVGGYK|PILLQIAESAYR|FGLYLPLFK	0.3785|0.38018|0.40031	74994.04371437947|74274.7773759514|70521.74460153903	Solute carrier family 25 member 13	Bos taurus	SLC25A13|SLC25A13|SLC25A13	0	21	A0A3Q1LHX4|A0A3Q1MJF5|F1MX88	0.440055	1	0.129607	1.094	0.832895	1	-0.0525071	-1.03707	0.430964	0.893374	-0.182114	-1.13454	21.085	21.0181	20.9619	21.3252	21.2563	21.3292	20.9386	20.7293	0
A0A3Q1LI03|F1MT51|Q2YDL5	NA	DPLVIELGQK|VIIPSHLAYGK	0.10396|0.10938|0.10345	22361.30050914657|21273.796305973778|22460.332537551287	Peptidylprolyl isomerase|Peptidyl-prolyl cis-trans isomerase FKBP11	Bos taurus	FKBP11|FKBP11|FKBP11	0	2	A0A3Q1LI03|F1MT51|Q2YDL5	0.263826	0.999411	1.5755	2.98039	0.337929	0.986789	1.31129	2.48164	0.313227	0.851706	-0.264209	-1.20098	19.8172	16.7808	20.1221	19.9083	19.5932	19.7832	19.7776	19.2701	0.00375536
A0A3Q1LI10|A0A3Q1MK12|E1BPA0	NA	VHLTPVEGVPDSDYINASFINGYQEK|AEGILDVFQTVK|TGNLPANMK|VLQIIPYEFNR|TGTFCALSTVLER|KVDVYGFVSR|YVNILPYDHSR	0.11316|0.11616|0.11486	91938.11142408785|89650.02990254044|90665.5094216238	Receptor-type tyrosine-protein phosphatase alpha	Bos taurus	PTPRA|PTPRA|PTPRA	0	7	A0A3Q1LI10|A0A3Q1MK12|E1BPA0	0.269207	1	0.294774	1.22669	0.815293	1	0.0464211	1.0327	0.129598	0.817909	-0.248353	-1.18785	20.013	19.5789	19.9649	20.3166	19.9906	19.9038	19.7128	19.9104	0
A0A3Q1LI24	DIPSSVAFECSQR|VYFMTLGK|LFFTSILR|VLESELK	TANADFASAILYAGLVEVPEK|SHGGSAASGDSAAIGDHEEHTANVGSGR|RPEAFELSDLEAHR|RPSDVNVNPLYVSYECK|WEDIFNQQEEELR|KPLIHMYEK|VFPTLGHKPVTVDLAIGSEK|SSIHLYAWAPK|NIVSFYGAFFK|GEGSFSSYGSQR|TGAFTAVK|LVDFGVSAQVSR|DKEVTDLGHLPDPTGIFSLDK|HLTGIIK|GQNVLLTHNAEVK|PTSANMLHHPFVQNIK|ILNDDPESK|GIPLIFER|SVLEQAQKPIDIR|SFDENTAIK|EILQGLAHLHAHR|VQALQHLQGAAR|APRPQQVQTQVSK|SQSSPPYSTIDQSLLVDIHVPDGFK|SSQNPQNCPAASESSSEEASPVIR|PLQGQAQAPQR|SNL…	0.2768	178609	Nik related kinase	Bos taurus	NRK	4	35	A0A3Q1LI24	0.554738	1	-0.163028	-1.11963	0.738768	1	-0.0437056	-1.03076	0.574811	0.927502	0.119322	1.08622	22.6506	22.4519	22.1149	22.7321	22.3177	22.4369	22.433	22.6528	0
A0A3Q1LI39|A0A3Q1LM43|A0A3Q1M875|A0A452DHX0|Q0III6	NA	EGLNGGGGGGSHFDSPFEFGFTFR|QVAEAYEVLSDAK|WHPDKNPENKEEAER|VDYYEVLGVQR|VEVEEDGQLK	0.22956|0.20055|0.24013|0.22956|0.30165	34635.949561358364|39590.55961183143|33517.64999549945|34790.2001383817|26927.211381297897	DnaJ homolog subfamily B member 6	Bos taurus	DNAJB6|DNAJB6|DNAJB6|DNAJB6|DNAJB6	0	5	A0A3Q1LI39|A0A3Q1LM43|A0A3Q1M875|A0A452DHX0|Q0III6	0.679925	1	-0.0674362	-1.04785	0.895175	1	-0.0218163	-1.01524	0.662581	0.950719	0.04562	1.03213	20.9222	20.5965	20.6261	20.6261	20.8235	20.7564	20.6058	20.8504	0
A0A3Q1LI40|A0A3Q1MP40|Q29RQ1	NA	LIDQYGTHYLQSGSLGGEYK|DGFVQDEGATFPVGK|LSGNILSYTFQVK|IACVLPALMDGIQSHPHKPFYTIGEK|SVSENEGNLLR|EGYSLVGDPVAR|GYNALTGQFR|MPYECGSSLGVCAR|MHVLQCQGR|ACGVCPLWEK	0.16607|0.17157|0.16607	92929.38674670992|90034.0361198594|93029.4391762069	Complement component C7	Bos taurus	C7|C7|C7	0	10	A0A3Q1LI40|A0A3Q1MP40|Q29RQ1	0.810593	1	-0.160335	-1.11755	0.710588	1	-0.250431	-1.18956	0.0311312	0.944648	-0.0900968	-1.06444	22.0605	20.4161	21.0998	21.0597	21.0744	20.942	20.9934	21.0282	0
A0A3Q1LI44	VSITCSGSSSNVGYGNYVSWFQQIPGSAPR|MLIYGATSR	QAVLTQPSSVSGSLGQR	0.39161	15061.5	Ig-like domain-containing protein	Bos taurus	NA	2	3	A0A3Q1LI44	0.980056	1	-0.0580928	-1.04109	0.796578	1	-0.680044	-1.60219	0.638999	0.943582	-0.621951	-1.53895	20.4823	25.8171	22.6152	24.3119	22.3478	20.8798	24.4848	22.0445	0
A0A3Q1LI46|A0A3Q1MZC5|F1MD74|F1MR96|F1N161	NA	EVKEPLPPLSEDVLLDALSK|ELLNKEEGIAGPPPDSLKPLGPNDAIDALSSDFTCSSPTADAK|GMVPDDAVEALAGSLGK|EPLPPLSEDVLLDALSK|TEASPAAAPVPVAEDVPR|LSAVVSEVVSQTPAPTTQAAGPPPSTAQR|STVPAAAAAASAEPADK|KPEPELDPSSIKEVDEAK|DFTVPSDTSSPQFEDAK|ATSLGSSQLSR|DAMTEHALEALSASLGTR|ASEKPAGAQDPIDALSGDFDSCPSTTETSTDTPK|DNKELDDALDQLSDSLGQR|STVPAAAAAASAEPADKNK|YQHLLDDNKEGTPGKPK|TSMCSVQSAPPTAAPVK|KPEPELDPSSIK|YQHLLDDNK	0.38224|0.37171|0.38028|0.37265|0.37786	82958.88952851795|85405.25647141851|83597.98084507299|85188.88347801109|84169.53219676888	Calpastatin	Bos taurus	CAST|CAST|CAST|CAST|CAST	18	18	A0A3Q1LI46|A0A3Q1MZC5|F1MD74|F1MR96|F1N161	0.255437	1	-0.451906	-1.36785	0.500605	1	0.238508	1.17977	0.00219666	0.9715	0.690414	1.61375	21.8861	21.0696	21.0025	21.1787	20.8965	21.7807	21.6081	21.7602	0
A0A3Q1LI93|A0A3Q1LTK9|A0A3Q1M299|A0A3Q1M6A2|A0A3Q1M849|A0A3Q1N1N6|F1MPE1	NA	ISVTQPDSTVGIVAVDK|VGSPFELVVIGNK|TVSVLEAEGVFEK|ASFLDSVSNMAVHGMFK|SNLIQQWLSEK	0.0488|0.049|0.05104|0.04897|0.05032|0.04893|0.04927	162953.71343436532|161831.09184846206|155426.60921133246|161967.1226805603|157683.94947925495|162170.0804986514|160865.5287188939	CD109 molecule	Bos taurus	CD109|CD109|CD109|CD109|CD109|CD109|CD109	0	5	A0A3Q1LI93|A0A3Q1LTK9|A0A3Q1M299|A0A3Q1M6A2|A0A3Q1M849|A0A3Q1N1N6|F1MPE1	0.0928264	0.883303	0.225423	1.16912	0.927621	1	-0.0129967	-1.00905	0.0725979	0.834851	-0.238419	-1.1797	19.1198	18.9323	19.235	19.3399	19.1796	18.8869	18.9738	19.1786	0
A0A3Q1LIA1|A0A3Q1LNB1|Q2KI48	NA	MCLDYPVTK|TCEECLK|VLPPSSLCR	0.10504|0.1506|0.14286	26541.05026558886|19105.465925198983|19748.88626234822	PTTG1 interacting protein	Bos taurus	PTTG1IP|PTTG1IP|PTTG1IP	0	3	A0A3Q1LIA1|A0A3Q1LNB1|Q2KI48	0.572968	1	-0.562344	-1.47667	0.400097	0.987878	0.232324	1.17473	0.314534	0.852885	0.794668	1.73468	21.0998	21.5414	21.5852	21.277	19.4126	21.563	21.7774	21.3184	0
A0A3Q1LIE4|Q32L53	NA	QLSLSPEEYVFAALNLYTDIINIFLYILTIIGR	0.0988|0.09016	36341.39422628719|40206.22653707227	Protein lifeguard 1	Bos taurus	GRINA|GRINA	0	1	A0A3Q1LIE4|Q32L53	0.260857	1	0.941355	1.92033	0.464884	1	0.60146	1.51725	0.505054	0.913763	-0.339895	-1.26566	15.7793	17.2763	17.9987	16.9507	17.4581	17.4353	17.5266	16.4259	0
A0A3Q1LIG1|A6QLL2	NA	VPFIHVGNQVVSELGPIVQFVK|ANAEYMSPSGK|RIEQHYFGK|GHSLSDGLDEVQK	0.20992|0.20833	29776.111932996944|29659.967830254565	Metaxin 2|MTX2 protein	Bos taurus	MTX2|MTX2	0	4	A0A3Q1LIG1|A6QLL2	0.311041	0.998261	1.55956	2.94763	0.327744	0.982186	1.49023	2.80934	0.686715	0.954243	-0.0693251	-1.04923	16.8867	20.2996	19.9185	20.3657	20.1739	19.9173	20.241	20.0918	0
A0A3Q1LIH2|A0A3Q1MIP8|A0A3Q1MV99|F1N746	NA	VLFMTTAVDLVITEVQEPVR|NSDMHLLDLESMGK|LEQENDDLAHELVTSK	0.04803|0.04845|0.04995|0.04677	118194.47834670889|117202.82748201929|114323.68391448465|121487.16912837801	RAB GTPase activating protein 1	Bos taurus	RABGAP1|RABGAP1|RABGAP1|RABGAP1	0	3	A0A3Q1LIH2|A0A3Q1MIP8|A0A3Q1MV99|F1N746	0.180511	0.966476	0.192525	1.14276	0.615918	1	0.140613	1.10237	0.803253	0.980722	-0.0519117	-1.03664	18.8359	18.6243	18.8026	18.992	18.9733	18.6711	19.2413	18.6998	0
A0A3Q1LIJ0|A0A3Q1M1B2	NA	SVGDGETVEFDVVEGEK|GAEAANVTGPDGVPVEGSR|NGYGFINR|NDTKEDVFVHQTAIKK|PAPAVGEAEDKENQQAANGPNQPPAR|NDTKEDVFVHQTAIK|EDVFVHQTAIK|DGVPEGAQLQGPVHR	0.21308|0.22198	50392.31837079132|48543.50577112895	Y-box binding protein 3	Bos taurus	YBX3|YBX3	0	8	A0A3Q1LIJ0|A0A3Q1M1B2	0.0162752	0.714909	0.53365	1.44759	0.000104961	0.652	0.64163	1.56009	0.268213	0.832085	0.107979	1.07772	18.6992	18.747	19.4178	19.1397	19.2127	19.386	19.3621	19.346	0
A0A3Q1LIK1|A0A3Q1MCW1|A4IFC9	NA	VFGALGPIGPSSPGLALGGLAVGEHR	0.05428|0.05372|0.06265	53428.00883116826|53869.41227220657|46653.50006391809	Prostate tumor-overexpressed gene 1 protein homolog	Bos taurus	PTOV1|PTOV1|PTOV1	0	1	A0A3Q1LIK1|A0A3Q1MCW1|A4IFC9	0.0757974	0.893097	-1.69965	-3.24823	0.0520947	1	-1.38532	-2.6123	0.468262	0.907202	0.314334	1.24344	20.3078	21.4218	18.9604	18.6441	19.8909	19.2786	19.4692	19.6905	0
A0A3Q1LIQ9|A0A3Q1M9V2|F6PTQ9|Q28205	NA	DAAAVLVSK|LFPHEVADVQPVLDMFTNQNPK|AASAAFQENVGR|LSDVVPVILR	0.04377|0.03727|0.04476|0.0442	133774.09854440705|158860.8331751083|130727.69179966018|132929.49279198618	Tubulin-specific chaperone D	Bos taurus	TBCD|TBCD|TBCD|TBCD	0	4	A0A3Q1LIQ9|A0A3Q1M9V2|F6PTQ9|Q28205	0.124374	0.948548	0.196306	1.14576	0.704784	1	0.0757844	1.05393	0.488082	0.915533	-0.120522	-1.08713	18.4913	18.501	18.5625	18.7048	18.8101	18.3048	18.7825	18.6286	0.00375536
A0A3Q1LIR5|F1N5H8	NA	GLDLPQVTWIVQYNAPSSPAEYIHR|DLTVILNAVNAECQER|VFTSDAFQALDLHPHLISTINTVLK|ATVLQTLFEDYVHSSEETVSGAK|LLKPFTWIVPGVLMGGEK|QNVLLSATLTEGVAR|IGCHGSSLLVLAPSEAEYVNSLASHK|SEYASGMETGGTK|ELALQSFDTVQK|MEDILSVLTK|TAVFQDFTHSK|QSIPVLLEGR|MSSMTSVQK|NNPEIPELPRPVVK|ILDLGFEK|AYATYPR|WLILDEADR|GINILISTPGR|TGILFCTDIAAR|INVSEVK|ALQSFIR|AAGPQEIR|LHSALEQEER|GDGPYALILVPTR|KGINILISTPGR	0.45326|0.43478	78032.56512205391|80948.01099653228	DEAD-box helicase 31	Bos taurus	DDX31|DDX31	0	25	A0A3Q1LIR5|F1N5H8	0.382529	1	-0.131768	-1.09564	0.447629	1	-0.148202	-1.10819	0.914724	0.995469	-0.0164344	-1.01146	23.6729	23.4744	23.5393	23.2791	23.5073	23.3236	23.2909	23.6619	0
A0A3Q1LIS3|Q3SYW7	NA	NILVQLYEPNPEHSGYLNEK|NYHMYVYPVHWQFSELDQHPR|LPESFLAHDVSSIVDSNQQESITK|LLAGDHSIDLLLR	0.11854|0.11927	75117.26474314112|74885.99998040569	SPARC like 1|SPARC-like protein 1	Bos taurus	SPARCL1|SPARCL1	0	4	A0A3Q1LIS3|Q3SYW7	0.397463	1	-0.401691	-1.32106	0.985345	1	-0.0100797	-1.00701	0.477912	0.912344	0.391612	1.31186	20.015	20.1363	20.302	19.3711	19.3488	19.7409	19.6137	20.8421	0
A0A3Q1LIW2|A0A3Q1LKE5|A0A3Q1LLF1|F1MRZ6	NA	VTYVPIAGGAPSAVTVDGTK|LDAPSQIEVK|TSIDLTHEENQYSIGNLKPDTEYEVALISR|TTLTGLRPGTEYGIGVSAVK|YAPISGGDHAEVEVPR|TPVLSAEASTAR|ITAQGQYELR|ELEPGVEYFIR|FTTDLDSPR|TVSGNTVEYALTNLEPATEYTLR	0.07974|0.07315|0.0763|0.07021	220825.78112153767|240932.22852059474|230919.0330011637|250527.99508003154	Tenascin C	Bos taurus	TNC|TNC|TNC|TNC	0	10	A0A3Q1LIW2|A0A3Q1LKE5|A0A3Q1LLF1|F1MRZ6	0.486159	1	0.28341	1.21707	0.120662	0.946551	0.751369	1.68339	0.219922	0.826881	0.467959	1.38315	20.0278	19.5006	20.2675	20.2908	19.5845	20.074	20.6729	20.7999	0.00353453
A0A3Q1LIW3|Q0VCK5	NA	VVHLLNDQHLGVVTAATSLITTLAQK|VGGYILGEFGNLIAGDPR|IIGFGSALLEEVDPNPANFVGAGIIHTR|YLALESMCTLASSEFSHEAVK|IAGDYVSEEVWYR|NNGVLFENQLLQIGLK|THIETVINALK|NAVLFEAISLVTHHDSEPNLLVR|ASPDLVPVGDWTSR|ILVAGDTMDSVK|KGPSTVTDLEEAKR|YGGTFQNVSVK|FFQPTEMASQDFFQR|QLSNPQQEVQSIFK|NADVELQQR|EMAEAFAGEIPK|TSVSLAVSR|GLAVFISDIR|FVNLFPEVK|LEPNLQAQMYR|KGPSTVTDLEEAK|VIQIVINR|LSTVASTDILATVLEEMPPFPER|GPSTVTDLEEAKR|SSPLTQFHLLHSK|TAQIGCLL…	0.44628|0.46055	107177.52960337693|103703.85952535915	AP-2 complex subunit alpha|AP-2 complex subunit alpha-2	Bos taurus	AP2A2|AP2A2	0	35	A0A3Q1LIW3|Q0VCK5	0.252891	1	-0.147334	-1.10752	0.051226	1	-0.19321	-1.1433	0.635486	0.942947	-0.0458762	-1.03231	23.9599	23.892	23.6337	23.7992	23.903	23.7364	23.6561	23.8058	0
A0A3Q1LIX8|A0A3Q1MIR0|A4FUI2	NA	VMVQPINLIFR|IQVWLYEQVNMR	0.27381|0.31507|0.25	9924.183096471561|8544.239562184031|10796.63691857711	Small nuclear ribonucleoprotein E	Bos taurus	||SNRPE	0	2	A0A3Q1LIX8|A0A3Q1MIR0|A4FUI2	0.238766	1	-0.109736	-1.07903	0.187775	0.948579	-0.358129	-1.28176	0.181714	0.819499	-0.248393	-1.18788	22.8379	23.0328	22.8379	22.7979	22.8411	22.2776	22.7826	22.6716	0
A0A3Q1LJA4|A0A3Q1LQT4|A0A3Q1M3Y3|F1MIC9	NA	AFLQGGQEASDIALLLR|GPPPSGIATLVSGIAGGGAPGQAPGSVPGPGLVK|TNQLLETLNQLSACTHVVDITR|DSPLLLQQISAMR|SPSAQLLEQVAQLK|AESLQQEAEVLR|YMEEMADTADAIEMATLDKEMAEER|ALTNQQEASVER|LKETVGDLEAINEMNDELQENAR|WVGVILDEAK|AEITDAEGLGLK|IQLEQVQEWK|LHISQLQHENSTLK|VGSLYPEMSAHER|GTVAYVGATLFATGK|RVEAAQETVADYQQTIK|MQEQQADLQR|LQEELSQAER|LEETQTLLR|VEELTTDLEILK|AKEEQQDDTVYMGK|QLTAHLQDVNR|EQLDMAGAQVR|LATAMQEGEYDAERPPSKPPPVELR|VTFSCAAGLG…	0.38535|0.41191|0.38321|0.39064	138731.52750253113|130948.52472483212|139572.0204868516|136802.55235609977	Dynactin subunit 1	Bos taurus	DCTN1|DCTN1|DCTN1|DCTN1	0	35	A0A3Q1LJA4|A0A3Q1LQT4|A0A3Q1M3Y3|F1MIC9	0.00979094	0.766894	0.0731398	1.052	0.0946938	0.991535	0.127668	1.09253	0.264766	0.831344	0.0545286	1.03852	22.1071	22.1084	22.1767	22.1992	22.1667	22.18	22.2108	22.3154	0
A0A3Q1LJB6|E1BPB3	NA	VFQNEVLGTLQR|IITSELYR	0.02915|0.02747	76063.99880022861|80863.48856737521	eIF-2B GDP-GTP exchange factor subunit epsilon	Bos taurus	EIF2B5|EIF2B5	0	2	A0A3Q1LJB6|E1BPB3	0.398608	1	0.255208	1.19351	0.605781	1	-0.127029	-1.09204	0.0885095	0.843153	-0.382237	-1.30336	19.0494	18.5548	18.8349	19.0155	19.3214	18.6339	18.5358	18.8554	0.0011354
A0A3Q1LJC2|A0A3Q1M4F6|A0A3Q1M6S9|A0A3Q1N318|A7MB28	NA	FALNHPELVEGLVLINVDPCAK|LHIAQDINQENLQLFLGSYNGR|THSTSSSIGSGESAFSR|DLEIERPILGQNDNK|SIIGIGVGAGAYILSR|GWIDWAASK|LNPVNTTLLK|MADCGGLPQVVQPGK|SVASNQSDGTQESSESPDVLDR	0.41808|0.39362|0.41573|0.38144|0.39467	38769.27396612613|41240.601303838586|39193.37539696587|42666.17446578322|41225.44957147836	Protein NDRG3	Bos taurus	NDRG3|NDRG3|NDRG3|NDRG3|NDRG3	0	9	A0A3Q1LJC2|A0A3Q1M4F6|A0A3Q1M6S9|A0A3Q1N318|A7MB28	0.870737	1	0.0261561	1.0183	0.445677	1	0.11183	1.0806	0.268475	0.831456	0.0856737	1.06118	21.1854	20.8529	21.1071	21.1081	20.9207	21.1071	21.1071	21.1789	0
A0A3Q1LJF4|A0A3Q1MUS6|A0A3Q1NKI3|F1MIZ9	NA	EAAWAISNLTISGR|DSQVVQVVLDGLK|LLHSPHQNVCEQAVWALGNIIGDGPQCR|LLSSDRNPPIDDLIK|NPPIDDLIK|SGILPILVK	0.15613|0.15163|0.15895|0.16255	56141.051114923815|57736.82352153639|54985.436041145855|53587.66144499946	Importin subunit alpha	Bos taurus	KPNA3|KPNA3|KPNA3|KPNA3	0	6	A0A3Q1LJF4|A0A3Q1MUS6|A0A3Q1NKI3|F1MIZ9	0.255672	1	-0.136019	-1.09887	0.993844	1	0.000975291	1.00068	0.288319	0.833665	0.136995	1.09961	19.1174	19.0307	18.9821	18.7993	19.0327	19.1118	19.2034	18.91	0
A0A3Q1LJG6	NA	HPDSDLNPLLAVGNCTLNLLSK|GFGFPQAGLITEACITEVAAK|NHPEPTLTQLNDALGGNLCR|TGVLAAITAFAANK|LILDEVSLPGSAPGGR|HATGEAVYCDDMPVVDR|YGCGGGGCGACTVMISR|VKYPQAPVVMGNTSVGPDMK|NVDPETMLLPYLR|HLETLAGPQIR|NMASLGGHIVSR|GTSTETIPNTNPSGGSVVADLNGLAVK|HYWSTLK|KLEYGNVDEAFK|ELFLTFVTSSR|GEDILITGGR|LNSPLTPEK|YPQAPVVMGNTSVGPDMK|KWEFVSAFR|GIFHPVIISPDR|MTWISPVTLK|LEYGNVDEAFK|GYESNINWETGEGHPFEYFVYGAACSEVEIDCLTGAHK|YIQDITASVLK|AGFMNDG…	0.36649	147128	Aldehyde oxidase	Bos taurus	AOX1	0	38	A0A3Q1LJG6	0.559091	1	0.971281	1.96058	0.593255	1	-0.645172	-1.56393	0.115106	0.830287	-1.61645	-3.0662	18.5948	21.4658	20.5492	22.5474	19.9082	19.1573	19.6038	19.3944	0
A0A3Q1LJI4|A0A3S5ZPG7	NA	VTTVVATLGQGPER|SQEVAYTDIK|EMNPNYTEFK	0.06869|0.06869	52252.73579867049|52273.73211027111	[Tau protein] kinase	Bos taurus	GSK3A|GSK3A	0	3	A0A3Q1LJI4|A0A3S5ZPG7	0.176679	0.962303	0.563644	1.478	0.29962	0.975536	0.384472	1.30538	0.25111	0.827116	-0.179173	-1.13223	18.0449	18.8209	18.8068	19.0071	19.1757	18.967	18.7944	18.6907	0.000590667
A0A3Q1LJK4|E1BEB4	NA	ISPVPAFAGDTIALTITK|TCIDVNECWTSPTR|EVPAVQEQLAAGGPR|VPAGQSYFVDFGSTECSCPPGGGK|RPPEPEAVPR|LNFQTGLLVPAHIFR|ALCHDFLECQNAPAR|LNAYTGVVFLQR|CVDVNECETGVHR|GNEEGYFGTR|ALTCEPGYR|NPVICGR|DFALDVEMK|GRVPAGQSYFVDFGSTECSCPPGGGK|FDCPPNYVR|GYTMTANGR|HCEDVNECEAQR	0.175|0.16819	123951.83316168751|129335.28184678637	Fibulin 2	Bos taurus	FBLN2|FBLN2	0	17	A0A3Q1LJK4|E1BEB4	0.295869	1	0.637585	1.55572	0.444466	1	0.483523	1.39815	0.673396	0.953657	-0.154062	-1.1127	20.872	22.02	22.2276	21.6742	22.349	21.7273	21.6	22.4613	0
A0A3Q1LJK6|A0A3Q1LTS0|F6R8L1	NA	DFITGEVISALGR	0.01901|0.01884|0.01903	77750.68622122992|78174.89412325625|77512.5657121715	Actin binding LIM protein family member 3	Bos taurus	ABLIM3|ABLIM3|ABLIM3	0	1	A0A3Q1LJK6|A0A3Q1LTS0|F6R8L1	0.446564	1	-0.336263	-1.26248	0.299477	0.975875	-0.520038	-1.43399	0.324537	0.85596	-0.183775	-1.13585	18.4025	17.4055	17.4826	17.4977	17.7228	17.1565	17.3442	17.6511	0.00817844
A0A3Q1LJL3|A0A3Q1MGQ5|E1BBC4	NA	AVEVAWETLQEEFSR|AKNEILDEVISLSQVTPK|EFDLTKEEDLAALR|VVVVGDQSAGK|SIVTDLVSQMDPHGR|LKDTENAIENMVGPDWK|HWEEILQQSLWER|HFVDSELECNDVVLFWR|ALGYFAVVTGK|TSVLEMIAQAR|TIFVLTK|MLAITANTLR|WNDFAEDSLR|VTLSEGPHHVALFK|GVEVDPSLIK|FNLETEWK|VIQHNALEDR|IQQIIEGK|EGCTVSPETISLNVK	0.2347|0.23926|0.23054	115516.81517868784|113195.71422731256|117446.92909275643	Dynamin-like 120 kDa protein, mitochondrial	Bos taurus	OPA1|OPA1|OPA1	0	19	A0A3Q1LJL3|A0A3Q1MGQ5|E1BBC4	0.438663	1	0.0744801	1.05298	0.257373	0.968438	0.125489	1.09088	0.546598	0.926453	0.0510089	1.03599	20.2678	20.4028	20.3373	20.3821	20.5099	20.5763	20.4041	20.4019	0
A0A3Q1LJM2|A0A3Q1MLJ1|Q5E9L6	NA	LADFGVAGQLTDTMAK|AGNILLNTEGHAK|AIFMIPTNPPPTFR|QPEEVFDVLEK|DLINEAMDVK	0.13278|0.13142|0.13142	54831.45630752968|55451.8572889585|55551.82640000933	Non-specific serine/threonine protein kinase|Serine/threonine-protein kinase 4	Bos taurus	STK4|STK4|STK4	0	5	A0A3Q1LJM2|A0A3Q1MLJ1|Q5E9L6	0.239966	1	0.597688	1.51329	0.195824	0.949981	0.639159	1.55742	0.875097	0.987048	0.0414715	1.02916	16.6373	17.5141	17.9013	17.8235	17.2953	17.7453	17.9725	17.4267	0
A0A3Q1LJP7|A0A3Q1LZ73|A0A3Q1N446|A0A452DJF0|E1BD52	NA	ALNSAANNVYQYGR|GVFDASLK	0.02523|0.02771|0.02641|0.02573|0.02535	96337.39327111338|87240.30880173185|92724.41465512716|94375.32323849398|96061.21351584388	Transmembrane protein 245	Bos taurus	TMEM245|TMEM245|TMEM245|TMEM245|TMEM245	0	2	A0A3Q1LJP7|A0A3Q1LZ73|A0A3Q1N446|A0A452DJF0|E1BD52	0.144752	0.928971	0.528288	1.44222	0.0791261	0.99699	0.42277	1.3405	0.624388	0.938692	-0.105518	-1.07588	17.7812	18.1234	18.8057	18.1693	18.4668	18.4507	18.4529	18.2216	0.006564
A0A3Q1LJQ2|A0A452DJ29|E1BJS7	NA	SFGFVSSGAFAPLTK|IQLFGPDGVFLNK|YGFEGALWK	0.04368|0.04224|0.04263	91208.8756519741|93750.2248791239|93132.90756775043	E3 ubiquitin-protein ligase TRIM71	Bos taurus	TRIM71|TRIM71|TRIM71	0	3	A0A3Q1LJQ2|A0A452DJ29|E1BJS7	0.462221	1	0.172381	1.12692	0.940708	1	-0.00932153	-1.00648	0.355338	0.868594	-0.181702	-1.13422	19.2583	19.1256	19.0854	19.6175	19.39	19.1514	19.3355	19.0609	0.00586735
A0A3Q1LJR6|A0A3Q1MEJ9|A0A3Q1MI77	NA	TQLEINGR|WLTLEVCR|AAQYQVNQAAAAQAAATAAAMTQSAVK	0.10214|0.09862|0.10777	45397.509773452744|47115.41706605463|42879.51052497961	Muscleblind like splicing regulator 1	Bos taurus	MBNL1|MBNL1|MBNL1	0	3	A0A3Q1LJR6|A0A3Q1MEJ9|A0A3Q1MI77	0.373162	0.997358	0.520595	1.43455	0.436778	0.991635	0.421511	1.33933	0.628193	0.938418	-0.0990836	-1.07109	18.164	19.38	19.3062	19.0071	19.5644	19.0306	19.3735	19.1764	0.00794439
A0A3Q1LJS5|Q1JQD2	NA	LLQVVDDPQALATFLR	0.03951|0.03587	44663.93409040094|49432.11641238908	Glutamate-rich WD repeat-containing protein 1	Bos taurus	GRWD1|GRWD1	1	1	A0A3Q1LJS5|Q1JQD2	0.0904333	0.896231	1.02347	2.03281	0.0445867	1	1.33213	2.51774	0.151859	0.800586	0.308657	1.23855	17.3782	16.3721	17.6298	17.9787	18.0873	18.4115	18.0501	18.1602	0
A0A3Q1LJS6|A0A3Q1M2V2|A0A3Q1ME92|A0A3Q1MG72|A0A3Q1N459|A6QLT3	NA	AVIIHGFVEELVVNEDPEYQWIDR	0.02358|0.02323|0.02214|0.02233|0.02305|0.02284	111897.31088475793|113921.35452663683|119498.19794364592|118465.85067426047|114623.8357817603|115687.31310457374	C2 calcium dependent domain containing 5	Bos taurus	C2CD5|C2CD5|C2CD5|C2CD5|C2CD5|C2CD5	0	1	A0A3Q1LJS6|A0A3Q1M2V2|A0A3Q1ME92|A0A3Q1MG72|A0A3Q1N459|A6QLT3	0.988938	1	-0.00831254	-1.00578	0.662506	1	-0.309784	-1.23952	0.41106	0.889859	-0.301471	-1.2324	16.7029	18.0936	17.6	17.4653	17.1044	17.5398	17.188	16.5375	0.00548446
A0A3Q1LJT1	YELTQPTSVSVALGQTAK|DSERPSGISDR|ITCSGDLLDEQYTQWYQQKPGQGPVR	NA	0.23504	25039.8	Ig-like domain-containing protein	Bos taurus	NA	3	3	A0A3Q1LJT1	0.321978	0.999672	-0.781856	-1.71934	0.376148	0.985163	0.30368	1.23429	0.124139	0.814327	1.08554	2.12216	23.7625	23.8383	23.9766	22.8499	22.2292	24.5533	23.8383	23.9206	0
A0A3Q1LJT8|A7MBK3	NA	SQEGENEEGSEGELVVK|TGIANTLGNK|AAEVGRPSLSETLFQR|FTHLFWLGDLNYR|LSQLTSLLSSIEDK|HSLQEVTSMTFK|VFLHFEEEEITFAPTYR|VELPTWEAETIIQK|LKPIISDPEYLLDQHILISIK|NQNYMNILR|AESLGIPQK|ALPTLESLQR|AIQDYLSTQLSLDSDFVK|TRDDSADYIPHDIYVIGTQEDPLGEKEWLEILK|LFDQQLSPGLRPRPQVPGEASPINMVAK|EYVFADSK	0.18878|0.20854	147024.52190932576|133528.37388553531	Phosphatidylinositol-3,4,5-trisphosphate 5-phosphatase	Bos taurus	INPP5D|INPP5D	0	16	A0A3Q1LJT8|A7MBK3	0.739343	1	-0.0292587	-1.02049	0.608866	1	-0.0631542	-1.04475	0.76467	0.971987	-0.0338955	-1.02377	20.8867	20.8701	20.8016	20.9719	20.7739	20.8951	20.6438	20.9068	0
A0A3Q1LJU5|E1BB08	NA	LQEVEVPEDFGPVR|GRPVPMLIPEELVPTYSLDTR|LLASADDFGK|SHVYFWNLEGGSLSK|LVHLWSVESHQPLWSR|SAGFHPSGSVLAIGTVTGR	0.10383|0.14615	98394.17648651212|70945.3077537884	EMAP like 2	Bos taurus	EML2|EML2	0	6	A0A3Q1LJU5|E1BB08	0.720892	1	0.100714	1.0723	0.607197	1	-0.142849	-1.10408	0.0905165	0.849811	-0.243563	-1.18391	20.7715	20.1477	20.4167	20.7079	20.5563	20.3661	20.1779	20.4062	0
A0A3Q1LJU7|A0A3Q1LVH0	NA	VIEQLGTPSADFMK|HPYITVWYDPAEAEAPPPQIYDAQLEER	0.09906|0.09906	48266.22460844543|48094.08817454045	Stress-activated protein kinase JNK	Bos taurus	MAPK9|MAPK9	2	2	A0A3Q1LJU7|A0A3Q1LVH0	0.00206365	0.8532	-0.312979	-1.24227	0.00564608	0.88713	-0.626114	-1.5434	0.0106971	1	-0.313135	-1.2424	19.2272	19.2746	18.9287	18.9757	18.9093	18.7574	18.5665	18.5504	0
A0A3Q1LJW6|Q1JQB5	NA	DGRPLCEPCYQDTLEK|EASTDICAFCHK	0.06914|0.07407	44213.61845073097|41469.20173589784	Filamin-binding LIM protein 1	Bos taurus	FBLIM1|FBLIM1	0	2	A0A3Q1LJW6|Q1JQB5	0.304655	1	-0.784329	-1.72229	0.400179	0.987347	0.305912	1.2362	0.0721907	0.832778	1.09024	2.1291	19.1071	18.3369	18.4894	18.2526	17.0709	18.9338	19.2204	18.9295	0
A0A3Q1LJX0|F1MJ59	NA	AVDNQVYVATASPAR|ASYVAWGHSTVVNPWGEVLAK|FAELAQIYAQR|GCQLLVYPGAFNLTTGPAHWELLQR|LALIQLQVSSIK|AGTEETIVYADIDLKK|LYNTCAVFGPDGTLLVK|ITFQESETLSPGDSFSSFDTPYCR|LHLFDIDVPGK|RSDLYAVEAK|YFPDYAEK	0.60932|0.60071	30739.644233561263|31138.91103018946	Omega-amidase NIT2	Bos taurus	NIT2|NIT2	0	11	A0A3Q1LJX0|F1MJ59	0.133434	0.945306	-0.277955	-1.21248	0.253639	0.969191	-0.248221	-1.18774	0.751521	0.968361	0.0297337	1.02082	22.1159	22.4794	22.0282	22.0026	22.0282	22.21	21.91	22.0282	0
A0A3Q1LJY1|A0A3Q1LRB1|A0A3Q1LTE2|A0A3Q1M3K5|A0A3Q1M8N1|A0A3Q1MKK6|A0A3Q1MMB1|A0A3Q1N7I4|A2VDR6|F1MH28|F1ML22|F1MWR6|G5E510	NA	TPYGASIFQSK|WFVSTGK	0.02219|0.02486|0.02323|0.02329|0.02449|0.02403|0.02281|0.02332|0.02326|0.02338|0.02341|0.02397|0.02486	86498.03108078329|77291.6350273674|83840.79464338158|83331.76566406003|78617.88397900101|81105.38815887984|85376.53845988936|83537.72821832672|83847.84807593646|83142.3437418053|83048.95102893577|81214.4559954527|77142.52360447844	TLE family member 2, transcriptional corepressor|TLE family member 4, transcriptional corepressor|TLE family member 1, transcriptional corepressor|TLE family member 3, transcriptional corepressor	Bos taurus	TLE2|TLE2|TLE4|TLE1|TLE3|TLE4|TLE2|TLE4|TLE4|TLE1|TLE3|TLE4|TLE2	0	2	A0A3Q1LJY1|A0A3Q1LRB1|A0A3Q1LTE2|A0A3Q1M3K5|A0A3Q1M8N1|A0A3Q1MKK6|A0A3Q1MMB1|A0A3Q1N7I4|A2VDR6|F1MH28|F1ML22|F1MWR6|G5E510	0.739538	1	0.14619	1.10664	0.401178	0.984668	0.495896	1.4102	0.274438	0.830009	0.349706	1.2743	21.7518	20.7271	21.4551	21.5028	21.1989	22.2454	21.5656	21.395	0.00794439
A0A3Q1LK04|A0A3Q1M8I6|P23356	NA	MQLKPMEINPEMLNK|NEAIQAAHDAVAQEGQCR|MPFPVNHGTSSEDSLLQDAAK	0.15929|0.15517|0.21429	37921.41053057177|39081.93158011549|28317.269452567405	Ubiquitin carboxyl-terminal hydrolase|Ubiquitin carboxyl-terminal hydrolase isozyme L1	Bos taurus	UCHL1|UCHL1|UCHL1	0	3	A0A3Q1LK04|A0A3Q1M8I6|P23356	0.0731697	0.882731	0.50435	1.41848	0.102069	1	0.55411	1.46826	0.841445	0.98658	0.0497595	1.03509	19.2328	19.277	19.4881	19.8128	19.9768	19.7023	19.5578	20.1668	0.0011354
A0A3Q1LK06|A0A3Q1LSZ3|A0A3Q1N8Y0	NA	SLPGLSAATLASLGGTSSR|HAHSILQFQFAEVK|DMLLELEEQLAESR|ASADGAPSPGTLVNSESEEEVQSR|AMVSNAQLDNEK|ELANQEVAEPR|DSLAEVEEK|ELTFQNPGLIEVK|TNFMYQVDTLK|HGIILNSEIATNGETPDTLNSIASQGSTK|EIKDSLAEVEEK|ANLEEMSTKPCQESALPQISEAER|KSPVPAELK|AILQSTEQR|MTKEELNALK|EAPVQSTEAGRENEEAEEDEGR|LVDTPEGSDPSAGQDVEK|SPVPAELK|AMGDGALGR|PQEVTDPR|VTPENLGQTVR|LVDTPEGSDPSAGQDVEKELANQEVAEPR	0.32979|0.36|0.26271	91389.06200481376|83961.27194754017|115743.96567691471	LRR binding FLII interacting protein 1	Bos taurus	LRRFIP1|LRRFIP1|LRRFIP1	0	22	A0A3Q1LK06|A0A3Q1LSZ3|A0A3Q1N8Y0	0.956131	0.998676	0.0122906	1.00856	0.141046	0.930754	0.475057	1.38997	0.0398408	0.884579	0.462766	1.37818	21.0032	21.4675	21.0839	21.3765	21.2826	21.7599	21.4686	21.9027	0
A0A3Q1LK13|A6QQP7|F1MB01	NA	LGHSELPAALEQAEDWLLR|TQEETEDPSVIGEFK|IGETVIDLENR|SLGGEGNFNWR|HLSQITEAAQALK|TAIEILAWGLR|FLGEANIPLR|LALHVLQQQGLIPEHVESRPLYSPLQPDIEQGK|EVLATPSLSASFNAPLLDTK|VYDTSLENVK|TLLHDTDAGHLSFVEEVFENQTR|VPNPHLGPVEER|GIPLDQGSELLVVVK|IADQLEAGLEQVHLALK|NNVNPVWNEGFEWDLK|LTHNDIVATTYLSMSK|VPAHEVLFSR|LSVFAETYENQTK|RPDTSFLWFTSPYK|AEDLPQMDDAVMDNVR|ASLCVLGPGDEAPLER|NLVDPFVEVSFAGK|DLPAMDKDSFSDPYAVVSFLHQSQK|SEQKVEALSADDILR|…	0.21877|0.21357|0.21368	232786.00534362393|239162.07923912333|239019.85946951568	Dysferlin	Bos taurus	DYSF|DYSF|DYSF	0	32	A0A3Q1LK13|A6QQP7|F1MB01	0.778869	1	0.114361	1.0825	0.882213	1	-0.113504	-1.08185	0.688259	0.953941	-0.227865	-1.1711	21.7901	21.0071	21.4214	21.2585	21.8589	20.7744	20.8029	22.2781	0
A0A3Q1LK41|A0A3Q1LZ99|A0A3Q1M235|A0A3Q1ME96|A0A3Q1MTB3|F1MTI4	NA	AAILQTEVDALR|ESELLALQTK|KIENLQEQLR|KESELLALQTK|QEALLAAISEK|TFWSPELK|ALQTVIEMK|KTLEEMELR	0.06692|0.0715|0.06783|0.06931|0.06849|0.07551	120903.12772644052|113277.17196159976|119195.11560262172|116635.77940756621|118099.42975720469|106713.4489152216	ELKS/RAB6-interacting/CAST family member 2	Bos taurus	ERC2|ERC2|ERC2|ERC2|ERC2|ERC2	0	8	A0A3Q1LK41|A0A3Q1LZ99|A0A3Q1M235|A0A3Q1ME96|A0A3Q1MTB3|F1MTI4	0.501924	1	-0.407234	-1.32614	0.0595219	1	0.174315	1.12843	0.232361	0.827874	0.581549	1.49646	19.4762	19.3461	18.1796	19.4543	19.3778	19.6067	19.6157	19.5339	0.000879765
A0A3Q1LK42|F1N2P6	NA	VDMTFEEEEQLLQLK|VLAQQGEYSEAIPILR|ADFVLAANSYDLAIK|LQTSLENGTR|TLVPGPPGSSRPTK|STETALYR	0.13953|0.16667	59712.99846319906|50104.54996371959	Peptidylprolyl isomerase	Bos taurus	FKBP8|FKBP8	0	6	A0A3Q1LK42|F1N2P6	0.317693	0.998936	1.1955	2.29024	0.356995	0.979076	1.08267	2.11796	0.227797	0.825077	-0.112822	-1.08134	17.8622	20.5342	20.2936	20.3611	20.5264	20.2259	20.261	20.3557	0
A0A3Q1LK49|A5D7R6	NA	LGQLQSIITATSANAELVLETLAEMDGLEDFLSK|SLHVLDTFDGHFDGVPVVSK|TILQMSLDHHIVTPLTAMVIENEAGDER|VVNHSPQPQNVVFDVQIPK|TEDHFSVVDFNHNVR|TEDVDQVTVYSYK|IQPSGGTNINEALLR|AHIAFKPTVAQQR|FYNQVSTPLLR|KLWAYLTINQLLAER|IYGNQDTSVQLK|NVQFNYPQPSVTDVTQNSFHNYFGGSEIVVAGK|TILDDLRTEDHFSVVDFNHNVR|VANTVIQTK|HLEVDVR|VGELEVFNGYFVHFFAPENMDPIPK|NDLVSATK|VQFELHYQEVK|IIEPQGLR|ALDMEDFK|TILDDLR|ALYAQAR	0.36806|0.33615	96714.06957601628|106119.68431643516	Inter-alpha-trypsin inhibitor heavy chain H2|ITIH2 protein	Bos taurus	ITIH2|ITIH2	0	22	A0A3Q1LK49|A5D7R6	0.851389	1	0.170948	1.1258	0.979205	1	0.024147	1.01688	0.671452	0.953163	-0.146801	-1.10711	24.1488	22.0204	22.8943	23.254	23.6184	23.3985	22.6239	23.3039	0
A0A3Q1LK61|A0A3Q1LNM0|A0A3Q1M0H8|A0A3Q1MLN6|A4IFF4	NA	DLKPENILLDEEGHIK|YGQHPNIITLK|TVEYLHSQGVVHR|GGDLFTR	0.06309|0.063|0.06528|0.06292|0.06395	83788.40623983523|84047.70814141315|81219.1144016856|84274.42605956976|82672.79413670127	Ribosomal protein S6 kinase	Bos taurus	RPS6KA1|RPS6KA1|RPS6KA1|RPS6KA1|RPS6KA1	0	4	A0A3Q1LK61|A0A3Q1LNM0|A0A3Q1M0H8|A0A3Q1MLN6|A4IFF4	0.0469992	0.806263	2.17591	4.51871	0.057707	1	1.9398	3.83653	0.326688	0.854621	-0.236108	-1.17781	14.4339	12.7493	15.4377	15.8377	16.0273	15.6979	15.2974	15.599	0.000879765
A0A3Q1LK64	GFVEPVFSPQPER|VAIVTGGTDGIGYSTAK	NA	0.19231	17338.1	Uncharacterized protein	Bos taurus	DHRSX	2	2	A0A3Q1LK64	0.224644	1	0.426944	1.34438	0.854901	1	0.073252	1.05209	0.362217	0.872823	-0.353692	-1.27783	17.4879	17.246	18.0956	17.8843	17.4019	17.9122	17.4531	16.9554	0.00794439
A0A3Q1LK80|A0A3Q1MMI6|A0A3Q1N3C1|A7MB30	NA	LQQEETQLEQSIQAGK|DQFALAMYFIQQK|ELDDISQEISQLQR|TQIQSQESDLK|STQDEINQAR|LPLDVLGR|SGLSDIILGK|VWDLSDIDKDGHLDRDEFAVAMHLVYR|GTPIPDSSSTLGSGEFTGVK|TNEVQELQNDLDRETSSLQELEAQK	0.1754|0.164|0.18644|0.19322	96689.45863517067|102452.164868036|90893.53071323945|87950.06458860342	Epidermal growth factor receptor pathway substrate 15 like 1|EPS15L1 protein	Bos taurus	EPS15L1|EPS15L1|EPS15L1|EPS15L1	0	10	A0A3Q1LK80|A0A3Q1MMI6|A0A3Q1N3C1|A7MB30	0.53179	1	-0.130673	-1.0948	0.596531	1	-0.122988	-1.08899	0.94004	0.99659	0.00768534	1.00534	20.1242	19.6501	19.6694	19.8036	19.7965	19.6592	19.6996	19.9337	0
A0A3Q1LK81|P02720	NA	VHVILAQSTSEPQFPEK|LLDQQTGLYAYK|YPFPMSNR	0.12252|0.17371	34596.3956062781|24627.284763054588	Phosphatidylcholine transfer protein	Bos taurus	PCTP|PCTP	0	3	A0A3Q1LK81|P02720	0.994927	1	0.0039889	1.00277	0.846335	1	-0.0962353	-1.06898	0.78095	0.977133	-0.100224	-1.07194	20.9719	19.8453	19.809	20.6109	20.8178	20.5874	20.1778	20.1719	0
A0A3Q1LK85|A0A3Q1LNQ3|A0A3Q1LPC5|A0A3Q1LQE5|A0A3Q1M1N5|A0A3Q1NNQ3|G3X690	NA	SLVTLGNVISALADLSQDASNPLVK|DSVLTWLLK|HLVQNYGDVEELMDAGNINR|TALLQAR	0.04811|0.04747|0.0466|0.04671|0.05012|0.047|0.04939	145149.75303856833|146727.31921763739|149818.14752560368|149474.07252744367|139448.71012919635|148546.42625542128|141428.91405420296	Kinesin family member 16B	Bos taurus	KIF16B|KIF16B|KIF16B|KIF16B|KIF16B|KIF16B|KIF16B	0	4	A0A3Q1LK85|A0A3Q1LNQ3|A0A3Q1LPC5|A0A3Q1LQE5|A0A3Q1M1N5|A0A3Q1NNQ3|G3X690	0.0036572	0.911	0.521232	1.43518	0.0287845	1	0.808092	1.75089	0.134952	0.797556	0.28686	1.21998	18.9086	19.0599	19.4629	19.5277	19.526	19.7747	19.5384	20.064	0
A0A3Q1LK90|A0A3Q1MBW4|A0A3Q1N855|A4FUC8	NA	LQHAVAQAAEPLEGALR|ALHEGEGDLSVSAER|VPEVLQLSDALR|ETQPQAAQLLEDVR|AGQAGQELDGR|LLNEFFLNVK|VSEYVPEIVDFVQK|AAVHQALCDNIDTR|FPHHDNELAQSEAYFENDCWVR|LAFLMHSWK|FANTEGHSYGK|WEDEETELNK|AALQPFSAK|LQETVDPDKK|ALDAYLSTR|SYISFDILR|DVFVPQDGR|LYNSLTR	0.26076|0.26972|0.25573|0.25481	90430.18530631866|88554.79785948485|93732.60823248111|94073.74176583305	Cysteine--tRNA ligase	Bos taurus	CARS1|CARS1|CARS1|CARS1	0	18	A0A3Q1LK90|A0A3Q1MBW4|A0A3Q1N855|A4FUC8	0.487825	1	-0.0874446	-1.06249	0.421745	0.992872	-0.123845	-1.08964	0.758472	0.969591	-0.0364005	-1.02555	20.436	20.6231	20.5639	20.4285	20.3339	20.4359	20.2403	20.541	0
A0A3Q1LKA4|A0A3Q1LRQ5|A0A3Q1LV72|A0A3Q1LVD0|A0A3Q1MTK9|F1MGK9	NA	VVLIESLGAMETDSRPELQEK|AQGAIAMASIAK|EVLPLAFLGMHEIADEEK|FQEFADIVIPLIK|LLLQGLMDSVEAK|AGEQLAPFLPQLVPR|GAAFGFNVIATR|LHLVESLLNR|AIQTLGYFPVGDGDFPHQK|TLMEALVASYLIKPEVQVR|TPDGQGLSTYK|YLLLLAAGDPR|GMMSPVTEVR|FMNLANHHAMWNSR|TLMSGSQATPSSSSSK|TIAVLLPCLLDK|VYLGDIPLK|NGPLPVPSEGSGFTK|ALQSQSWK|YQFDPNLGIR	0.14486|0.14301|0.14455|0.1357|0.14355|0.14518	204484.40012227526|207228.93251831192|205241.0199866752|218199.67408330805|206621.7819524513|204184.33521334257	Ecm29 proteasome adaptor and scaffold	Bos taurus	ECPAS|ECPAS|ECPAS|ECPAS|ECPAS|ECPAS	0	20	A0A3Q1LKA4|A0A3Q1LRQ5|A0A3Q1LV72|A0A3Q1LVD0|A0A3Q1MTK9|F1MGK9	0.969108	0.999498	-0.00431061	-1.00299	0.96578	1	0.0048879	1.00339	0.919164	0.996542	0.00919851	1.0064	20.6154	20.431	20.5016	20.6286	20.4266	20.4076	20.5677	20.6091	0
A0A3Q1LKB0|F1MNN7|Q2TBI0	NA	ITDQGLEYVAQEELLALQSK|LAEGFPLPLLR	0.06513|0.06445|0.06445	53280.055061029154|53649.30658425948|53664.28109778679	Lipopolysaccharide-binding protein	Bos taurus	LBP|LBP|LBP	0	2	A0A3Q1LKB0|F1MNN7|Q2TBI0	0.30386	1	1.2487	2.37627	0.515463	1	0.796404	1.73677	0.661548	0.950569	-0.452294	-1.36821	16.6849	18.2269	19.5844	19.0754	17.4541	17.0209	19.4847	18.2513	0
A0A3Q1LKB9|A0A3Q1N1A7|A0A3Q1NJ24|Q2KIG3	NA	VLVENVEDLIR|EAVFAMENIHR	0.05699|0.0567|0.06215|0.05201	44219.26695461778|44745.47600390044|40584.37647008056|48790.48259807749	Carboxypeptidase B2	Bos taurus	CPB2|CPB2|CPB2|CPB2	0	2	A0A3Q1LKB9|A0A3Q1N1A7|A0A3Q1NJ24|Q2KIG3	0.963371	0.999122	0.0236553	1.01653	0.471088	1	-0.451948	-1.36789	0.141006	0.798878	-0.475604	-1.3905	20.8167	19.5949	20.2857	20.0291	20.3735	19.2774	19.9986	19.9856	0
A0A3Q1LKE6|A0A3Q1M0G4|A0A3Q1NK22|E1BE82	NA	EIAGHIMEFSQDQHGSR|DQYANYVVQK	0.02435|0.02857|0.02473|0.02277	118557.92730934959|100398.37957430675|116093.67251018767|126284.5916588574	Pumilio RNA binding family member 1	Bos taurus	PUM1|PUM1|PUM1|PUM1	0	2	A0A3Q1LKE6|A0A3Q1M0G4|A0A3Q1NK22|E1BE82	0.907305	1	-0.024284	-1.01697	0.536308	1	0.152508	1.1115	0.254908	0.826837	0.176792	1.13037	19.342	18.8961	19.182	19.1554	18.947	19.0506	19.3805	19.3836	0.00568916
A0A3Q1LKF2	VVIGGQSDESDLYIAPTVLVDVK|SLDQAIDFINR|YPPYSDFEQK	NLMTQLDSVFIR|HLTPVTLELGGK|FDYIFFTGSPR|QLLQEALAQDLYK|FSFDTFSHHR	0.20988	53662.5	Aldehyde dehydrogenase	Bos taurus	LOC508879	3	8	A0A3Q1LKF2	0.0421441	0.829045	1.00993	2.01382	0.293543	0.971614	0.422537	1.34028	0.103765	0.858135	-0.587396	-1.50253	20.068	20.5621	21.0272	21.2998	21.648	20.5838	20.4676	21.1615	0
A0A3Q1LKF9|A0A3Q1LSX5|A0A3Q1MJA6|A0A3Q1MXS6|F1N371	NA	TGQQAEPLVIDLK|DLFQVIYNTK|VGIPQENADHDDLDANQLLR|LIGIDDVPDAR|DVPSDAFIALDPLGDR|KGEQNSSGTSSAFSNYFNSK|TDEYLLAR|MSQDSMMK|AFGYVCGGEGQHQFFAIK|KINDLPKPAPR	0.24545|0.18072|0.24545|0.2552|0.17578	58801.50617841247|80224.22340094595|58686.598104476965|56610.56124170457|82415.16833765383	DAB adaptor protein 2	Bos taurus	DAB2|DAB2|DAB2|DAB2|DAB2	0	10	A0A3Q1LKF9|A0A3Q1LSX5|A0A3Q1MJA6|A0A3Q1MXS6|F1N371	0.142448	0.930435	0.336249	1.26247	0.0537968	1	0.434016	1.35099	0.59668	0.931648	0.0977662	1.07012	21.0329	20.9984	21.3195	21.1423	21.5938	21.2351	21.5842	21.5296	0
A0A3Q1LKG0|A0A3Q1LTD6|A0A3Q1LTG4|F6Q3P6	NA	NIATYYGAFIK|VYYLSWLR|TGQLAAIK|ALFLIPR	0.02502|0.02556|0.02487|0.02541	153178.71282370863|150099.13407987708|154083.18948925938|150442.2205611511	Misshapen like kinase 1	Bos taurus	MINK1|MINK1|MINK1|MINK1	0	4	A0A3Q1LKG0|A0A3Q1LTD6|A0A3Q1LTG4|F6Q3P6	0.624399	1	0.0621904	1.04405	0.48186	1	0.075627	1.05382	0.905181	0.993222	0.0134366	1.00936	20.3881	20.2791	20.5518	20.2697	20.3658	20.2791	20.4942	20.4542	0.00399148
A0A3Q1LKG9|A0A452DIC9|Q17QL1	NA	TFNMDEYVGLPR|YFTLGLPTGSTPLGCYK|AIEEGVNHMWTVSAFQQHPR|TLAMDTILANAK|EVMILITGAHK|LVILDNYDLASEWAAK|EAGGIDLFVGGIGPDGHIAFNEPGSSLVSR|NGDLSFK	0.44643|0.36657|0.4529	31856.16878296218|38235.48274893191|31144.656888614238	Glucosamine-6-phosphate isomerase|Glucosamine-6-phosphate isomerase 2	Bos taurus	GNPDA2|GNPDA2|GNPDA2	0	8	A0A3Q1LKG9|A0A452DIC9|Q17QL1	0.707059	1	0.0641235	1.04545	0.246827	0.968419	-0.272498	-1.2079	0.102781	0.864696	-0.336622	-1.2628	20.063	19.8112	19.8164	20.1364	20.0509	19.8328	19.4136	19.7474	0
A0A3Q1LKH6	SFLEVTEEGTEAVAASEAR|SSGGGEDVHQDFQNLLSEVNR|ALMIYNWSTFK|YLGMTDAFNAAR|LVLVSAVYFK|LFGEKPYDFLSSFK	NVLIAPLSISSALAMVLLGAR|GNTAAQMCQTLSLNK|IRDLLPANSVNPMTR|HINTWVAEK|DLLPANSVNPMTR|TGAILFCGR|TDTQYLLR	0.43501	42107.2	SERPIN domain-containing protein	Bos taurus	LOC617396	6	13	A0A3Q1LKH6	0.352513	1	0.25605	1.1942	0.0366353	1	0.60592	1.52195	0.163882	0.804754	0.349869	1.27445	21.1137	20.9036	21.3209	20.9459	21.5274	21.4639	21.8409	21.539	0
A0A3Q1LKI7|E1BBI0	NA	SSWWMLNPEGGK|QLQAPERSPDDSPPGAPAPGPMPAAAK	0.08091|0.06952	49675.58890623999|57533.84553508765	Forkhead box O6	Bos taurus	FOXO6|FOXO6	0	2	A0A3Q1LKI7|E1BBI0	0.451956	1	1.62972	3.09453	0.8702	1	0.357857	1.28152	0.247683	0.829196	-1.27187	-2.41474	20.5997	15.895	18.8841	20.7698	19.9774	19.962	17.3131	18.5407	0
A0A3Q1LKJ2|A0A3Q1M0E4|A0A3Q1MR39|A6QLR4	NA	TAEAQLAYELQGAR|MGIEILSFTIK|VDEIVVLSGDNSK|LLAELPASVHALTGVDLSK|MALVLDALPR|IGEAEAAVIEAR|QVLLAQAEAEK|NVVLQTLEGHLR|IRQEEIEIEVVQR|SILGTLTVEQIYQDRDQFAK|DADIGVAEAER|EVAAPDVGR|QIAVEAQEILR|SAFSEEVNIK	0.40091|0.33208|0.41121|0.41121	48251.45994964427|57962.25301858776|47043.638757633365|46965.60956550472	Flotillin|Flotillin-2	Bos taurus	FLOT2|FLOT2|FLOT2|FLOT2	0	14	A0A3Q1LKJ2|A0A3Q1M0E4|A0A3Q1MR39|A6QLR4	0.827134	1	-0.121429	-1.08781	0.604625	1	-0.296897	-1.2285	0.457604	0.901593	-0.175468	-1.12933	22.1161	20.8445	21.3708	21.1003	21.6055	20.8725	21.362	21.3157	0
A0A3Q1LKL1|A0A3Q1N235|P22439	NA	HALDANQGTATGPR|LTQDEEGNAQLQQR|GLQEIADSVK|ANLENPLR	0.09705|0.09485|0.09182	50803.831457435015|52004.417690693524|53852.4706444739	Dihydrolipoamide acetyltransferase component of pyruvate dehydrogenase complex|Pyruvate dehydrogenase protein X component	Bos taurus	PDHX|PDHX|PDHX	4	4	A0A3Q1LKL1|A0A3Q1N235|P22439	0.419057	1	0.391779	1.31201	0.086887	1	1.01681	2.02344	0.00406722	1	0.625029	1.54224	18.0816	19.1571	19.064	18.8259	19.1435	19.5753	19.724	19.6093	0
A0A3Q1LKQ2|A0A3Q1MF39|A0A3Q1MJZ1|A0A3Q1N3T0|A0A3Q1N8G4|A0A3Q1NAM6|E1BFA8	NA	RGQVLILLVEQALR|ETILGLAETLEENVYSIALSLAQR|LLDLAELLR	0.02316|0.02187|0.02202|0.02267|0.02195|0.03596|0.02287	227949.13234952974|242153.8362174881|240392.85570037374|233953.67108423868|240541.2982670841|147139.1189843862|231450.66798120478	NBAS subunit of NRZ tethering complex	Bos taurus	NBAS|NBAS|NBAS|NBAS|NBAS|NBAS|NBAS	0	3	A0A3Q1LKQ2|A0A3Q1MF39|A0A3Q1MJZ1|A0A3Q1N3T0|A0A3Q1N8G4|A0A3Q1NAM6|E1BFA8	0.776353	1	-0.188504	-1.13958	0.292381	0.968952	-0.695091	-1.61899	0.101528	0.866415	-0.506587	-1.42069	18.8505	20.2834	19.7933	19.3125	19.0294	18.8546	18.7315	19.0294	0
A0A3Q1LKR8|A3KMV5	NA	IYDDDFFQNLDGVTNALDNVDAR|LAELNSYVPVSAYTGPLVEDFLSDFQVVVLTNSPLEDQLR|AVTLHDQGTAQWADLSSQFYLR|LAGTQPLEVLEAVQR|GNVQVVIPFLTESYSSSQDPPEK|AAVATLLQSVQVPEFTPK|SLPASLAEPDFVMTDFAK|FEVQGLQPNGEEMTLK|SLPAVQQGSLDEDLIR|HGFESGDFVSFSEVQGMIELNGSQPMEIK|SPRPHNEEDAAELVTIAQAVNAR|IHVSDQELQSANASVDDSRLEELK|YDGQVAVFGSDLQER|NVSDADIDEGLYSR|KPLLESGTLGTK|LAYVAAGDLAPINAFIGGLAAQEVMK|YFLVGAGAIGCELLK|LDQPMTEIVSR|LQTSSVLVSGLR|NFPNAIEH…	0.49272|0.54348	129371.06711426926|117755.23939515777	E1 ubiquitin-activating enzyme|Ubiquitin-like modifier-activating enzyme 1	Bos taurus	UBA1|UBA1	0	39	A0A3Q1LKR8|A3KMV5	0.870179	1	0.0190147	1.01327	0.871053	1	0.00934569	1.0065	0.913032	0.995044	-0.00966899	-1.00672	23.3258	23.2271	23.1709	23.2771	23.4384	23.3406	23.2397	23.2771	0
A0A3Q1LKS3|A0A3Q1NDM7|P51122	NA	ISGGLEVLAEK|SLDLFNCEVTNLNDYR|SLDLFNCEVTNLNDYRENVFK|KLELSDNR|LLPQLTYLDGYDR|ELVLDNCR|LLPQLTYLDGYDRDDK|LELSDNR	0.27004|0.26122|0.25703	27120.500274993967|27790.873126922586|28600.24327897278	Acidic leucine-rich nuclear phosphoprotein 32 family member A	Bos taurus	ANP32A|ANP32A|ANP32A	0	8	A0A3Q1LKS3|A0A3Q1NDM7|P51122	0.670334	1	-0.116447	-1.08406	0.963475	1	-0.01347	-1.00938	0.685015	0.955751	0.102977	1.07399	21.5644	21.1755	21.3813	21.4354	20.9439	21.1873	21.1711	21.711	0
A0A3Q1LKT6|A0A3Q1LW14|A0A3Q1MKK0|E1BNK4	NA	HGFPYQPSALAFDPVQK|TAAMLSSADSFSK|LLQPVIVSPSGTILR|GLFGGGAQSLDREELFGESSSGK|GAASGVVGELAR|RPVSVSPSSSQEISENQYAVICSEK	0.09243|0.09409|0.09554|0.09115	125642.8220773652|123387.83076780516|121493.75976392138|127460.87703726132	Syntaxin binding protein 5	Bos taurus	STXBP5|STXBP5|STXBP5|STXBP5	0	6	A0A3Q1LKT6|A0A3Q1LW14|A0A3Q1MKK0|E1BNK4	0.13161	0.945827	-0.171031	-1.12586	0.494226	1	-0.285802	-1.21909	0.71425	0.957998	-0.114771	-1.0828	20.3936	20.3526	20.1071	20.3219	20.1771	20.5589	19.5743	20.1286	0
A0A3Q1LKU3|A4FUC2	NA	RPLEIDQQQQAYRPEVK|NYILDQTNVYGSAQR|HLPSTEPDPHVVR|ANFTLPDVGDFLDEVLFIELQR|YNILGTNAIMDK|EALGGQALYPHVLVK|MRPFEGFQR|RTDEEGKDVPDHAVLEMK|IGWSLDSCSTQLGEEPFSYGYGGTGK|LIQIAAR|INEEISVK|WMGIAFR|FENYGDK	0.20977|0.20513	93603.39081048152|95971.41606319796	Heteroous nuclear ribonucleoprotein U like 1|HNRNPUL1 protein	Bos taurus	HNRNPUL1|HNRNPUL1	0	13	A0A3Q1LKU3|A4FUC2	0.782894	1	-0.0549224	-1.0388	0.762267	1	-0.0530068	-1.03742	0.987345	0.997933	0.00191561	1.00133	22.165	21.7982	21.7452	21.9789	22.056	21.9889	21.7998	21.9972	0
A0A3Q1LKX4|Q2HJE5	NA	VQDLVLAGR|SDPLWEDMLSAASHR|IQDILFLYK|GSAAPSACVVLGR	0.092|0.08333	53263.41969754218|58730.15102766345	Protein FAM234A	Bos taurus	FAM234A|FAM234A	0	4	A0A3Q1LKX4|Q2HJE5	0.37958	1	0.219089	1.164	0.71802	1	0.143716	1.10475	0.768791	0.975041	-0.0753727	-1.05363	19.7237	19.184	19.5665	19.7475	19.7048	19.8116	19.1316	19.8496	0.000590667
A0A3Q1LL35	IQVLQQQADDAEER	NA	0.12844	12756.5	Uncharacterized protein	Bos taurus	NA	1	1	A0A3Q1LL35	0.0834652	0.899542	0.280781	1.21485	0.576618	1	-1.12343	-2.17864	0.369985	0.877408	-1.40421	-2.64673	22.0599	21.7777	22.208	22.1535	22.2373	22.3637	22.0016	18.0207	0
A0A3Q1LL49|F1N4R2	NA	IPEELKPWLVDDWDLITR|IGAMLAYTPLDEKSLALLLNYLHDFLK	0.12431|0.15203	41471.66092193275|34224.71973672724	MRG domain-containing protein	Bos taurus	MORF4L1|MORF4L1	0	2	A0A3Q1LL49|F1N4R2	0.624212	1	-0.0596253	-1.0422	0.855424	1	0.0735051	1.05227	0.678167	0.953433	0.13313	1.09667	18.4401	18.3719	18.5115	18.2647	18.2629	19.0513	18.1669	18.2203	0.00635001
A0A3Q1LL53|A0A3Q1MT64|F1MN25	NA	EMGIEDISEEVVSSHQSYSR|LTGFLCQK	0.07311|0.07254|0.07311	41182.55241965009|41753.91045600621|41272.62115066021	CD34 molecule	Bos taurus	CD34|CD34|CD34	0	2	A0A3Q1LL53|A0A3Q1MT64|F1MN25	0.622925	1	0.280424	1.21455	0.695168	1	-0.152455	-1.11146	0.237579	0.824287	-0.432879	-1.34992	19.6847	18.7824	19.7025	18.9255	19.914	18.987	19.0081	19.2483	0
A0A3Q1LL62	SNDPVATAFADMLR|YKDLDEDELLGNLSEVELK|IKENDAYLVEVNLNNIK|FGYQFTQQGPR|DREDYVPYTGEK|SATGPFDREHLLSYLEK|EHLLSYLEK|ILPVFDEPPNPTNVEESLKR|ILPVFDEPPNPTNVEESLK	NIPIPTLK	0.34706	38211.5	Tropomodulin 3	Bos taurus	TMOD3	9	10	A0A3Q1LL62	0.593261	1	0.0411482	1.02893	0.283009	0.981222	0.159541	1.11693	0.261579	0.828708	0.118393	1.08552	22.3682	22.2209	22.3682	22.3682	22.2707	22.5187	22.5572	22.2863	0
A0A3Q1LL63	IGQFVFAR|AEWLLAVR|WAFPCGTWLPSR	SFKDEWTQLDMFYR|LFLDGEEEKEWAFEESK|IDEHHFVAVALR|AIGVGLGFELQR|GSIPEFFHIMK|LFLDGEEEK|FTDKEWETIR|EWAFEESK	0.33657	35664.2	L-aminoadipate-semialdehyde dehydrogenase-phosphopantetheinyl transferase	Bos taurus	AASDHPPT	3	11	A0A3Q1LL63	0.324792	0.993379	0.211354	1.15777	0.590966	1	0.106621	1.0767	0.0937627	0.859603	-0.104733	-1.0753	21.4479	20.9826	21.3587	21.486	21.4351	21.3821	21.2857	21.2978	0
A0A3Q1LL65|A0A3Q1M5J6|A0A3Q1ML65|F1MN61	NA	LSLAQEDLISNR|AAQLATEIADIK|NHTLQEQVTQLTEK|LQQQSMQAAQELAAEK|EQALQGLQQQR|IQNLEALLQK|ISVLQNTYEK|VLSLESSINELNSQLNESK|VTNSTELQHQLDK|HQLQVQTESLHK|ESELLATR|VSQLDIQVK|QEIENLSQDAK|TEELEGQIK|EAAVIQDLK|DSLVAELSAAK|TELLLSAEAAK|LQTEYTNSEAVISQLR|LAETEEIK|AVILDLEK|LKEELSEVETK|QLQSDFYGK|SSVNELTQK|ELVQVQTLMDNMTLER	0.19869|0.18871|0.20088|0.23459	158868.09834995805|166669.76124563414|157053.14010946816|134769.84363420669	Early endosome antigen 1	Bos taurus	EEA1|EEA1|EEA1|EEA1	0	24	A0A3Q1LL65|A0A3Q1M5J6|A0A3Q1ML65|F1MN61	0.174972	0.959203	0.399587	1.31913	0.206308	0.963057	0.314986	1.244	0.588401	0.930908	-0.0846004	-1.06039	20.2974	20.7418	20.6828	21.0607	21.014	20.7271	20.783	20.9937	0
A0A3Q1LL67|E1BDY3	NA	DAHSQGEVVSCLEK|IIIQESALDYR|LLELQYFISR|VAELSSDDFHLDR|VEELEMTEDIR|GGAGPGGAGGGWK|MTAIIFSDYR|SGDPMILSCLMEHLYTEK|LSSDCEDQIR|NSELMDPK|IEMWSYAAK|ADIFVDPVLHTACALDIK|FCENTQAGEGR|LDPVLYR|EVLNMLK|LDPALQDK|VSYSLAK	0.15612|0.15839	134674.89865441434|132747.01953833312	Golgi apparatus protein 1	Bos taurus	GLG1|GLG1	0	17	A0A3Q1LL67|E1BDY3	0.864589	1	-0.0364993	-1.02562	0.934844	1	0.0233793	1.01634	0.686596	0.954814	0.0598787	1.04238	21.0458	21.5698	21.289	21.2359	21.289	21.4142	21.5155	21.0639	0
A0A3Q1LL70|A4FUD8	NA	RPLLLNSVLLR|AEQLAAEAER|LATVVNDER|LSRPERPDLVFEEEDLPYEEEIMR	0.06391|0.06316	98843.85649114261|99924.34661722393	XPA binding protein 2	Bos taurus	XAB2|XAB2	0	4	A0A3Q1LL70|A4FUD8	0.00596315	0.836552	-0.535485	-1.44943	0.176498	0.946571	-0.235311	-1.17716	0.0580037	0.829017	0.300174	1.23129	18.8647	18.7792	18.3684	18.1852	18.3058	18.5839	18.4139	18.7621	0.00676522
A0A3Q1LL79|A0A3Q1M359	NA	AEDSGEYHCVYQFLSAPK|IVTSEEVIIR|KRPDEVPDDDEPAGPMK|NGVELTATR|RPDEVPDDDEPAGPMK|SVGYPHPEWTWHK	0.14225|0.18873	51584.34658768781|38512.69841937818	Neuroplastin	Bos taurus	NPTN|NPTN	0	6	A0A3Q1LL79|A0A3Q1M359	0.00840964	0.8005	0.328149	1.2554	0.237997	0.967278	0.184935	1.13677	0.22545	0.831278	-0.143214	-1.10436	21.2361	21.3199	21.5764	21.5699	21.672	21.6359	21.3108	21.442	0
A0A3Q1LLD4|F1MPG6	NA	ENALVQMADANQAQLAMNHLSGQR|SQPVFIQYSNHR|LTSLNVK|NNQFQALLQYADPLNAHYAK|EGQEDQGLTK	0.13129|0.13905	59905.17215570045|56749.51850507304	Polypyrimidine tract binding protein 3	Bos taurus	PTBP3|PTBP3	0	5	A0A3Q1LLD4|F1MPG6	0.919223	1	-0.0205625	-1.01435	0.691563	1	0.0510464	1.03602	0.691459	0.953879	0.0716089	1.05089	19.2361	19.1611	19.2394	19.3892	18.9056	19.1822	19.1429	19.4238	0
A0A3Q1LLD9|A0A3Q1MAU8|A0A3Q1NMC8|F1N6G5	NA	FAGQILGLALNHR|VLLLQFVTGSSR	0.03008|0.02959|0.02857|0.0275	93120.49712463317|94573.03693801916|97933.94082079687|101987.93771496331	E3 ubiquitin-protein ligase HACE1	Bos taurus	HACE1|HACE1|HACE1|HACE1	0	2	A0A3Q1LLD9|A0A3Q1MAU8|A0A3Q1NMC8|F1N6G5	0.901801	1	-0.0784311	-1.05587	0.349653	0.973838	-0.605978	-1.52201	0.150176	0.807673	-0.527547	-1.44148	19.3543	18.0186	18.1671	18.6746	18.9824	18.3472	17.7434	18.1508	0.00523697
A0A3Q1LLE0|A0A3Q1LPY3|A0A3Q1LWP2|A0A3Q1MTX9|F1N768	NA	EALTETTLQLAQLK	0.01859|0.01818|0.01821|0.0202|0.02096	80645.85165696328|82260.71137971665|82367.32292788128|75384.82996901333|72786.58333449643	Protein phosphatase 1 regulatory subunit|Protein phosphatase 1 regulatory subunit 12C	Bos taurus	PPP1R12C|PPP1R12C|PPP1R12C|PPP1R12C|PPP1R12C	0	1	A0A3Q1LLE0|A0A3Q1LPY3|A0A3Q1LWP2|A0A3Q1MTX9|F1N768	0.902306	1	-0.0533377	-1.03766	0.270493	0.974082	-0.68491	-1.6076	0.257633	0.826849	-0.631572	-1.54925	17.0487	17.4083	16.5938	17.4237	17.5082	15.7843	16.9122	16.9344	0.0011354
A0A3Q1LLE3|A0A3Q1MNF4|A0A3Q1MNP7|A0A3Q1MTH1|A5PK60|E1BLP4|Q3ZCD8	NA	VAPPNADLEQGFQEGVSNASVIMQVPER	0.07388|0.08537|0.07609|0.07932|0.10606|0.07932|0.12844	42995.21178223852|36934.08251543994|41624.52806678479|40375.940669013355|29682.30323335549|39877.50235858782|25043.96327398682	Mitochondrial fission factor	Bos taurus	MFF|MFF|MFF|MFF|C2H2orf33|MFF|MFF	0	1	A0A3Q1LLE3|A0A3Q1MNF4|A0A3Q1MNP7|A0A3Q1MTH1|A5PK60|E1BLP4|Q3ZCD8	0.530962	1	-0.372288	-1.2944	0.294522	0.971206	-1.01987	-2.02774	0.291762	0.836999	-0.647586	-1.56654	18.2638	16.9898	17.259	17.5596	16.945	17.3269	16.8564	15.6375	0.00676522
A0A3Q1LLE7|A0A3Q1LSK6|A0A3Q1M4U7|A0A3Q1MB23|A0A3Q1MIC7|A0A3Q1N4W6|G3X771	NA	ILLLDEATSALDTESEK|AGAVAEEVLAAIR|GNELELENTPGESLSK|LYDPTEGMVSIDGQDIR|IATEAIENFR|FYDPLAGTVLIDGK|IEDLYTSSQDSR|TVIAFGGQK|STVVQLLER|YGREDVTMDEIQK|VSAAHVINIIEK|VVSQEEIER|ILSSFTDKELLAYAK|EANAYDFIMK|GQTLALVGSSGCGK	0.1531|0.15273|0.15286|0.14786|0.14996|0.1536|0.1531	137044.31746211683|137286.42617770136|137476.63471391975|142122.8589007208|139566.42934030588|136868.28787606503|136785.9519572232	Uncharacterized protein	Bos taurus	ABCB1|ABCB1|ABCB1|ABCB1|ABCB1|ABCB1|ABCB1	0	15	A0A3Q1LLE7|A0A3Q1LSK6|A0A3Q1M4U7|A0A3Q1MB23|A0A3Q1MIC7|A0A3Q1N4W6|G3X771	0.771259	1	0.251001	1.19003	0.740269	1	0.233758	1.17589	0.976329	0.996319	-0.0172431	-1.01202	17.556	18.9485	17.8514	18.2661	19.3924	18.5288	17.9569	18.9724	0
A0A3Q1LLF2|F1MDW1|Q2T9L8	NA	GFVLQDTVEQLR|NPEQVNLYQFMAK|SSQHLFLDLPK|TLPGSDWTANAR|NNSELLNNLGNFINR|LENDQIESLK|HGNQYIQVNEPWK|GLESLPPLRPQQNPVLPVAGER|LFVSEGAPGSLPVLAAAGR	0.14018|0.14143|0.14143	101453.24564608141|100569.74416276328|100570.70302622613	Methionine--tRNA ligase, cytoplasmic	Bos taurus	MARS1|MARS1|MARS1	0	9	A0A3Q1LLF2|F1MDW1|Q2T9L8	0.62617	1	0.0670691	1.04759	0.441765	0.998264	-0.160181	-1.11743	0.154723	0.803005	-0.22725	-1.1706	20.6902	20.4208	20.5165	20.7088	20.6423	20.1998	20.3822	20.6039	0
A0A3Q1LLH4|A0A3Q1MQD5|E1BQ11	NA	TVQPVPMGPDGLPVDASAVSNSYIQTLGR|DMDLTEVITGTLWNLSSHDSIK|NLPGGQQSSSQNFSEDTVVSILNTINEVIAENLEAAK|NPAILEASAGAIQNLCAGR|GYELLFQPEVVR|SQSSHSYDDSTLPLIDR|TLDRPGDLGEMEPLK|ECDGLVDALIFIVQAEIGQK|KPTEDPTNDTVDFPK|AAALVLQTIWGYK|SDFQVSLNNASR|GVPVLVGLLDHPK|ALSAIADLLTNEHER|SYEDMIGEEVPSDQYYWAPLAQHER|HYEDGYPGSGDNYGSLSR|QPELPEVIAMLGFR|HVEWESVLTNTAGCLR|SLDNNYSTLNER|YQEAPPSVANSTGPHAASCFGAK|FHPEPYGLEDDQR|MEIVDHALHALTDEVIIPH…	0.59259|0.60086|0.58394	105163.04464867202|103661.43902208556|106669.66395842673	Catenin delta 1	Bos taurus	CTNND1|CTNND1|CTNND1	0	42	A0A3Q1LLH4|A0A3Q1MQD5|E1BQ11	0.163425	0.94024	-0.20037	-1.14899	0.529164	1	-0.0446173	-1.03141	0.177014	0.816393	0.155753	1.114	24.8867	24.9387	24.562	24.8489	24.7261	24.8218	24.8218	24.9608	0
A0A3Q1LLI0|A0A3Q1LQ03|A0A3Q1LYV1|A0A3Q1NG79|F1MYN8	NA	AGIEGPLLPSEVER|SMMSAYER|SMMSSYSAADR	0.03232|0.02962|0.0293|0.02958|0.02966	226895.47437849685|248225.07885558333|250967.77549520935|249089.65648523992|247281.7164508089	SON DNA and RNA binding protein	Bos taurus	SON|SON|SON|SON|SON	0	3	A0A3Q1LLI0|A0A3Q1LQ03|A0A3Q1LYV1|A0A3Q1NG79|F1MYN8	0.104352	0.918014	0.447151	1.36334	0.114776	0.969761	0.419371	1.33734	0.499156	0.914615	-0.0277799	-1.01944	18.9762	19.4834	19.6123	19.6953	19.7232	19.6423	19.6815	19.6236	0.00817844
A0A3Q1LLI7|A0A3Q1LN72|A0A3Q1LP77|A0A3Q1M1P3	NA	TEVLSEDLLQIER|LVLDWDSVR|FFITLLEAQADYHR	0.04133|0.0454|0.0427|0.04337	93659.53032435574|85862.68846397632|90420.95926389868|89162.37628280239	Rho GTPase activating protein 17	Bos taurus	ARHGAP17|ARHGAP17|ARHGAP17|ARHGAP17	0	3	A0A3Q1LLI7|A0A3Q1LN72|A0A3Q1LP77|A0A3Q1M1P3	0.54461	1	0.308444	1.23837	0.961094	1	-0.0268542	-1.01879	0.489022	0.915131	-0.335299	-1.26164	19.837	19.1305	19.3548	19.6934	20.3283	18.7933	19.877	19.7003	0.000590667
A0A3Q1LLJ6	LAQHTIQALQTELDSLR	LIDVPDPVPALDLGQQLQLK|EIAQLVEDVQR|ELDATATVLANR|LQNDFAEK	0.08597	90107	Protein CASP	Bos taurus	CUX1	1	5	A0A3Q1LLJ6	0.354175	0.997973	-0.266845	-1.20317	0.342499	0.981123	-0.205804	-1.15333	0.657838	0.948483	0.0610409	1.04322	19.2865	19.7732	19.0146	19.4286	19.3458	19.3388	19.3458	19.2875	0.0011354
A0A3Q1LLK0|A0A3Q1LYV4|A0A3Q1MAI5|Q0VBY4	NA	ATAAFSNVGTAISK	0.05512|0.05243|0.06222|0.06699	27518.721594785016|28979.412035588815|24955.516626018587|22763.31891804716	TPD52 like 1	Bos taurus	TPD52L1|TPD52L1|TPD52L1|TPD52L1	1	1	A0A3Q1LLK0|A0A3Q1LYV4|A0A3Q1MAI5|Q0VBY4	0.833432	1	-0.0917377	-1.06565	0.10212	1	0.784126	1.72205	0.0230122	1	0.875863	1.83511	16.3008	17.0924	17.0095	16.3085	16.4965	17.4432	17.7142	17.2847	0.00399148
A0A3Q1LLL1|A0A3Q1LVS3|A0A3Q1MCB6|A0A3Q1MKD0|A0A3Q1MMV0|A0A452DIH3|Q08DK5	NA	DFIHTASINFLTPLR|RLDLDASK|VAQTEFDR|LASDAGIFFTR	0.09438|0.09333|0.0979|0.11321|0.11082|0.105|0.10633	49806.53063504342|50193.694799819015|47889.54494118462|41107.16720264331|42106.63336308055|44410.78322171495|44023.619056939344	Endophilin-B2	Bos taurus	SH3GLB2|SH3GLB2|SH3GLB2|SH3GLB2|SH3GLB2|SH3GLB2|SH3GLB2	0	4	A0A3Q1LLL1|A0A3Q1LVS3|A0A3Q1MCB6|A0A3Q1MKD0|A0A3Q1MMV0|A0A452DIH3|Q08DK5	0.269256	0.999798	-0.362155	-1.28534	0.170475	0.944892	-0.451365	-1.36733	0.514917	0.913047	-0.0892092	-1.06379	20.0543	20.6805	20.0065	19.8282	20.181	20.0099	19.7734	19.9648	0
A0A3Q1LLL2|A0A3Q1M695|A0A3Q1MBQ4|Q3T051	NA	QNRPIPQWIR	0.19608|0.19608|0.19608|0.19608	6303.57081212977|6336.65765281384|6393.65798716647|6402.65045943313	Uncharacterized protein|60S ribosomal protein L39	Bos taurus	|||RPL39	1	1	A0A3Q1LLL2|A0A3Q1M695|A0A3Q1MBQ4|Q3T051	0.426243	1	0.311426	1.24093	0.37217	0.987399	-0.360797	-1.28413	0.0386055	0.887683	-0.672222	-1.59353	20.3349	19.5949	20.3866	20.4683	19.9741	19.7262	19.7996	19.2865	0.00353453
A0A3Q1LLP3|A0A3Q1LS15|A0A3Q1M2H3|A0A3Q1M526|A0A3Q1M5M5|A0A3Q1N9Q2|A6QNY2|F1MDB9	NA	ANAEIAQVR|SVSHQTVQQLVLEK	0.02048|0.00914|0.0088|0.00876|0.02282|0.0089|0.02309|0.00913	121574.40124717257|263669.8996297857|274266.4002731928|275349.06351072714|109731.58056652494|270814.4916962384|108390.99909883115|264278.96359588654	Transforming acidic coiled-coil containing protein 2|TACC2 protein	Bos taurus	TACC2|TACC2|TACC2|TACC2|TACC2|TACC2|TACC2|TACC2	0	2	A0A3Q1LLP3|A0A3Q1LS15|A0A3Q1M2H3|A0A3Q1M526|A0A3Q1M5M5|A0A3Q1N9Q2|A6QNY2|F1MDB9	0.313227	1	0.747758	1.67918	0.191594	0.945892	1.03378	2.04739	0.134153	0.807211	0.286025	1.21928	16.5911	18.2038	18.1776	17.9354	18.3226	18.3057	18.3533	18.6346	0.00794439
A0A3Q1LLP6|Q0VCP0	NA	AELSSILLLLFLYVLQGIPLGLAGSIPLILQSK|DISTVDFSK	0.09354|0.07636	49747.787192156546|61091.998617846664	Solute carrier family 33 member 1|Solute carrier family 33 (Acetyl-CoA transporter), member 1	Bos taurus	SLC33A1|SLC33A1	0	2	A0A3Q1LLP6|Q0VCP0	0.526337	1	-0.354257	-1.27833	0.219275	0.966711	-0.701247	-1.62591	0.381878	0.88372	-0.34699	-1.2719	18.0412	18.9755	18.6844	17.7749	18.003	17.5973	18.2554	17.5686	0
A0A3Q1LLR7|A0A3Q1M7H4|A0A3Q1MQP7|F1N0A6	NA	VLHSVSVKVATENTDEQLSAVLYLIDK	0.00446|0.00428|0.00441|0.00428	663329.3357750217|690017.9446856371|670953.1739916184|690364.1314410388	Adhesion G protein-coupled receptor V1	Bos taurus	ADGRV1|ADGRV1|ADGRV1|ADGRV1	0	1	A0A3Q1LLR7|A0A3Q1M7H4|A0A3Q1MQP7|F1N0A6	0.910123	1	0.142676	1.10395	0.754084	1	-0.30964	-1.2394	0.601629	0.93284	-0.452316	-1.36823	27.8468	25.8547	25.6115	27.5813	27.7874	27.2784	26.4279	25.9169	0.00959174
A0A3Q1LLS4|F1MXS1	NA	SFVWYALDYADESPKPEQLAIR|TGLQPALLVHWAK|ELLESFDSALQSVK|SGQSALYDALFSR|FGHVDQENAPSFK|TMELKPLNVSNNALVWTASDYADGEAK|TGSGLNSFYDQR|ITMELFSNIVPK|HVVFGFVK|GQDTNNSQFFITLK|FDAEISQWK|PLQGDGYSGPK|EVVESFANR|KKPEDLPSDDDVLIVYELTPTPEQR|ITPDMTLQNMK|SFGEDTGGQAQDTGGQK|FGNAEQGFK|SGEEDEEILFK|SVSSPSVSSGTVDKPVDLSTR|LQDVADSFKK|SIYGDKFEDENFDVK|LFDLIQSELYARPDDVHVNIR|ERGIGDIK|LLLDIPLQTPHK|ILDDCDSNLSVVK|SNSGEGFQFGK|YDVGAIR|SSIP…	0.12414|0.12521	339527.66068492754|336569.28477227915	E3 SUMO-protein ligase RanBP2	Bos taurus	RANBP2|RANBP2	0	28	A0A3Q1LLS4|F1MXS1	0.884144	1	0.0197875	1.01381	0.844083	1	-0.0266482	-1.01864	0.436621	0.898415	-0.0464357	-1.03271	22.3498	22.0424	22.1661	22.19	22.2916	22.172	22.1032	22.2332	0
A0A3Q1LLU1|F1N0R5|P80012	NA	LSSESYGFVAR|TASVFARCHALVDPEPFVALCER|TASVFAR	0.0121|0.0121|0.03629	307783.8398568882|307940.14112155425|102530.70670576379	von Willebrand factor	Bos taurus	VWF|VWF|VWF	0	3	A0A3Q1LLU1|F1N0R5|P80012	0.384996	1	0.498412	1.41266	0.358767	0.981522	0.205579	1.15315	0.481139	0.912681	-0.292833	-1.22504	19.3925	19.7721	19.8173	20.8009	19.624	19.8399	19.9262	19.5975	0.00353453
A0A3Q1LLV2|A0A3Q1LT89|A0A3Q1LZF7|A0A3Q1MPS8|A0A3Q1NK70|F1N7Q7	NA	LWSGYSLLYFEGQEK|SISIGYLLVK|AHNQDLGLAGSCLAR	0.02579|0.02674|0.02587|0.02584|0.02599|0.02616	152715.89060924624|147490.70229959648|152112.6006838703|152585.99293853968|152353.73713300214|150215.94145381812	Collagen alpha-2(IV) chain	Bos taurus	COL4A2|COL4A2|COL4A2|COL4A2|COL4A2|COL4A2	0	3	A0A3Q1LLV2|A0A3Q1LT89|A0A3Q1LZF7|A0A3Q1MPS8|A0A3Q1NK70|F1N7Q7	0.653066	1	-0.383679	-1.30466	0.699264	1	0.424321	1.34194	0.331057	0.858113	0.808	1.75078	18.9625	20.5494	20.1313	19.0888	18.8966	18.9806	20.4925	21.0676	0
A0A3Q1LLV8|A0A3Q1M8S2|A0A3Q1MVG1|F1N1R8	NA	LPLPQNETLADPTLTK|AHDGSVFTLCQMR|NGMLLTGGGK|YIMSNSGDYEILYWDIEHGCK|ADQFLVGTSR|EIEVPDQYGTIR|YSIDGTLLAVGSHDNFIYLYAVSENGR|LLDEPGHCADFHPSGTVVAIGTHSGR|WFVLDAETR|ASPSPQPSSQPLQIHR|AALADVLR|SHNSWENSDDSR|LEWVYGYR|VHLFQYPCSK|GVGCLDFSK|LAISEDHVASVK|VIAVADDFCK|GTFNDGFQIEVQGHTDELWGLATHPFK|GVYQISK|IILWDHDLNPER|DMSIIQWK|HYLGHTDCVK|LKLEWVYGYR	0.29738|0.29559|0.30071|0.29324	110091.99721237006|110828.32264607465|108831.3727431274|111557.64009384577	EMAP like 4	Bos taurus	EML4|EML4|EML4|EML4	0	23	A0A3Q1LLV8|A0A3Q1M8S2|A0A3Q1MVG1|F1N1R8	0.135962	0.937627	0.27338	1.20864	0.0208338	0.978615	0.485681	1.40025	0.164988	0.805514	0.212301	1.15853	20.9914	21.1102	21.4899	21.1482	21.3346	21.4021	21.6681	21.5393	0
A0A3Q1LLY3|Q0IIJ1	NA	IALDHNQMFQYFITIVPTK|MLQLFQSR|ISADTHQFAVTER	0.1173|0.1061	38341.47887748921|42586.54090632045	Endoplasmic reticulum-Golgi intermediate compartment protein	Bos taurus	ERGIC2|ERGIC2	0	3	A0A3Q1LLY3|Q0IIJ1	0.0584515	0.835041	0.537722	1.45168	0.320141	0.979394	0.255763	1.19397	0.259141	0.828526	-0.281958	-1.21584	18.9627	18.8766	19.2284	19.4403	19.7035	19.2114	19.4412	18.8736	0
A0A3Q1LLZ3	AYNYVAQEVDDYHAFQILTHMYNK|AVYLGELSHDQDVVEYIMNQPNVVPR	AIWAALQTQTSNSAK|YPSSNPESSVVIFYSEIGSEEFYTFHR|VWQLQDLSFQTAAR|ILFLDVLFPLVVDK|ILAAPVELALVIMK|KEPVYLSGYGVELAIK|IVPEWQDYDQEIK|VKVEHVVTVLEK|HLVESTNEMAPLK|EQLDPDELETITMHK|IYSHDGTDSPPDADEVVVVLNNFK|EETAEALAAGTDIR|AAFQFLSPLQQNLLK|ILETTTFFQR|YVLEPEISFTSDNSFTK|YNFQYELVQYK|GQYQGLSQDPNSLSNLDQDLPNNMIHQVPIK|KADMVNEDLLSDGTNENESGFWDSFK|YHISALYVVDLK|WGFTGGQK|DLSQNFPTK|TEEVKQDKDDIINIFSVASGHLYER|TIDLCNNPMTK|ANPGAWILR|…	0.35398	150311	UDP-glucose glycoprotein glucosyltransferase 1	Bos taurus	UGGT1	2	30	A0A3Q1LLZ3	0.684145	1	-0.344757	-1.26994	0.39514	0.989023	-0.523897	-1.43783	0.775937	0.975373	-0.179139	-1.13221	20.6532	21.6816	20.9875	19.858	21.6225	20.1181	21.0866	20.7259	0
A0A3Q1LLZ5|A0A3Q1MI58|A0A3Q1MKI3|F1N0Y9	NA	HATIYPTEEELQAVQK	0.0188|0.15238|0.0199|0.01491	92282.69892236382|11867.981168268445|86709.97969026251|116771.91886276852	Zinc finger RNA binding protein|DZF domain-containing protein	Bos taurus	ZFR||ZFR|ZFR	0	1	A0A3Q1LLZ5|A0A3Q1MI58|A0A3Q1MKI3|F1N0Y9	0.0520998	0.819211	0.334222	1.2607	0.103613	0.994327	0.510075	1.42412	0.377062	0.884598	0.175853	1.12963	16.7478	16.5815	17.1194	16.8864	16.9908	17.0425	16.9813	17.5005	0.00353453
A0A3Q1LM24|A0A3Q1LQA7|A0A3Q1M6Z0|A0A3Q1MQM2|Q3MJK3	NA	LLVSNLISDVER	0.02395|0.02484|0.02424|0.0241|0.0241	57583.90247565868|55640.04536815583|56533.181666396|56948.43598358845|56950.45163365292	Uncharacterized protein|TRIM	Bos taurus	||LOC616948|LOC616948|LOC616948	0	1	A0A3Q1LM24|A0A3Q1LQA7|A0A3Q1M6Z0|A0A3Q1MQM2|Q3MJK3	0.0634356	0.838061	1.64376	3.12478	0.391624	0.986606	0.793128	1.73283	0.207589	0.839806	-0.850629	-1.80329	16.6797	17.9115	19.2348	18.4164	19.1669	19.0928	17.5689	17.6046	0
A0A3Q1LM32|F1MM86|Q29RU4	NA	VPANLENVNFEVQTK|SHNPIPGVQLMGMGFHFLAGEPR|ALNHLPLEYNSALYSR|GEVLDNSFTGGVCR|SILRPSQFGGQPCTEPLMTFQPCIPSK|VPIFYSSK|GLVVNGPSR|VFSDWLESVK|YEGSFMQGSEK	0.14225|0.1427|0.1427	105047.32407113675|104468.87255262495|104472.77693816107	Complement component C6	Bos taurus	C6|C6|C6	9	9	A0A3Q1LM32|F1MM86|Q29RU4	0.799046	1	0.0326131	1.02286	0.0566006	1	0.688015	1.61107	0.017257	1	0.655402	1.57505	20.5498	20.2887	20.4052	20.5532	20.3972	20.8181	21.3679	21.1358	0.00353453
A0A3Q1LM49|A0A3Q1MBU1|O62829	NA	VEMEDAHTAVIGLPSGLETWSFFAVYDGHAGSQVAK|GSAGAPSVENVK|GPTEQLVSPEPEVHDIER|SGSTAVGVLISPQHTYFINCGDSR|IQNAGGSVMIQR|YGLSSMQGWR|TGFLEIDEHMR|NVIEAVYNR|QGEGVPDLVHVMR|VYFFTQDHKPSNPLEK|ALGDFDYK|KEEELDKYLESR|VCNEVVDTCLYK	0.42511|0.45412|0.50524	51535.882743394526|47093.373906519904|42502.73107943304	Protein-serine/threonine phosphatase|Protein phosphatase 1A	Bos taurus	PPM1A|PPM1A|PPM1A	0	13	A0A3Q1LM49|A0A3Q1MBU1|O62829	0.402454	1	-0.10804	-1.07776	0.404513	0.985205	-0.145096	-1.1058	0.729812	0.963843	-0.037056	-1.02602	21.4881	21.2325	21.2046	21.2114	21.3407	21.3944	21.1185	21.1327	0
A0A3Q1LM66|A0A3Q1MBY2|Q148H0	NA	GYIVVEDLWK|TQLEESISHLR|VNELSLYSVPEHQSK	0.16514|0.19149|0.18182	24727.70398308599|21578.17342497397|22547.636231364457	MICOS complex subunit|MICOS complex subunit MIC26	Bos taurus	APOO|APOO|APOO	0	3	A0A3Q1LM66|A0A3Q1MBY2|Q148H0	0.594742	1	-0.154358	-1.11293	0.953326	1	-0.0183414	-1.01279	0.665411	0.949382	0.136016	1.09887	20.0452	20.2257	20.0979	19.601	20.2443	20.3424	20.3266	19.6824	0.00353453
A0A3Q1LMA6|A0A3S5ZP51	NA	WVGAWWLGFLISAGAVALAAIPYFFFPK|GLAVSDPPVSK	0.0562|0.05516	75077.5382434958|76471.08874541332	Solute carrier organic anion transporter family member	Bos taurus	SLCO2B1|SLCO2B1	0	2	A0A3Q1LMA6|A0A3S5ZP51	0.903491	1	0.121501	1.08787	0.854441	1	0.151599	1.1108	0.948739	0.995882	0.0300986	1.02108	17.3035	19.2964	19.2269	17.7944	18.243	18.3731	18.6886	18.293	0.00586735
A0A3Q1LMB5	NA	IDNADELLESFLEGFHDESTQVQLQLLTAIVK|LAPPLVTLLSAEPELQYVALR|NNIDVFYFSTLYPLHILFVEDGK|KPTETQELVQQVLSLATQDSDNPDLR|LASQANIAQVLAELK|NSFGLAPAAPLQVHAPLSPTQTVEISLPLSTAGSVMK|LHDINAQLVEDQGFLDTLK|EVVLAEKPLISEETDLIEPTLLDELICYIGTLASVYHKPPSAFVEGGR|APEVSQHVYQAYETILK|AAMIWIVGEYAER|LSHANSAVVLSAVK|DVSALFPDVVNCMQTDNLELKK|KGEIFELK|LVYLYLMNYAK|NVEGQDMLYQSLK|EYATEVDVDFVR|TEPLNSLQVAVK|ALQVMTDFAIQFNR|LTNGIWVLAELR|SQPDMAIMAVN…	0.59744	103369	AP complex subunit beta	Bos taurus	AP1B1	0	42	A0A3Q1LMB5	0.605624	1	-0.0521386	-1.0368	0.0483135	1	-0.11131	-1.08021	0.423331	0.890268	-0.059171	-1.04187	24.1863	24.2725	24.1374	24.0887	24.3056	24.1374	24.1107	24.1061	0
A0A3Q1LMC1|A3KMY8	NA	EYVVGELIWNFADFMTNQSPVR|ESGPTLDMPVPSSFNDVGQDGQLR|LTAQTAVGPVSDFYTLPVGIR|IGSAHYYAIVWVNGVHVLEHEGGHLPFEADISK|AYQKPMIQSEYGADAIEGFHEDPPLMFSEEYQK|SFVGWVWYER|NHPAVVMWSLANEPASFLKPAGYYFK|SQFLINGKPFYFR|FDFFNYAGLHR|QGFEQQWYR|GLLQQYHVVLDQK|DKNHPAVVMWSLANEPASFLKPAGYYFK|KELDGLWSFR|GAGAEGQLQVPSAHLWWPYLMHEHPAYLYSLEVK|NHPAVVMWSLANEPASFLK|WLGANAFR|WTEDLGTR|ELDGLWSFR|SAAFLLR|EITLPQR|GFDWPLLVK|TDPSMYPK|PAGYYFK|GYFVQNT…	0.50855|0.50153	73633.05652030943|74422.41437634188	Beta-glucuronidase	Bos taurus	GUSB|GUSB	0	26	A0A3Q1LMC1|A3KMY8	0.514688	1	0.16326	1.11981	0.839804	1	0.0310221	1.02174	0.455366	0.900121	-0.132238	-1.09599	22.9817	22.6746	22.803	22.8902	23.2811	22.9835	22.7741	22.8199	0
A0A3Q1LMG9|F1MSI2	NA	GTPVCGDDGVTYDNDCVMGR|VVIGGFGDPLICDNQVSTGDTR|KFDGPCDPCQGFLSDLSR|TGAAQGILLQK|ALGPAGCETDSSPPK|GKDVVAQESLLDGGNK|REEEANVVLTGTVEEILNVDPVQHTYSCK|GAVRDDCEQMTGLCSCKPGVAGPK|ACSGVYDPVCGSDGITYGSACELEATACALGR|GMLCGFGAVCEPSADEPGR|QGLEISIQSFGPCQEGITSGPR|SPVCGSDGVTYR|DVVAQESLLDGGNK|SSCPSVVAPVCGSDASTYSNECELQR|RPEMLLRPESCPPR|DFLGLVLLGGR|ALHPSVPAFGGHSFLAFPTLR|IFFVNPAPPYLWPAHK|FGALCEAETGR|FDGPCDPCQGFLSDLSR|GGIWDEDSE…	0.35675|0.34239	209635.3351141551|218285.81273872382	Agrin	Bos taurus	AGRN|AGRN	0	45	A0A3Q1LMG9|F1MSI2	0.801026	1	-0.0668109	-1.0474	0.284827	0.975558	0.344258	1.2695	0.193688	0.827435	0.411069	1.32967	22.4849	22.7055	22.8688	22.4419	22.2745	22.6977	22.7948	23.3258	0
A0A3Q1LMJ2|A0A3Q1MB25|Q0P5M9	NA	AAADLLSPLALLR	0.02955|0.02826|0.02851	46626.26999736292|48427.21440374996|48113.055383925326	Major facilitator superfamily domain-containing protein 10	Bos taurus	MFSD10|MFSD10|MFSD10	0	1	A0A3Q1LMJ2|A0A3Q1MB25|Q0P5M9	0.240045	1	-0.217001	-1.16232	0.931073	1	-0.0150067	-1.01046	0.250598	0.827314	0.201995	1.15029	18.2238	18.0357	18.0937	17.9015	17.743	18.1879	18.26	17.8963	0
A0A3Q1LMJ5|A0A3Q1LSQ6|A0A3Q1M2D1|A0A3Q1M5T0|A0A3Q1MRN9|E1BG26	NA	AHGGISLSELEASVASPFTSK|TGTLTEDGLDLWGIQR|YFWNDTLHNFDFLK|LVHDNLEDLQVTR|IEGVLSGDPLDLK|INWHYADTITQSNDSSAIDPEAIPIK|ETPAVLEDLHK|LMLHGTVFAR|FLSLETPPFSSSK|LLYGVNEIAVK|VLEDYTK	0.12341|0.12726|0.12612|0.12147|0.13014|0.12643	141961.93239720204|137737.7837283613|139070.5629496583|144106.01475361615|133925.04395517995|138303.09290286677	ATPase 13A3	Bos taurus	ATP13A3|ATP13A3|ATP13A3|ATP13A3|ATP13A3|ATP13A3	11	11	A0A3Q1LMJ5|A0A3Q1LSQ6|A0A3Q1M2D1|A0A3Q1M5T0|A0A3Q1MRN9|E1BG26	0.0373538	0.841179	-0.6279	-1.54531	0.0703447	1	-0.734017	-1.66326	0.678193	0.953211	-0.106117	-1.07633	20.555	20.389	19.608	20.0443	19.8801	20.002	19.3444	19.8676	0
A0A3Q1LMK0|A5PK31	NA	YVELLDK|EIVQIILSR|TSSFVDWK	0.15385|0.15584	18473.594975900847|18403.516725578553	AP complex subunit sigma	Bos taurus	AP1S3|AP1S3	0	3	A0A3Q1LMK0|A5PK31	0.505943	1	-0.262489	-1.19955	0.132038	0.945752	-0.456168	-1.37189	0.450738	0.901	-0.19368	-1.14368	19.2152	18.6754	18.4624	18.4625	19.1235	18.6321	18.396	18.4394	0.00865266
A0A3Q1LMK8|Q32L99	NA	DKFEFGILQLSQWFK|GDFVTSFYWPWQTK|MNEDTGSDYITPWQLSQVVDGGGVGIIEESK|VEEVNLPDCVNEGQVQVR|TLYLSVDPYMR|VILDGNILEK|DVPYPPPLPPAIEAIQK|VVGICGTPEK|NGHPVAENFR|GHITAGSNQTMVVSGAAGACGSLAGQIGR|EGNVAEQLHK|FLVLNYK	0.52299|0.51852	38351.258811451604|38375.242903861625	Prostaglandin reductase 2	Bos taurus	PTGR2|PTGR2	0	12	A0A3Q1LMK8|Q32L99	0.267291	0.99579	-0.165721	-1.12173	0.737205	1	-0.0510273	-1.036	0.08846	0.845086	0.114693	1.08274	22.6239	22.951	22.6189	22.6195	22.6269	22.83	22.7252	22.6541	0
A0A3Q1LMM6	NA	SLVAILHLLVALSQYFR|LNLEVTELETQFADGVYLVLLMGLLEGYFVPLHSFFLTPDSFEQK|QIQEEITGNTEALSGR|DLAEDLYDGQVLQK|VLIDWINDVLVGER|LNVAEVTQSEIAQK|DAFDTLFDHAPDKLNVVK|TLITFVNK|VLYNLFTK|DAFDTLFDHAPDK|WNVDTVHAK|TMVDPNSR|KTLITFVNK	0.37802	50901	Parvin alpha	Bos taurus	PARVA	0	13	A0A3Q1LMM6	0.499305	1	-0.207123	-1.15438	0.454584	0.999233	-0.220034	-1.16476	0.956116	0.997432	-0.0129115	-1.00899	23.5717	23.1147	23.1036	22.8721	23.4326	23.0003	22.9496	23.4196	0
A0A3Q1LMN6	NEIQAIDR	NLNTLLLNNNQIK|EQINQLTSYIDASNVYGSSEHEAR|IVNEGGIDPLLR|VPSQLLNTELTER|SPNDLLALFR|FGHTLVNPVLQR|FHISPEGFLTIR|LNLLDDGTLMIQNTR|TLQLIQEHVR|HLVLSSGTLR|VATELLALNPHWDGDTVYHEAR|LWYENPGVFTPAQLTQIK|TQEVTLR|DPYTVEQAR|VTPVFTSVPR|SVATITPEELDCERPR|SGNAQAAATCEYPR|LFSMAHSVALDLAAINIQR|AEGNPKPEIIWLR|ILAVALHDQGQYECQAVNIIGSQR|AGEIFER	0.20854	159265	Peroxidasin	Bos taurus	PXDN	1	22	A0A3Q1LMN6	0.823196	1	0.0409724	1.02881	0.543015	1	-0.226131	-1.16969	0.401574	0.886897	-0.267104	-1.20339	21.3458	21.2558	21.5148	21.0927	21.4177	20.7773	20.8651	21.5816	0
A0A3Q1LMN7|A0A3Q1MT31|A0A3Q1NDU7|F1MIC3|G3N1T2	NA	EMNPNYTEFK|DIKPQNLLLDPDTAVLK|VTTVVATPGQGPDRPQEVSYTDTK|LLEYTPTAR	0.15345|0.1432|0.13889|0.12195|0.15038	43846.51767274522|46570.84913712386|47859.4287641734|55032.344770171774|44610.71342498197	Glycogen synthase kinase-3 beta	Bos taurus	GSK3B|GSK3B|GSK3B|GSK3B|GSK3B	0	4	A0A3Q1LMN7|A0A3Q1MT31|A0A3Q1NDU7|F1MIC3|G3N1T2	0.703696	1	-0.14164	-1.10316	0.309192	0.974619	-0.186425	-1.13794	0.879404	0.986874	-0.0447845	-1.03153	19.7425	19.5536	19.2547	20.0191	19.2454	19.2526	19.5508	19.5815	0.0077326
A0A3Q1LMP2|E1BMX0	NA	SALTIQLIQNHFVDEYDPTIEDSYR|LVVVGAGGVGK|TGEGFLCVFAINNTK|SYGIPFIETSAK|SALTIQLIQNHFVDEYDPTIEDSYRK|VKDSEDVPMVLVGNK|SFEDIHHYR	0.46809|0.46561	21424.918506115828|21628.01313477838	KRAS proto-onco, GTPase	Bos taurus	KRAS|KRAS	0	7	A0A3Q1LMP2|E1BMX0	0.641834	1	0.304129	1.23467	0.744033	1	0.222791	1.16699	0.643888	0.944205	-0.0813382	-1.058	18.2733	19.8506	19.4307	19.3731	19.2944	18.9744	19.3872	19.4926	0
A0A3Q1LMQ2|A0A3Q1LVU0	NA	LEGSDGGWMVQFLEQSGLDLLLEALAR|LLQVPSVVNYSGLR	0.1213|0.16599	36465.64984807501|27045.011201957288	GBD/FH3 domain-containing protein	Bos taurus	|	0	2	A0A3Q1LMQ2|A0A3Q1LVU0	0.791997	1	-0.169953	-1.12502	0.766873	1	-0.211347	-1.15777	0.880994	0.986181	-0.0413946	-1.02911	19.1954	20.7366	19.593	19.8604	19.9348	19.4392	20.2207	19.6041	0
A0A3Q1LMQ9|Q3SYU7	NA	TLAQAMLNNAQPDQYEAPDKDFMIVALDLLSGLAEGLGGNIEQLVAR|TLLENTAITIGR|AHFQNFPNGVTDFIK|ESQSPDTTIQR|FSDQFPLPLK|YAHWVVSQPPDTYLKPLMTELLK|YSDIDIILLK|ALVMLLEVR|GDVEEDETIPDSEQDIRPR|LLPHMHNIVEYMLQR|NQVGDENWR|ELLFHHEWVVK|GELQNWPDLLPK|SHAVACVNQFIISR|QSSFALLGDLTK|SECLNNIGDSSPLIR|LAAFYGV|LIPVLVNGMK|SLSGLILK	0.29955|0.29955	102304.83460968957|102316.81282887283	Transportin-1	Bos taurus	TNPO1|TNPO1	0	19	A0A3Q1LMQ9|Q3SYU7	0.994866	1	0.00032266	1.00022	0.794166	1	-0.0204992	-1.01431	0.71015	0.957903	-0.0208219	-1.01454	21.2103	21.3102	21.2586	21.2249	21.2983	21.2007	21.3346	21.184	0
A0A3Q1LMR7|A0A3Q1MAA1|A0A3Q1N508|F1MS29|G3N3B7	NA	VFHYFESNSEPTTWASIIR|LLNSDLGELINK|GFLNQFTEDKPTLNFFYQQVK|VYENVTGLVR|NLLDVIDQAR|AQLSTILEEEK|WMAPESINFR|LGDFGLSR|SEEVHWLHLDMGVSNVR|FFEILSPVYR|LAQQYVMTSLQQEYKK|IQPAPPEEYVPMVK|LGCLEIR|FLQEALTMR|AVIEMSSK	0.18091|0.173|0.16426|0.17186|0.17089	113895.91848222318|118858.23148403066|124920.14258939764|119620.58630311243|120236.8203383537	Non-specific protein-tyrosine kinase	Bos taurus	PTK2|PTK2|PTK2|PTK2|PTK2	0	15	A0A3Q1LMR7|A0A3Q1MAA1|A0A3Q1N508|F1MS29|G3N3B7	0.918957	1	-0.0190649	-1.0133	0.471295	1	0.135606	1.09855	0.094418	0.85118	0.154671	1.11317	21.0719	20.6537	20.955	20.811	20.7652	20.9476	20.9662	21.0814	0
A0A3Q1LMS6|A6QLE1	NA	TMPFFLEGK	0.00855|0.0082	118650.10764870809|123819.60833486759	Tudor domain-containing protein 7	Bos taurus	TDRD7|TDRD7	0	1	A0A3Q1LMS6|A6QLE1	0.489071	1	1.75162	3.36737	0.863782	1	0.466801	1.38204	0.241643	0.826347	-1.28482	-2.43652	26.582	20.6568	25.1845	25.1049	25.8236	25.827	23.6613	22.7703	0.00865266
A0A3Q1LMU6	NA	LHLQEEGAAAAAAATAQEAEANVLVPR|SFAVISEFVEHQIVHTR|AFEETFIPGQSLK|ECGECFATVEDLGR|ASRPAPLDHLAGEGPSGWQR|PAPLDHLAGEGPSGWQR|RSEGAQAAGLAEHR|KPQNPIQDNMENYR|TPAWESPYAGGR|YAEEPAQTSYSEEPAQTR|NFLYVEFIGPR|RYEPFMQPLIVSPR|GPEGGAFGGGGFSCGSDLVSK|AFTASSSPEDGQEAR|KRPFECGGEAR|VHEQDQFYGHR|ESLYEYGESFIHSAAVSEAQSRPEGAR|GLREDGEPSTYLSGLR|GLREDGEPSTYLSGLRDPPQK|SFIHSTILTK|GSGDEEQDEPFLPSPTFSELQK|ETFLHSSALIEHQK|YHFDAEGQGPVHDPR|EP…	0.21186	270769	Paternally-expressed gene 3 protein	Bos taurus	PEG3	0	35	A0A3Q1LMU6	0.0223375	0.766	-0.200785	-1.14932	0.841439	1	-0.0243263	-1.017	0.131922	0.807766	0.176459	1.13011	22.6777	22.6667	22.4917	22.5203	22.4023	22.7418	22.4753	22.7266	0
A0A3Q1LMV3|E1BKY3	NA	TSPDAFVQLSLQLAHYK|ILEDPSEPQPGEAK|LPVPAVQDTVNR|YLAVDSPFLK|LAALTAADR|SFTFIVFK|IDPSLGIIAK|LAMTGAGIDR|YLESVKPLMK|IPGEETDTIQHLR	0.14618|0.14694	88228.80530083283|87677.90332004207	Carnitine O-palmitoyltransferase	Bos taurus	CPT1A|CPT1A	0	10	A0A3Q1LMV3|E1BKY3	0.591116	1	0.115387	1.08327	0.58357	1	0.11335	1.08174	0.983479	0.99677	-0.00203641	-1.00141	21.1031	20.6498	20.8643	20.9996	21.1116	20.8938	21.0961	20.9796	0
A0A3Q1LMV9	VTLGAGPPR|DVSLEQLLK	RDELLAQHAAGALALPALVAVLTQLIEETEER|LLEAQIATGGVIDPVHSHR|DPDTGLYMLQLAGR|VLEDPSDDTK|VPVDVAYQR|GSALHQLGEELR|LLEAQIATGGIIDPVHSHR|GFFDPNTHENLTYVQLLR|GPAVPVWDVLASGYVSAATR|GYFDEEMNR|VSVWELLFYR|ALQEQALR	0.13395	375367	Epiplakin 1	Bos taurus	EPPK1	2	14	A0A3Q1LMV9	0.571728	1	0.422294	1.34006	0.125424	0.955106	1.26796	2.4082	0.0730111	0.833289	0.845662	1.79709	20.6422	22.1148	22.2085	21.9637	21.2303	22.2703	22.8798	22.7893	0
A0A3Q1LMW6	FKVEESYDLVPTLK|ELFPEDSLK|ALGMVDAFNDK	STDAYELSVANR|FVSLEDVQAK|FLQEYLDNVQK|FYLASVESADFK|EVDLYLPR|KSTDAYELSVANR	0.22506	44345.8	SERPIN domain-containing protein	Bos taurus	LOC107131803	3	9	A0A3Q1LMW6	0.590222	1	0.623624	1.54074	0.194333	0.944667	1.34152	2.53418	0.305244	0.845084	0.717894	1.64478	17.0017	18.9943	18.7625	17.5864	19.5158	18.975	19.2477	19.7958	0
A0A3Q1LMX0|A0A3Q1N6T1|F1N7T1|P07514	NA	APEAWDYSQGFVNEEMIR|LWYTVDKAPEAWDYSQGFVNEEMIR|SVGMIAGGTGITPMLQVIR|FALPSPEHILGLPVGQHIYLSAR|PYTPVSSDDDKGFVDLVIK|IDGNLVIRPYTPVSSDDDK|GPNGLLVYQGK|LIDKEVISHDTR|STPAITLENPDIK|DILLRPELEELR|STPAITLENPDIKYPLR|AIMKDPDDHTVCHLLFANQTEK|MSQYLESMK|DHLPPPEEEPLVLMCGPPPMIQYACLPNLDR|IGDTIEFR|IDGNLVIR|FAIRPDK|DPDDHTVCHLLFANQTEK|FKLWYTVDKAPEAWDYSQGFVNEEMIR|IDGNLVIRPYTPVSSDDDKGFVDLVIK|DILLRPELEELRNEHSAR|LWYTVDK|TVKSVGM…	0.84173|0.77228|0.77483|0.77741	31587.33608075894|34449.86242757682|34214.787647722704|34099.69130498304	NADH-cytochrome b5 reductase|NADH-cytochrome b5 reductase 3	Bos taurus	CYB5R3|CYB5R3|CYB5R3|CYB5R3	0	24	A0A3Q1LMX0|A0A3Q1N6T1|F1N7T1|P07514	0.631512	1	0.0282542	1.01978	0.860296	1	0.0153637	1.01071	0.844865	0.986507	-0.0128905	-1.00898	25.2211	25.3231	25.2607	25.3561	25.2843	25.3184	25.1812	25.3629	0
A0A3Q1LMZ0|A0A3Q1LY55|A0A3Q1MM63|A0A3Q1NIB3|A4FV55	NA	TIHGLIYNALK|ILPIMFPSLYR|AALSEMVEYITHNR|KERPLAR	0.07978|0.086|0.07439|0.08144|0.08206	62461.821012943205|58374.32638886776|66829.96163627988|61101.7053212105|60854.57929053452	Serine/threonine-protein phosphatase 2A 56 kDa regulatory subunit	Bos taurus	PPP2R5C|PPP2R5C|PPP2R5C|PPP2R5C|PPP2R5C	0	4	A0A3Q1LMZ0|A0A3Q1LY55|A0A3Q1MM63|A0A3Q1NIB3|A4FV55	0.245848	1	-0.393832	-1.31388	0.109538	0.992009	-0.544248	-1.45826	0.247973	0.828853	-0.150417	-1.10989	19.7395	20.3762	19.8237	19.464	19.7042	19.5177	19.4515	19.5715	0.0011354
A0A3Q1LN00|E1BJS3	NA	NWNSLAVTHPGYMAFLTYDEVK|GIFPSGLFQGDTFR|GTEPIVVDPFDPR|ADAAEFWR|METLGENEYFR|NQNPDLTGLCEPTPQDHIK|EGFYLFPDGR	0.10408|0.10636	102692.00929410987|100463.89323752784	E3 ubiquitin-protein ligase CBL	Bos taurus	CBL|CBL	0	7	A0A3Q1LN00|E1BJS3	0.223597	1	-0.530746	-1.44468	0.0524728	1	-0.433037	-1.35007	0.751773	0.968105	0.0977084	1.07007	22.2724	22.2103	21.1776	21.9251	22.0291	21.7231	21.6829	22.0191	0
A0A3Q1LN09|A0A3Q1M8W2|A0A3Q1MLK5|F1MRI6	NA	VLLGEIYTGTSVAR|HFLHSDLALR|DAASNAAFPILDHFTR|HSLNYIQEIGNGWFGK|KSVEAESK|GDAQTMLLQR	0.0494|0.05222|0.05044|0.05086	161882.95330882934|153118.88629560906|159113.206013354|157746.5356565464	Lemur tyrosine kinase 2	Bos taurus	LMTK2|LMTK2|LMTK2|LMTK2	0	6	A0A3Q1LN09|A0A3Q1M8W2|A0A3Q1MLK5|F1MRI6	0.693634	1	-0.123854	-1.08964	0.144197	0.931771	0.16957	1.12472	0.272752	0.830466	0.293423	1.22554	19.1585	19.1503	18.869	19.4677	18.7549	19.1904	19.3875	19.394	0.00353453
A0A3Q1LN15|Q2YDD7	NA	SFEIVIMVLK|NSFLQEAWGEEER|ADVAFHFNPR	0.08967|0.09244	41109.069266579616|40101.68517854208	Galectin	Bos taurus	LGALS8|LGALS8	0	3	A0A3Q1LN15|Q2YDD7	0.529166	1	0.277498	1.21209	0.708728	1	-0.297925	-1.22937	0.391027	0.885715	-0.575423	-1.49011	20.1782	19.6384	20.5254	19.6755	20.3566	20.2258	20.0704	18.535	0.00586735
A0A3Q1LN16|A0A3Q1LP91|F1MG15	NA	EGGLELLSGGR|AFSLVGETQER|TFYAVLK	0.02977|0.0303|0.02838	105933.26783296169|104686.94205235425|111756.25862522631	Pleckstrin and Sec7 domain containing 3	Bos taurus	PSD3|PSD3|PSD3	0	3	A0A3Q1LN16|A0A3Q1LP91|F1MG15	0.738012	1	0.101486	1.07288	0.874862	1	0.0529423	1.03738	0.694156	0.954475	-0.0485433	-1.03422	19.4609	18.726	19.1849	19.1489	19.251	19.3172	18.9386	19.1835	0.0011354
A0A3Q1LN22	NA	NHGVVMPDANKENTLNQLVGAAFGAAGQR|AISFVGSNQAGEYIFER|TFPAWADTSILSR|WIDIHNPATNEVIGR|VNAGDQPGADLGPLITPQAK|TLADAEGDVFR|VPGATMLLAK|EEIFGPVLVVLETDTLDEAIK|EGASILLDGR|TITSQWKEEDASLSSPAVVMPTMGR|AEMDAAVSSCK|LFQDSGAPDGTLNIIHGQHEAVNFICDHPDIK|KWLPELVER|WLPELVER|LITLEQGK	0.43017	58009.7	Methylmalonate-semialdehyde dehydrogenase [acylating], mitochondrial	Bos taurus	ALDH6A1	0	15	A0A3Q1LN22	0.586369	1	-0.073012	-1.05191	0.342491	0.981776	0.118739	1.08579	0.109883	0.857294	0.191751	1.14215	21.492	21.6908	21.3866	21.6398	21.5287	21.8254	21.6669	21.6381	0
A0A3Q1LN31|F1MMG3|O62703	NA	GEGLQLMNLMLR|FVDILGLR|EYAENIGDGR|VLDHAMIGPEGTDNCHK|TIFPLFMK|YLDAVQVADK|MILTFEK	0.1295|0.12789|0.12789	64355.77596378343|65142.167168374566|65143.15118395748	Beta-catenin-like protein 1	Bos taurus	CTNNBL1|CTNNBL1|CTNNBL1	0	7	A0A3Q1LN31|F1MMG3|O62703	0.933355	1	-0.00219886	-1.00153	0.381504	0.984652	0.0785386	1.05595	0.264489	0.831717	0.0807374	1.05756	20.5889	20.5965	20.616	20.6013	20.5542	20.79	20.6083	20.6154	0
A0A3Q1LN46	LDLFEISQPTEDLEFHGVMR	SPGTWTIYFEGADYESHLLR|TILLSTTDPADFAVAEALEK|LAAGDQLLSVDGR|IVQATTLLTMDK|EVILDDDECPLQIFR|SMDAETYVDGQR|LPYLVELSPDGSDSR|TQDAPGPDLILPASIEFR|GYEPAGPPPPPQR|KLTELENELNTK|EELASGDSLSPDPWK|SLVGLSQER|LQLSVTEVGTEK|APAPPPAPAR|IYADSLKPNIPYK|QGLELAADCHLSR|TPAASPPMR|VEQQLDYR|TISNPEVVMK|EGVIQNFK|FVDPSQDHTLPK|KEPEIITVTLK|IDDVLHTLTGAMSLLR|TSSVVTLEVAK|YSLYEVHVSGEER|GILVFQLK|QQQLEEMR|QQQLHIVDLLSR|LVTDPESGLCSHYWGAILR|EIQ…	0.23352	201223	Afadin, adherens junction formation factor	Bos taurus	AFDN	1	33	A0A3Q1LN46	0.963452	0.998928	-0.00563526	-1.00391	0.587318	1	0.0703115	1.04994	0.0191994	1	0.0759468	1.05405	22.7038	23.0075	22.8503	22.8556	22.8441	22.9495	22.8867	22.9416	0
A0A3Q1LN52|A0JN54	NA	GLISPSDFAQLQK|WGGGYEGQNLGK|IDPVSNTHPLLVFVNPK|DHILPPSSIYPSVLASGQER|WSVEVIPQQTEEK|ALPCEVSTYAK|RPHGDIHGINQALGATAK|AGATTVPLLVLLGLEMTLK|FQYLLNPR|PVYCNLCESSIGLGK|VITDPDILK|QVFNLLK	0.22881|0.22071	79602.04240657871|82618.55093105495	Diacylglycerol kinase|Diacylglycerol kinase alpha	Bos taurus	DGKA|DGKA	0	12	A0A3Q1LN52|A0JN54	0.881664	1	-0.0201737	-1.01408	0.606423	1	0.138857	1.10103	0.37863	0.883454	0.15903	1.11654	21.7586	21.4243	21.5696	21.5747	21.5696	21.5519	22.0512	21.5878	0
A0A3Q1LN63|Q1JPB0	NA	SVVDVNEEGTEAAAATGAIAEFAMLVPEEEFVADHPFIFFIR|IPELLASGMVDSLTK|SYDFLPEFLASTQEMYSAELASVDFLR|ALHFEGVEIHSGFQSLNADINK|FKLEESYDLQEPLAR|KIEQQLTLEK|EWTRPESLDLLEVR|LEESYDLQEPLAR|ADLSGMSGAK|LVLVNAIYFK|VLELPYEGK|IEQQLTLEK|HKPSSNILFLGR|TINAWVK|DLSMVILLPDDIQDEATGLKK|FMVEATK	0.53659|0.58355	45687.62567505743|42208.921826780774	Leukocyte elastase inhibitor	Bos taurus	SERPINB1|SERPINB1	0	16	A0A3Q1LN63|Q1JPB0	0.85197	1	0.0425119	1.02991	0.0189405	0.932703	0.39254	1.3127	0.108307	0.852178	0.350028	1.27459	23.7027	23.6009	23.6913	23.4198	23.9718	24.1543	23.9539	24.0247	0
A0A3Q1LN69|Q2TA04	NA	DVYVVTDQIPVFVTMSQK|VKDVYVVTDQIPVFVTMSQK|NFVYVFHTLGQYFQK|RAYVPIAK	0.07904|0.07748	60604.532324458494|61679.09675964368	Glycoprotein nmb|Glycoprotein (Transmembrane) nmb	Bos taurus	GPNMB|GPNMB	0	4	A0A3Q1LN69|Q2TA04	0.367548	0.998187	0.556993	1.4712	0.403352	0.986637	0.635311	1.55327	0.894708	0.989956	0.0783189	1.05579	20.3386	21.1677	21.9699	20.9684	20.9922	20.8332	22.2728	21.0593	0
A0A3Q1LN78|F1MAV2	NA	LAQTLSTQLFQMVHTQR|TDLEELNLGPR|SGPVILADETK|TIEDTLMTVK|VLHNQLVLFHNAIAAYFAGNQK|SLPAGLGLSETQITSHGFDSTK|SLELHEEFGYNADTQK|LTQQGSDLIVPAGSQR	0.31095|0.33512	44692.83572333264|41703.570502577575	ADP ribosylation factor interacting protein 1	Bos taurus	ARFIP1|ARFIP1	0	8	A0A3Q1LN78|F1MAV2	0.749153	1	0.0750395	1.05339	0.976254	1	0.00838089	1.00583	0.716114	0.958029	-0.0666587	-1.04729	20.5333	20.0512	20.4696	20.4448	20.1874	20.3239	20.0388	20.5392	0
A0A3Q1LN79|A6QQT9|G1K1S1	NA	LTGTVGVAAVTAGPGLTNTVTAVK|AAQGLGAQGLLLSR|HGGENVAAVLK|GQMWASDWAEELR|EMLINSDIFWKPQEAVQGDVGSFVVK|NAQIAQSPVLLLGGAASTLLQNR|KPLMLIGSQALLPPTSSDK|ALMPVAQHLNPVR	0.23027|0.22627|0.22379	66898.2713044207|68066.92098263428|68923.39112350957	2-hydroxyacyl-CoA lyase 2	Bos taurus	ILVBL|ILVBL|ILVBL	0	8	A0A3Q1LN79|A6QQT9|G1K1S1	0.284245	1	0.246454	1.18629	0.303471	0.974602	0.321151	1.24933	0.631384	0.941158	0.0746969	1.05314	21.6692	21.1725	21.6252	21.648	21.7286	22.0134	21.5427	21.6699	0
A0A3Q1LN81|A6QM01	NA	QLAGLVADYYAPR|LPQPLPAVPEELTEATPNR|SLATESGLDTYR|VQVLGSTGVAAAAGLHR|SFGMIPVLPAFAGHVPK|YGVSHGDAEAAWR|RYPSQPEGDTVDLVK	0.15845|0.15892	74234.07115171441|74029.04332205364	N-acetyl-alpha-glucosaminidase	Bos taurus	NAGLU|NAGLU	0	7	A0A3Q1LN81|A6QM01	0.277254	0.999038	0.340749	1.26641	0.403372	0.986077	-0.20369	-1.15164	0.0112123	1	-0.544439	-1.45845	20.737	20.1827	20.7683	20.6128	21.0206	20.2146	20.2426	20.3112	0
A0A3Q1LN88|A0A3Q1M2G8|A0A3Q1MUG2|F1MKQ9|F1N101|Q8HYY4	NA	LLTQQVNNLTTEMK|SDLETQISDLNEK|SLTTITELQR|SLQQQLADADR|ITELLNDVER|SHDVIVDDLNKK|GNLECLNAILIHGVDITTSDTAGR|EHQNIQDLEIENEDLKER|SLLSNELNEK|SLSGTIETLKEELK	0.0968|0.09652|0.09884|0.09707|0.09721|0.09707	161142.49797625103|161473.5663086317|158138.84877007568|161156.16811405402|161054.21589911412|161198.2262976367	Uveal autoantigen with coiled-coil domains and ankyrin repeats protein	Bos taurus	UACA|UACA|UACA|UACA|UACA|UACA	0	10	A0A3Q1LN88|A0A3Q1M2G8|A0A3Q1MUG2|F1MKQ9|F1N101|Q8HYY4	0.975518	1	-0.00558217	-1.00388	0.716521	1	-0.105661	-1.07599	0.657163	0.94896	-0.100079	-1.07183	19.9622	19.6604	19.6214	19.8499	19.9458	19.5342	19.5061	20.0765	0
A0A3Q1LN92|A6QP57|F1MIC8	NA	GSDSVWNFHVWNEAWFVR	0.02597|0.02605|0.02605	76996.98200596798|76742.6601645923|76768.66458126747	Protein-glutamine gamma-glutamyltransferase E	Bos taurus	TGM3|TGM3|TGM3	0	1	A0A3Q1LN92|A6QP57|F1MIC8	0.318245	0.999381	-1.1467	-2.21407	0.639794	1	-0.458561	-1.37417	0.182549	0.819839	0.688138	1.6112	16.9922	19.2367	17.6899	16.5104	16.7029	17.3636	18.0904	17.5137	0.00586735
A0A3Q1LNK0|A0A3Q1M5Q2|A0A3Q1MTM4|Q08DG6	NA	LTESGLSMVDWHLIK|SGLEEKPDSHDIPR|NVFENPTMVQFDHR|STVSLPSK	0.13247|0.12814|0.11972|0.12349	43482.910810913716|44622.54655585959|48100.25127079648|46096.562868591885	Cytochrome c oxidase assembly protein COX15 homolog	Bos taurus	COX15|COX15|COX15|COX15	0	4	A0A3Q1LNK0|A0A3Q1M5Q2|A0A3Q1MTM4|Q08DG6	0.208156	0.980761	1.09084	2.12997	0.169188	0.941647	1.22657	2.3401	0.118394	0.827386	0.135737	1.09865	17.7094	19.5299	19.7207	19.802	19.6088	19.8346	19.7846	19.9195	0.00399148
A0A3Q1LNK7|F6RAC6	NA	LYDIILQNLVELLQLPGLEEDR|IFLLGLADNEAAIAQAESEETKER|YLLLVLMDAER|YADEVNSDAGAFK|LASAFTEEQAVLYNQR|DLPDVQELITQVR|VTEDLLTDNR|DYALDVESGK|VSNLQYLHSYLTYIK|SGGTEGLLAEK|AAIEAFNK|VEEISPNIR|LEALITQTR|ALLQQQPEDDSKR|SGGTEGLLAEKLEALITQTR|ALLQQQPEDDSK	0.29919|0.29393	69496.9991671106|70780.52912683174	Signal recognition particle subunit SRP68	Bos taurus	SRP68|SRP68	0	16	A0A3Q1LNK7|F6RAC6	0.616125	1	0.0553395	1.0391	0.589286	1	0.0477228	1.03363	0.936514	0.995814	-0.00761668	-1.00529	21.4189	21.5171	21.4463	21.6662	21.4576	21.6115	21.4231	21.5126	0
A0A3Q1LNL5|A0A3Q1LTQ7|A0A3Q1LXV0|A0A3Q1MNL8	NA	EGLLLYNSENNVGLK	0.06276|0.04702|0.05017|0.04545	26632.415020890625|35093.60072448796|33176.70349365151|36492.23191908065	Tetraspanin|Tetraspanin 9	Bos taurus	TSPAN9|TSPAN9|TSPAN9|TSPAN9	0	1	A0A3Q1LNL5|A0A3Q1LTQ7|A0A3Q1LXV0|A0A3Q1MNL8	0.679232	1	0.356798	1.28058	0.720343	1	0.302259	1.23307	0.768915	0.974843	-0.0545387	-1.03853	19.644	17.6076	18.8334	18.8394	19.2752	18.9442	18.7592	19.0809	0
A0A3Q1LNL9|A0A3Q1MEH4|F1MEZ1|Q0VC68	NA	STLVHSLFLTDLYK|ISQTVEILK	0.05823|0.06085|0.06233|0.06233	44577.59360460507|43714.28051665826|42517.57032893052|42677.65512118485	Septin-5|Septin	Bos taurus	SEPTIN5|SEPTIN5|SEPTIN5|SEPTIN5	0	2	A0A3Q1LNL9|A0A3Q1MEH4|F1MEZ1|Q0VC68	0.0827236	0.906503	0.587402	1.50254	0.169514	0.94262	0.728228	1.6566	0.709127	0.957573	0.140827	1.10254	17.3998	17.21	18.1186	17.5627	17.9956	17.6969	18.649	17.7534	0.00568916
A0A3Q1LNQ9|F6QGZ0	NA	VIEGDVVSALNK|YCEHDFQMLFAPCCHQCGEFIIGR|FVEFDMKPVCK|ELKGELYCLPCHDK|MGVPICGACR|GELYCLPCHDK|AMNNSWHPECFR|KLAETLGR	0.23575|0.20267	44311.38304212663|50019.43947833595	LIM and senescent cell antigen-like-containing domain protein|LIM zinc finger domain containing 1	Bos taurus	LIMS1|LIMS1	0	8	A0A3Q1LNQ9|F6QGZ0	0.388333	1	-0.449566	-1.36563	0.426425	0.991041	-0.214892	-1.16062	0.483611	0.912056	0.234674	1.17664	22.3914	21.7914	22.0024	21.8759	21.0473	21.8905	21.7772	21.9618	0
A0A3Q1LNU2|F1N2J2	NA	HINEVYYAK|KAFLNQAQIEVRLLELMNK|GVSLNLTR|LSVDLIK	0.05636|0.05703	85455.94674086638|84429.42253052449	Dual-specificity kinase	Bos taurus	DYRK1A|DYRK1A	0	4	A0A3Q1LNU2|F1N2J2	0.071355	0.879606	0.731892	1.66082	0.159299	0.950855	0.699268	1.62368	0.881237	0.986187	-0.0326246	-1.02287	20.4193	21.1348	21.4863	21.5103	21.5303	21.7053	21.0682	21.6555	0.006564
A0A3Q1LNU8|A0A3Q1M4B7|A0A3Q1ME37|F1MN29	NA	TNEPVWEENFTFFIHNPK|LLDEWFTLDEVPR|ITVPLVSEVQIAQLR|NLIAFSEDGSDPYVR|ADKDQANDGLSSSLLILYLDSAR|VLVGLASEELAK|IHFIEAQDLQGK|FQLSNSGPNSSLK|EDMTLNQR|RQELEVEVR|IPLSQLLAR|SSSSLQAGPTGSPSHVSVK|AGVQSIQIHGTMR|VDLGQQPLR|GLPVEAGLQGPR|GAHTHLSTFSFTR|VILEPLIGDMPLVGALSIFFLR	0.27199|0.26169|0.26796|0.27877	96199.8373519963|99941.62277958458|97636.30697782054|93894.52155023227	Extended synaptotagmin 2	Bos taurus	ESYT2|ESYT2|ESYT2|ESYT2	0	17	A0A3Q1LNU8|A0A3Q1M4B7|A0A3Q1ME37|F1MN29	0.5565	1	0.051074	1.03604	0.324909	0.979626	0.188083	1.13925	0.336352	0.858807	0.137009	1.09962	22.0944	22.2335	22.1303	22.2335	22.2812	22.5158	22.4157	22.1245	0
A0A3Q1LNU9|E1BLP2	NA	ILHALAQDDLFGVILAPAK|AFVDLTLSPSVR|YLGLLEILSR	0.04795|0.04486	90302.19438771038|96122.57557433916	Solute carrier family 12 member 9	Bos taurus	SLC12A9|SLC12A9	3	3	A0A3Q1LNU9|E1BLP2	0.647502	1	-0.241855	-1.18251	0.0336139	1	-0.703416	-1.62836	0.270348	0.830474	-0.461561	-1.37703	19.888	20.2967	20.0357	19.172	20.3437	19.5535	19.262	19.3513	0
A0A3Q1LNW2|F1N705	NA	FFEAAGGCSSSPAAEGSADAQR|LSLYGTAEFKEPAPSLTVSR|APPPIAQSLLEQEVR|VRPVLSLPGPSPALPR|AGSELVELR|LSLYGTAEFK|LAVIWPPR|LPEPGGRPHSVVQGR|EPAPSLTVSR	0.44872|0.48387	25783.554212549618|24047.6197617119	MISP family member 3	Bos taurus	MISP3|MISP3	9	9	A0A3Q1LNW2|F1N705	0.0106074	0.778122	-0.860099	-1.81516	0.46667	1	-0.210423	-1.15703	0.0445231	0.857491	0.649675	1.56882	22.4708	22.3763	21.5666	21.758	21.3657	22.5996	21.988	22.0518	0
A0A3Q1LNX1	TEPPLNTPENR	LSEELSGGR|DITYFIQQLLR|HIPIAGR|HNPVFGVMS	0.15309	34752.8	Actin related protein 3B	Bos taurus	ACTR3B	1	5	A0A3Q1LNX1	0.147591	0.926618	2.02482	4.06941	0.114304	0.972391	2.22629	4.6793	0.533149	0.920426	0.201475	1.14987	15.8129	18.4687	18.7138	19.5985	19.1846	19.6324	19.3518	19.1172	0
A0A3Q1LNX9|Q32L92	NA	AGQSVIGLQMGTNK|GASQAGMLAPGTR|LTLQPVDNSTISLQMGTNK|VNESSLNWPQLENIGNFIK|GPSYGLSAEVK|DGIILCELINK|MQTDKPFDQTTISLQMGTNK|YDHQAEEDLR|GFHTTIDIGVK|GMSVYGLGR	0.41641|0.41641	36344.77884532966|36334.75810988477	Calponin|Calponin-3	Bos taurus	|CNN3	0	10	A0A3Q1LNX9|Q32L92	0.333381	0.991863	-0.446517	-1.36275	0.55912	1	0.328755	1.25593	0.0534332	0.840558	0.775272	1.71151	22.2944	21.3153	21.5337	21.1784	21.3628	21.9793	21.7683	22.6532	0
A0A3Q1LNZ7|A0A3Q1M8D9|A0A3Q1M9W2|F1N1F7	NA	LGDLLISQFSGPSAEQMR|NNTALQSVSLR|FLSQLLDR|SPQEEALQR	0.04792|0.04255|0.04479|0.04661	108524.83051748504|121945.89112256053|115919.49810623011|111752.59382718432	Rho guanine nucleotide exchange factor 2	Bos taurus	ARHGEF2|ARHGEF2|ARHGEF2|ARHGEF2	0	4	A0A3Q1LNZ7|A0A3Q1M8D9|A0A3Q1M9W2|F1N1F7	0.397312	1	-0.292434	-1.2247	0.293109	0.970143	0.271281	1.20688	0.106499	0.856383	0.563715	1.47807	18.6076	18.4105	18.4083	17.7723	18.4693	18.5917	18.6613	19.088	0.000300391
A0A3Q1LP31	SMLQATAEANNLAAVAGAR	VATNPSFDGR|DLNIVVVSVAGAFR|NLVPLLLAPENLVEK|DWSYPYEHSYGLEGGK|KPCPVQIVLAHEDDHNFELDEEALEQILLQEHIR|LKDIDEEFKR|QNQHEELQNVR|AGLTDQVSHHAR|IYQGEELPHPK|SMEQVCGGDKPYIAPSDLER|DSQSWIGGNNEPLTGFTWR	0.32762	66305.2	Atlastin GTPase 2	Bos taurus	ATL2	1	12	A0A3Q1LP31	0.329147	0.989347	1.12318	2.17826	0.381059	0.984242	0.995473	1.99373	0.370031	0.876891	-0.127705	-1.09255	19.7368	22.3185	22.0145	22.1984	22.2396	22.2289	21.8762	21.9643	0
A0A3Q1LP49|A0A3Q1MKV7|Q0P5N3	NA	ITAEIFSPNDKK|TGYSANIVFHTKPFYGGK|VVLPTFILER|KLEDQNEYESR|LGMDLTK|WYLSAFHAGR	0.09444|0.09239|0.09115	81105.50682323436|83152.35115146203|84239.07820078755	Oxysterol-binding protein	Bos taurus	OSBPL9|OSBPL9|OSBPL9	0	6	A0A3Q1LP49|A0A3Q1MKV7|Q0P5N3	0.859872	1	-0.0352974	-1.02477	0.201048	0.946126	-0.0858288	-1.0613	0.73853	0.965836	-0.0505314	-1.03565	20.6994	20.591	20.3362	20.7866	20.7069	20.5433	20.5245	20.6103	0
A0A3Q1LP63	NA	TLYVGNLSR|QTFSPFGQIMEIR|DTSNHFHVFVGDLSPEITTEDIK|GYGFVSFFNK|AAFAPFGR|VNWATTPSSQK	0.19733	41797	TIA1 cytotoxic granule associated RNA binding protein	Bos taurus	TIA1	0	6	A0A3Q1LP63	0.345975	0.995308	0.15061	1.11004	0.361361	0.98431	0.124436	1.09008	0.82773	0.983353	-0.0261739	-1.01831	18.0486	17.8543	18.0606	17.9742	18.2715	18.0152	18.2156	17.9969	0.00353453
A0A3Q1LP81|A0A3Q1LUD3|A0A3Q1MC58|A0A3Q1MSH7|F1N549|Q28007	NA	TFSLDKDIVTNVSPR|SFITSISNK|KIIAEEK	0.03212|0.03109|0.03094|0.03138|0.03024|0.03024	105166.63547614732|109039.78643368666|109055.68679647084|107449.59807955589|111765.98974485215|111624.83415590138	Dihydropyrimidine dehydrogenase [NADP(+)]	Bos taurus	DPYD|DPYD|DPYD|DPYD|DPYD|DPYD	0	3	A0A3Q1LP81|A0A3Q1LUD3|A0A3Q1MC58|A0A3Q1MSH7|F1N549|Q28007	0.240943	1	0.545442	1.45947	0.821449	1	-0.0966349	-1.06928	0.0410136	0.873086	-0.642076	-1.56057	18.8929	18.0103	18.7822	18.9542	19.2548	18.0971	18.3028	18.665	0
A0A3Q1LP83|F1MS56	NA	LVDPLGEMLAASWEEHATCLANAEEQHLPR|GLTVQQWDALYTDLPNR|AFVRPSGTEDIVR|LSSAFVELTK|AAVDLHQDAFVVIGR|MGLLAVLR|SHQKPPQGIEMR|IATLISSFLK|QVISTTDAER|VLVDISEK	0.23708|0.24539	61998.65872779332|59912.5124509674	Phosphoacetylglucosamine mutase	Bos taurus	PGM3|PGM3	0	10	A0A3Q1LP83|F1MS56	0.482551	1	0.0991379	1.07113	0.888332	1	-0.0143404	-1.00999	0.333361	0.858498	-0.113478	-1.08183	21.1973	21.045	21.208	21.0789	21.374	21.1685	21.161	20.991	0
A0A3Q1LP88|A0A3Q1LYE5|A0A3Q1M6Y9|A0A3Q1MH24|A6QPU2	NA	TSSSSVQGTGLVR|PEFTVDLK|MTYQSIAIVFGPTLLKPEK	0.04957|0.05175|0.04762|0.04908|0.05044	91361.27256581925|87498.31253533842|95151.13326634966|92457.96689297736|89763.82640000092	Rho GTPase activating protein 12|ARHGAP12 protein	Bos taurus	ARHGAP12|ARHGAP12|ARHGAP12|ARHGAP12|ARHGAP12	0	3	A0A3Q1LP88|A0A3Q1LYE5|A0A3Q1M6Y9|A0A3Q1MH24|A6QPU2	0.250088	1	-0.321466	-1.2496	0.857018	1	0.0742954	1.05285	0.26193	0.828486	0.395761	1.31564	19.6726	19.2874	19.2776	19.3093	18.8887	19.2874	19.2783	20.0972	0.00586735
A0A3Q1LP94|A0A3Q1NAH5	NA	HIEVHVVQETR|EVENLILENTQLLETK|LMELQEAVR|AGPSAQEPGIQTPLK|LHQISGSDQLESTAHSR|FIEFEDSQEQEKK|NYADQISR|VESLESQTR|LMELQEAVRWTEMIR|NLPVPVYLRPLDEK|TSGASGNRPGSVIR	0.10099|0.1	144553.34027734926|145980.22876379488	Sperm associated antigen 9	Bos taurus	SPAG9|SPAG9	0	11	A0A3Q1LP94|A0A3Q1NAH5	0.491137	1	-0.0768983	-1.05475	0.167223	0.943307	0.168155	1.12362	0.0717793	0.837628	0.245053	1.18514	22.4124	22.4818	22.3455	22.2571	22.508	22.5962	22.5066	22.743	0.0011354
A0A3Q1LP96|A0A3Q1MH34|E1BBI8	NA	IEPAQAVDEVEPLPEDYYTRPVNLTEVTTLQQR|IQMVAVNYIPEVR|SVASGGWQEPENPHTQR|LIEYYQQLAQK|ATSISTQLPDDPAK|LLQPDFQPVCASQLYPR|VLYLVQGEK|APLSQLYFCR	0.2877|0.26957|0.26552	49271.136026605986|52374.61149765659|53189.0564691552	Dynactin subunit 4	Bos taurus	DCTN4|DCTN4|DCTN4	0	8	A0A3Q1LP96|A0A3Q1MH34|E1BBI8	0.367207	0.998346	0.0974236	1.06986	0.319648	0.979811	0.103641	1.07448	0.852595	0.988128	0.00621732	1.00432	19.8314	20.0591	19.9884	20.0626	20.077	20.032	20.0792	20.0355	0
A0A3Q1LPA8|A0A3Q1M080|A0A3Q1M221|A0A3Q1M7M2|A0A3Q1MA00|A0A3Q1MD35|A0A3Q1MF95|A0A3Q1MG25|A0A3Q1MR30|A0A3Q1MZV1|A6QPR6|F1N2A9	NA	GFGFVTFENSADADR	0.03409|0.03326|0.03866|0.03927|0.03989|0.03979|0.0375|0.03968|0.03341|0.03817|0.03807|0.04032	46510.21829727777|47317.48048638658|41229.45972937379|40493.2758149546|40497.655871740695|40637.85596853194|43087.03140500303|40114.00036839409|47150.1755901719|42647.161601521904|41945.705089368385|39444.463086738324	RNA binding protein fox-1 homolog 2|RNA-binding protein fox-1 homolog 2|RNA binding protein fox-1 homolog 1	Bos taurus	RBFOX2|RBFOX2|RBFOX2|RBFOX2|RBFOX1|RBFOX1|RBFOX1|RBFOX2|RBFOX2|RBFOX2|RBFOX2|RBFOX2	0	1	A0A3Q1LPA8|A0A3Q1M080|A0A3Q1M221|A0A3Q1M7M2|A0A3Q1MA00|A0A3Q1MD35|A0A3Q1MF95|A0A3Q1MG25|A0A3Q1MR30|A0A3Q1MZV1|A6QPR6|F1N2A9	0.0766056	0.905608	0.941367	1.92035	0.754025	1	-0.136345	-1.09912	0.0333682	0.891186	-1.07771	-2.11069	17.5815	18.1587	18.3914	19.1239	18.9191	18.0804	17.228	17.8928	0.0011354
A0A3Q1LPB5|Q5E958	NA	ISSLLEEQFQQGK|LDVGNFSWGSECCTR|IIDVVYNASNNELVR|ADGYVLEGK|LTPEEEEILNK|NCIVLIDSTPYR|QWYESHYALPLGR|LLACIASR|ELEFYLR|KYELGRPAANTK	0.44747|0.55288	28986.700185485446|24190.162648505542	40S ribosomal protein S8	Bos taurus	RPS8|RPS8	0	10	A0A3Q1LPB5|Q5E958	0.152536	0.936136	0.167508	1.12312	0.749494	1	0.0408284	1.0287	0.139208	0.79647	-0.12668	-1.09178	24.1949	23.9749	24.2529	24.2099	24.2944	24.0821	24.2523	24.0428	0
A0A3Q1LPC1|A0A3Q1N0J9|A3KN33|F1N606	NA	GLDPDTNYQFAVR|AITEAIEIPQFIGR|TPLYLGGAPSAYWLVR|LDHQMIFEEVIGDLKPGTEYR	0.06653|0.06287|0.06287|0.06043	105468.76237752836|111415.15713330843|111334.03390711501|116234.51402127146	Pikachurin	Bos taurus	EGFLAM|EGFLAM|EGFLAM|EGFLAM	4	4	A0A3Q1LPC1|A0A3Q1N0J9|A3KN33|F1N606	0.0254168	0.78014	-0.966275	-1.95379	0.00490528	0.994105	-1.54149	-2.91096	0.0731738	0.823801	-0.575219	-1.4899	19.1871	19.2684	18.6167	18.1195	18.0482	17.7376	17.9295	17.3916	0.000879765
A0A3Q1LPD6|A0A3Q1MNY8|Q08DZ2	NA	VTVMSTINPTK|AELDNELMEGK|APEIIIGK|DLLADLIGCQR|LLKRCNILHADIK|ENVDTFEASVK|TKLDDLALLEDLEK	0.0739|0.079|0.07837	123483.8594846867|115754.05961606235|116575.4263968092	Serine/threonine-protein kinase PRP4 homolog	Bos taurus	PRPF4B|PRPF4B|PRPF4B	0	7	A0A3Q1LPD6|A0A3Q1MNY8|Q08DZ2	0.391784	1	0.154868	1.11332	0.219156	0.96865	0.211575	1.15795	0.576875	0.92724	0.0567067	1.04009	20.2459	19.9274	20.3816	20.2285	20.1144	20.4029	20.2488	20.2429	0.00353453
A0A3Q1LPE3|A0A452DIR0|Q2TBR0	NA	GHENVEAAQAEYIEK|SVTNEDVTQEELGGAR|LVPELDTIVPLESTK|LVYVFSQDFTVFGGSLSGAHAQK|ISLLLDPGSFVESDMFVEHR|GFVDDIIQPSSTR|LLYAFAEATVPK|DTSYLFITGPDVVK|AFENDVDALCNLR|TVGIVGNQPK|VASGCLDINSSVK	0.30943|0.3037|0.30427	57150.11745700569|58363.735976194446|58273.76900765706	Propionyl-CoA carboxylase beta chain, mitochondrial	Bos taurus	PCCB|PCCB|PCCB	0	11	A0A3Q1LPE3|A0A452DIR0|Q2TBR0	0.299885	1	0.355207	1.27917	0.327061	0.979818	0.414501	1.33284	0.743222	0.967362	0.0592931	1.04196	19.4213	20.178	20.1207	20.1361	20.2078	20.0818	20.5454	20.0153	0
A0A3Q1LPG0	CPEPLGGLSVFIFPPKPK|NGQPESEDKYHTTAPQLDADGSYFLYSR|STLSLTCLITGFYPEEIDVEWQR|EPQVYVLAPPREELSK|IQHQDWLQGK|PKDTLTISGTPEVTCVVVDVGQDDPEVQFSWFVDDVEVHTAR|SSWQEGDHYTCAVMHEALR|EPQVYVLAPPR|GLPAPIVR|QSSGLYSLSSMVTVPASTSETQTFTCNVAHPASSTK	MPEPVTVTWNSGALK	0.66563	35545.8	Uncharacterized protein	Bos taurus	NA	10	11	A0A3Q1LPG0	0.90786	1	-0.137277	-1.09983	0.278608	0.977156	0.736061	1.66562	0.380464	0.883919	0.873339	1.8319	23.2503	24.0806	24.284	24.3926	21.908	24.0517	25.1203	24.0325	0
A0A3Q1LPH5	AITIFQERDPASIKWGDAGAEYVMESTGVFTTMEK	AITIFQER	0.2071	18606.4	Gp_dh_N domain-containing protein	Bos taurus	NA	1	2	A0A3Q1LPH5	0.213241	0.983759	-1.25827	-2.39209	0.958007	1	-0.0539668	-1.03812	0.22095	0.827123	1.2043	2.30426	20.2562	19.0903	18.9313	18.9368	17.3768	20.887	19.2283	18.7426	0.00635001
A0A3Q1LPH8|E1BHE1	NA	LDEAQEAECQALR|IEEELAALQK|LQHQTELENQLEYNK|AGNILLTEPGQVK|ELDNLQYR|EIETFDMESLR|VLIDLIQR	0.08686|0.08924	105373.6025908727|102778.31622150622	TAO kinase 3	Bos taurus	TAOK3|TAOK3	0	7	A0A3Q1LPH8|E1BHE1	0.385329	1	-0.257163	-1.19513	0.101237	1	-0.180066	-1.13294	0.72308	0.962071	0.0770976	1.05489	20.2095	20.1301	19.5687	20.2444	19.9247	19.9664	19.9082	20.0945	0
A0A3Q1LPM0|A6QPK7	NA	AGLCQPFVYGGCR|AQRPDFCLEPPYTGPCK	0.27273|0.3	11753.727244624419|10925.307031322676	BPTI/Kunitz inhibitor domain-containing protein|PTI protein	Bos taurus	|PTI	0	2	A0A3Q1LPM0|A6QPK7	0.111662	0.923383	-0.937817	-1.91563	0.264579	0.964861	-0.91079	-1.88007	0.955175	0.996987	0.0270265	1.01891	19.305	20.3069	19.1651	18.7369	18.7024	18.0507	19.2115	19.4233	0
A0A3Q1LPP0|A0A3Q1N141|E1BAV9	NA	DSVLTWLLK|ISLVDLAGSERADSSGARGMR	0.05348|0.02722|0.02879	61792.93134687785|122591.88046115039|115941.79764601795	Kinesin-like protein|Kinesin family member 1C	Bos taurus	KIF1C|KIF1C|KIF1C	0	2	A0A3Q1LPP0|A0A3Q1N141|E1BAV9	0.973209	1	0.0485945	1.03426	0.749186	1	-0.412115	-1.33063	0.423791	0.889784	-0.460709	-1.37622	16.6798	19.8051	18.1621	19.2179	17.4931	17.7799	17.6414	18.0697	0.0077326
A0A3Q1LPP5|F1MMQ5|Q3T058	NA	GEHVALANWQNHSSLR|VGTAQLALVAR|LGLQYSQGLVSGSNAR	0.08206|0.08129|0.08206	57449.24493949277|57703.21772440602|57433.21701066718	Translation initiation factor eIF-2B subunit delta	Bos taurus	EIF2B4|EIF2B4|EIF2B4	0	3	A0A3Q1LPP5|F1MMQ5|Q3T058	0.777661	1	-0.0846872	-1.06046	0.804939	1	-0.0904544	-1.06471	0.972093	0.996212	-0.00576719	-1.00401	19.8987	19.1694	19.485	19.4695	19.3936	19.5824	19.1393	19.6091	0
A0A3Q1LPP7	NA	HAAPILPITEFSDIPR|PEFLEDPSVLTK|SSTPLPTISSSVENTR|YGVNPGPIVGTTR|EMFPFEAATPTGISASCR|DVYVQLYLQHLTAR|SELVANNVTLPAGEQR|GAAGRPLELSDFR|GPPDFSSDEEREPTPVLGSGAAVAGR|PLELSDFR|YVPLADVK|GGLLQALTR|LKSELVANNVTLPAGEQR	0.35903	50661.5	Thymopoietin	Bos taurus	TMPO	0	13	A0A3Q1LPP7	0.470938	1	-0.31317	-1.24243	0.853499	1	0.0836445	1.05969	0.0588392	0.826271	0.396814	1.3166	22.8401	21.8367	22.0623	22.0963	21.9169	22.4692	22.1573	22.6394	0
A0A3Q1LPQ6	VLEELHKAEDSLLAADEAAAK|AEDSLLAADEAAAK|QLEEDIAAK|DRVLEELHKAEDSLLAADEAAAK|VLEELHK|SKQLEEDIAAK	KATDAEADVASLNR|RIQLVEEELDR|YSQKEDKYEEEIK|ATDAEADVASLNR|KLVIIESDLER|IQLVEEELDR|LVIIESDLER|CAELEEELK|KYEEVAR|IQLVEEELDRAQER|ATDAEADVASLNRR|EAKHIAEDADRK|AQKDEEKMEIQEIQLK|SLEAQAEK	0.41071	38502.7	Tropomyosin alpha-1 chain	Bos taurus	TPM1	6	20	A0A3Q1LPQ6	0.219818	1	1.17826	2.26304	0.164986	0.947789	1.25964	2.39436	0.907496	0.994477	0.0813739	1.05803	20.5915	21.6892	21.7906	21.8512	23.3141	21.5553	22.6875	22.9572	0
A0A3Q1LPR1|A0A3Q1M0X8|A0A3Q1M3W8|A0A3Q1M9N7|A0A3Q1MGK9|A0A3Q1MJZ5|A0A3Q1MYF8|A0A3Q1MYM4|E1BPX1	NA	VLESVVADLLNR|TATGLTHIIETR|TINAVVEFFQSNR|EALSSATAQAAER|LENIIVTDVDPK|LEHWYITGLR|KQSLFAR	0.02156|0.02145|0.02318|0.02163|0.02323|0.0237|0.0214|0.02188|0.02115	413102.63975056127|414770.246192771|384819.66729034815|411757.74841330276|383603.2420830301|376272.00448025676|415906.8002565207|406604.05042740866|420987.62591745163	Vacuolar protein sorting 13 homolog C	Bos taurus	VPS13C|VPS13C|VPS13C|VPS13C|VPS13C|VPS13C|VPS13C|VPS13C|VPS13C	0	7	A0A3Q1LPR1|A0A3Q1M0X8|A0A3Q1M3W8|A0A3Q1M9N7|A0A3Q1MGK9|A0A3Q1MJZ5|A0A3Q1MYF8|A0A3Q1MYM4|E1BPX1	0.0257219	0.774414	0.244728	1.18487	0.0442457	1	0.239998	1.18099	0.950801	0.995948	-0.00473022	-1.00328	18.6263	18.6315	18.916	18.9228	18.782	18.7661	18.8836	18.9569	0.00724095
A0A3Q1LPS9|A0A3Q1M1M5|A6QQR5	NA	NPSAMAVESFTATAPFVQIGR|VSFSYAGLSSDDPDLGPAHVVTVIAR|FFLSAGLIDKVDNFK|TATSLAEGLSLVVSPSSIHTVAPENEGR|RGDYFYHSENPK|SGDTLLLLHHGDFSAEEVFR|LEDPHVDIIR|YPEVGDLR|FFLSAGLIDK|YSYNTEWR|GDQLVPYSTK|KYSYNTEWR|DLVNIGVK|SQPGFLER	0.4397|0.43317|0.4375	44594.12056420724|45476.56341044901|44763.2056908142	Transmembrane protein 43|TMEM43 protein	Bos taurus	TMEM43|TMEM43|TMEM43	0	14	A0A3Q1LPS9|A0A3Q1M1M5|A6QQR5	0.684778	1	-0.0483446	-1.03408	0.732175	1	0.0187362	1.01307	0.502703	0.914607	0.0670808	1.04759	22.0467	22.0795	22.0681	21.8517	22.1244	22.0271	22.1535	22.0648	0
A0A3Q1LPT9|A0A3Q1LQY7|F1MYP9	NA	LVGSGFSVVVGSR|VGILGSGDFAR|LFPGWKVPALLALGLFIFFYAYNFVRDVLEPYVQEGK|EVEAMPLR|YDLVNLAIK	0.14418|0.16116|0.14971	60052.39486978719|54042.52043523206|57849.33426239624	STEAP3 metalloreductase	Bos taurus	STEAP3|STEAP3|STEAP3	0	5	A0A3Q1LPT9|A0A3Q1LQY7|F1MYP9	0.625812	1	0.258756	1.19645	0.452098	0.998753	-0.299656	-1.23085	0.238574	0.825794	-0.558412	-1.47265	20.007	19.4774	20.0083	20.5812	19.4134	19.7918	19.5045	19.0314	0.000300391
A0A3Q1LPU1|A0A3Q1M2E8|A0A3Q1MHZ2|A6QNS2	NA	AEIDYSDAPDEFRDPLMDTLMTDPVR|VVSQSLQHYLELGR|YFSGPAITLENTR|LVEVMFMTNPAVQPR|FFEMIENHPLSTK|IKLETVDPTYIFHPR|ELFEEVISK|HLLNSPTDPFNR|IHEVQEEMK|NLPYGFIQELVR	0.1011|0.11284|0.11765|0.10132	152130.95730690265|138336.20414790773|133119.2673932821|151981.9572473321	Ubiquitination factor E4B|UBE4B protein	Bos taurus	UBE4B|UBE4B|UBE4B|UBE4B	0	10	A0A3Q1LPU1|A0A3Q1M2E8|A0A3Q1MHZ2|A6QNS2	0.333738	0.992844	-0.146202	-1.10665	0.165901	0.94067	-0.231972	-1.17444	0.204947	0.839456	-0.0857697	-1.06125	20.8462	20.5343	20.6202	20.4847	20.5271	20.3791	20.4857	20.5099	0
A0A3Q1LPX4|F6RJG0	NA	IGVFSYGSGLAATLYSLK|MLLNDFLNDQNR|LEVGTETIIDK|LPATAAEPEAAVISNGEH|RPSLNDDTLNEGVGLVHPSTTAEHIPSPAK|VTQDATPGSALDK|NSLSYDCIGR|TCVAPDIFAENMK|YTIGLGQAK|LSIQCYLSALDR|GTHMQHAYDFYKPDMLSEYPIVDGK|LEDTYFDRDVEK|ASSELFNQK|NSIYSGLEAFGDVK	0.39615|0.36077	57435.499684456954|63490.6725301456	Hydroxymethylglutaryl-CoA synthase	Bos taurus	HMGCS1|HMGCS1	0	14	A0A3Q1LPX4|F6RJG0	0.144834	0.927925	0.435923	1.35278	0.289698	0.97453	0.315242	1.24422	0.49506	0.918084	-0.120681	-1.08725	19.8719	20.3618	20.4728	20.4371	20.7484	20.3552	20.6809	20.2601	0
A0A3Q1LPX6|G5E543	NA	ITSAYLQDIENAYK|LITVDGNICSGK|VVEDIEYLK|LQSWLYASR|LQYGPLAYILGEK|GTFLPEMSEK|AGYNEDVGDKWIWLK|AGYNEDVGDK|GPWLDQNDR	0.26686|0.26531	39027.761496157415|39269.18130298581	NADH dehydrogenase [ubiquinone] 1 alpha subcomplex subunit 10, mitochondrial	Bos taurus	NDUFA10|NDUFA10	0	9	A0A3Q1LPX6|G5E543	0.947197	0.999117	0.0766226	1.05455	0.500071	1	0.487083	1.40161	0.691025	0.953962	0.41046	1.32911	17.298	17.171	15.8629	17.3523	18.7182	18.0866	18.3305	16.7478	0
A0A3Q1LPX7|A0A3Q1LW62|A0A3Q1M269|A0A3Q1MEK1|G3N063	NA	AINTLNGLR|TNLIVNYLPQNMTQEELK	0.07181|0.075|0.06941|0.07803|0.07397	41117.840384133044|39566.08998609893|42605.63225305695|37991.266088770295|40051.35717665031	ELAV-like protein	Bos taurus	ELAVL2|ELAVL2|ELAVL2|ELAVL2|ELAVL2	0	2	A0A3Q1LPX7|A0A3Q1LW62|A0A3Q1M269|A0A3Q1MEK1|G3N063	0.537446	1	0.274532	1.2096	0.981389	1	0.0136245	1.00949	0.62634	0.937487	-0.260907	-1.19823	16.9461	16.5825	16.9363	17.5805	16.5996	16.6817	17.5197	16.1323	0.00375536
A0A3Q1LQ01|A5PKL2	NA	LDILDTAGQEEFGAMR|LVVVGGGGVGK|MNVDQAFHELVR	0.19118|0.19118	23318.69906685303|23384.723550267834	RAS related 2	Bos taurus	RRAS2|RRAS2	0	3	A0A3Q1LQ01|A5PKL2	0.512445	1	-0.139419	-1.10146	0.251994	0.969453	-0.254605	-1.19301	0.120613	0.826349	-0.115186	-1.08311	19.3052	18.8326	18.8737	19.0318	18.883	18.7657	18.8132	18.864	0
A0A3Q1LQ21|P56652	NA	EILTAQALELSLK|GHVSFKPSLDQQR|DSLVPATPENIQEASK|GDFIITYDVNR|VTFELTYEELLK|VTFELTYEELLKR|LADEDMNSFK|DYIFGDYIER|LGIASAQMDFR|EVSFDVELPK|SCPTCTDSLLK|GMTNINDALLR|FVMDIQDR|GISMLNK|KGHVSFKPSLDQQR|LWAYLTIEQLLDKR	0.17946|0.17845	99093.50255719377|99488.61901170663	Inter-alpha-trypsin inhibitor heavy chain H3	Bos taurus	ITIH3|ITIH3	0	16	A0A3Q1LQ21|P56652	0.764412	1	0.415995	1.33422	0.758695	1	-0.5093	-1.42336	0.281069	0.825221	-0.925294	-1.89907	23.9495	20.6748	22.839	22.2213	23.1242	23.1884	21.1741	21.0461	0
A0A3Q1LQ59|P85521	NA	GPETLWQCPSSPWK|EAAFGQGTGPIWLNEVK|LASPSEETWITCADK|GSIRPAPSDKVENR|LEVFYNGAWGSVGK|LVGGNTPCEGR|LVGGDIPCSGR|LISDSSSETCAGR|DIGVVCSR|HKEDAGVICSEFMSLR|HNCDHAEDAGVICLEGADLSLR|YMWVDNVR|HYCNHNEDAGVTCSDGSDLELR|TSYQVYSK|GSGQPWR	0.17746|0.17715	121485.31457773906|121727.46638692636	Scavenger receptor cysteine-rich type 1 protein M130	Bos taurus	CD163|CD163	0	15	A0A3Q1LQ59|P85521	0.63459	1	-0.160944	-1.11802	0.944968	1	0.0251118	1.01756	0.565243	0.926534	0.186056	1.13765	21.6977	22.1556	21.6492	21.4996	22.1483	21.5296	22.0366	22.2891	0
A0A3Q1LQ69|A7MB68|P35508	NA	TVLLLADQMISR|GNLVYIIDFGLAK|GAPVNISSSDLTGR	0.08725|0.09535|0.09398	51169.11631928512|46802.85668104916|47300.22161132127	Casein kinase I isoform delta|CSNK1D protein	Bos taurus	CSNK1D|CSNK1D|CSNK1D	0	3	A0A3Q1LQ69|A7MB68|P35508	0.249941	1	-0.218564	-1.16357	0.344113	0.976058	-0.204843	-1.15256	0.932038	0.99569	0.0137208	1.00956	20.1859	20.447	20.2684	20.0728	19.9524	20.3464	20.0359	19.9523	0
A0A3Q1LQ70|E1B8H2	NA	LSSQEIQQFAALLHEYR	0.03753|0.03571	49764.877531812876|52478.003395039355	CCM2 scaffold protein	Bos taurus	CCM2|CCM2	1	1	A0A3Q1LQ70|E1B8H2	0.242095	1	-0.368825	-1.2913	0.0442235	1	-0.854698	-1.80838	0.0149165	1	-0.485873	-1.40043	19.3631	18.7447	18.5517	18.6682	18.8354	18.3208	18.0344	18.2424	0
A0A3Q1LQ77|E1BNE5	NA	WLPTHVQVTVLR|NNLSASMFDLSVK|DEHVQELESYIDR	0.05819|0.02885	70087.87234632926|137732.5810003645	RAB11 family interacting protein 5	Bos taurus	RAB11FIP5|RAB11FIP5	0	3	A0A3Q1LQ77|E1BNE5	0.482887	1	0.13917	1.10127	0.832705	1	-0.0709416	-1.0504	0.355278	0.868914	-0.210112	-1.15678	18.4185	18.8748	18.8448	18.7563	18.7563	18.1921	18.6755	18.8595	0.000590667
A0A3Q1LQH2|A6QLZ5	NA	GFENVELGVIGK|YQYAIDEYYR|IASVLGISTPK	0.1564|0.15566	23716.39230673427|23847.44717858416	Uncharacterized protein|Protein FAM177A1	Bos taurus	LOC509155|FAM177A1	0	3	A0A3Q1LQH2|A6QLZ5	0.61919	1	0.262687	1.19971	0.761351	1	0.0650956	1.04615	0.611219	0.935033	-0.197591	-1.14678	21.2262	20.8027	21.0748	21.9541	20.8025	21.2398	20.9298	21.069	0.00375536
A0A3Q1LQH8|A0A3Q1MIA2|A4IF87	NA	ILEETLYAYELLGVPKPK|FTSQLLDQGASQCYDVLSSDVQK|LYWAVFSEYVK|FGNIHVYFGDPVSLR|YLLNEEEDYFTEK|KWDEFEDVLEER|FFAFALSK|SEAIQVMTR|ESLQPVEVLR|NALAAFVR|MSGAFFMR|AIQEHPVVLLPSHR|EVFDTYLVPISISYDR	0.24265|0.24627|0.24265	77631.29058818344|76721.01159160802|77613.33416707351	Dihydroxyacetone phosphate acyltransferase	Bos taurus	GNPAT|GNPAT|GNPAT	13	13	A0A3Q1LQH8|A0A3Q1MIA2|A4IF87	0.0507379	0.833314	-0.381461	-1.30266	0.0363379	1	-0.805896	-1.74823	0.0765384	0.825792	-0.424435	-1.34205	21.3082	21.5063	21.1716	20.9326	20.9732	20.9261	20.4174	20.4605	0
A0A3Q1LQI3|A0A3Q1MQ74|A0A3Q1MUJ8|G3X755	NA	NLDTVQGSPLLVGSDLLK|ADSVVLEWRPGSTAQILSDLDLTSQR|AMTIHEAEAFVGAER|TLFLELMEQYVVAK|LQQIAAALENK|IQPETGPLGGGIR|AHTDSLNTLVALHQLYQYTQK|TNSLPLR|VLNCDTISQVK|VNTLMHYNVR|LFYEDGSGEK|QVVEQALYQFSNLLNSK|DGATLILSK|AITEIYLTR|LVECGSLFK|VFFLPSK|FWVNILK|VTVAGQNCAFEPER	0.11469|0.12371|0.11009|0.11771	220341.6494519327|204821.91238541916|228213.43654977248|214880.02897802202	Plexin B2	Bos taurus	PLXNB2|PLXNB2|PLXNB2|PLXNB2	0	18	A0A3Q1LQI3|A0A3Q1MQ74|A0A3Q1MUJ8|G3X755	0.752647	1	-0.047856	-1.03373	0.762926	1	-0.0398413	-1.028	0.910142	0.994442	0.00801468	1.00557	20.288	19.9801	19.9688	20.1221	20.1677	20.048	20.147	20.0876	0
A0A3Q1LQI5	TGFQAVTGK	IESDVQEPAEPEEDLDIMLGNK|DASDDLDDLNFFNQK|IFDIDEAEEGIK|IFDIDEAEEGIKDLK|SPDTILQK|TSFVNFTDICK|KIFDIDEAEEGIK|LYFLQCETCHSR|DYTYEELLNR|EKNPDMVAGEK|KPFMLDEEGDAQTEETQPSETK|QIENVLR|KIFDIDEAEEGIKDLK|EYVTCHTCR	0.45646	38234.3	Eukaryotic translation initiation factor 2 subunit 2	Bos taurus	EIF2S2	1	15	A0A3Q1LQI5	0.966655	0.99858	0.00970236	1.00675	0.326082	0.979716	0.223433	1.16751	0.153166	0.799351	0.213731	1.15968	21.5898	21.1347	21.4728	21.1703	21.4728	21.7209	21.514	21.5222	0
A0A3Q1LQK6|A0A3Q1LQS1|A0A3Q1MI81|A0A3Q1MIN9|A0A3Q1MYN7|A0A3Q1N3D4|F1MI41	NA	SSPSPALEQPFR	0.00949|0.01027|0.00902|0.00943|0.01004|0.00894|0.00867	135838.55910411323|125496.61351496316|142336.60882350613|136315.86263315362|128387.06113600204|143767.36060126484|147319.11202612615	Synergin gamma	Bos taurus	SYNRG|SYNRG|SYNRG|SYNRG|SYNRG|SYNRG|SYNRG	0	1	A0A3Q1LQK6|A0A3Q1LQS1|A0A3Q1MI81|A0A3Q1MIN9|A0A3Q1MYN7|A0A3Q1N3D4|F1MI41	0.525093	1	0.533775	1.44771	0.742905	1	0.35687	1.28064	0.772201	0.9747	-0.176905	-1.13046	18.2811	16.3886	17.93	18.1527	17.5231	18.6071	17.732	16.736	0.006564
A0A3Q1LQN0|Q2TBH7	NA	GAAGALLVYDITSR|ETYNALTNWLTDAR|MGSGIQYGDAALR|FLVIGNAGTGK|EVTFLEASR|IESGELDPER	0.33649|0.32569	23692.98768661193|24377.214922395662	Ras-related protein Rab-4|Ras-related protein Rab-4A	Bos taurus	RAB4A|RAB4A	0	6	A0A3Q1LQN0|Q2TBH7	0.561894	1	-0.106862	-1.07688	0.676922	1	-0.0443468	-1.03122	0.638134	0.943791	0.0625153	1.04428	20.3198	20.1201	20.153	20.2866	19.8996	20.2475	20.0858	20.1934	0
A0A3Q1LQN6|Q0P5G9	NA	APVEGMGQPEK|IGVADVDMSR|IAVVHILQTDFR|LSLVDVSR|VGLLLEYEAQK	0.24186|0.25121	23980.571737029823|22970.98960335042	SPRY domain containing 4	Bos taurus	SPRYD4|SPRYD4	0	5	A0A3Q1LQN6|Q0P5G9	0.264325	0.998978	0.153015	1.11189	0.134613	0.947238	0.292047	1.22438	0.379373	0.883827	0.139032	1.10117	19.7752	19.7673	20.0855	19.8981	19.7892	20.2746	19.8981	20.0172	0
A0A3Q1LQP5|A0A3Q1M4C8|A0A3Q1MMT8|A0A3Q1MVZ8	NA	LPALHIAAR|VMELLLK	0.03704|0.03645|0.02852|0.03397	46135.15667567615|46919.583220404784|59853.18175317957|50721.401880130295	Uncharacterized protein	Bos taurus	|||	0	2	A0A3Q1LQP5|A0A3Q1M4C8|A0A3Q1MMT8|A0A3Q1MVZ8	0.387925	1	1.36303	2.57224	0.996827	1	0.00579325	1.00402	0.0306341	0.952863	-1.35723	-2.56193	21.5954	18.125	20.6875	21.2291	21.753	20.3302	19.8976	19.3701	0.000300391
A0A3Q1LQQ3|A0A3Q1MSZ5|F1MKX7	NA	NLTVILSDASAPGEGEHK|LLYMAIDGVAPR|DLTHNAVISINFK|HHPLHDFILELYK|YAWQGVALLPFVDER|NSLGGDVLFVGK	0.09071|0.09253|0.08728	104219.16587556401|102199.16295124163|108361.24752747163	5'-3' exoribonuclease	Bos taurus	XRN2|XRN2|XRN2	0	6	A0A3Q1LQQ3|A0A3Q1MSZ5|F1MKX7	0.218007	0.997075	-0.185864	-1.1375	0.920325	1	0.0093565	1.00651	0.151344	0.802915	0.195221	1.1449	19.6648	19.7372	19.695	19.4119	19.4384	19.8007	19.742	19.5883	0
A0A3Q1LQR3|A0A3Q1ML95	NA	TQEVTLR|ENALLQK	0.00898|0.009	172199.97811012896|171925.86404854403	Kinesin family member 21B	Bos taurus	KIF21B|KIF21B	0	2	A0A3Q1LQR3|A0A3Q1ML95	0.436676	1	2.04659	4.13128	0.511138	1	1.59828	3.02782	0.674237	0.953486	-0.448311	-1.36444	11.9168	17.3549	17.2905	15.0597	17.6972	15.43	17.3003	15.9722	0.00794439
A0A3Q1LQS3|A2VE14	NA	GLTMLDHEQVSPEDPGAQFLIR|FFTGDVFGYHGYTFANLGEHEFVEEK|AQNLNPMVDVK|KPESFFTQFDAVCLTCCSR|LDSSETTMVK|EALEVDWSSDK|LWGLEAQK|NLILAGVK|DPPHNNFFFFDGMK|GRDPSSDTFGEDSELLLQIR|VDTENIEK|ASQVLLVGMK	0.44772|0.48266	41362.21039775592|38281.39496314849	SUMO-activating enzyme subunit 1	Bos taurus	SAE1|SAE1	0	12	A0A3Q1LQS3|A2VE14	0.746296	1	-0.0791327	-1.05638	0.877793	1	-0.0404701	-1.02845	0.622051	0.939139	0.0386626	1.02716	22.8299	22.2313	22.4496	22.4524	22.4524	22.5985	22.3525	22.5193	0
A0A3Q1LQU1|E1BKY4|G3N0W1	NA	TLEFELEALNDKK|SHDEITIQPGDIVMVDESQTGEPGWLGGELK|VEGLQAQALYPWR|DSLLTLK|IPENEVPAPVKPVTEAASTPTPK	0.05289|0.0507|0.08071	187032.7410317284|194677.47217040736|122029.16136438402	Intersectin 1	Bos taurus	ITSN1|ITSN1|ITSN1	0	5	A0A3Q1LQU1|E1BKY4|G3N0W1	0.845471	1	-0.0346349	-1.0243	0.430327	0.988971	-0.19205	-1.14239	0.287292	0.833634	-0.157415	-1.11529	20.0323	19.6353	19.7778	19.9001	19.7195	19.48	19.5766	19.8686	0.00568916
A0A3Q1LQU4|A0A3Q1MDA4|F1N7D7|O18738	NA	GAFVNALEPDFQAMSITVTGSGSCR|IPSDTFYDNEDTTTDKLK|SWVQFNSNSQLMYGLPDSSHVGK|LTGDPAAVTNDIHK|HEYFMHATDK|GGLSAVDAFEIHVHR|VDAWVGTYFEVK|IPSDTFYDNEDTTTDK|HLQFVPVAPPMR|LTLEDQATFIK|LREQQLVGEK|GFSEVEPHNMK|GVHYISVSAAR|EQITALSR|GVPIIFADELDDSKPPPSSSMPLILQEEK|LTGDPAAVTNDIHKK	0.23464|0.20833|0.22412|0.23464	97280.38309511922|109272.55367635378|101868.74100339673|97260.28748065533	Dystroglycan 1	Bos taurus	DAG1|DAG1|DAG1|DAG1	0	16	A0A3Q1LQU4|A0A3Q1MDA4|F1N7D7|O18738	0.399535	1	0.220311	1.16499	0.575048	1	0.138835	1.10102	0.156316	0.801947	-0.0814768	-1.0581	21.4788	20.891	21.4315	21.4567	21.3274	21.2816	21.3217	21.3678	0
A0A3Q1LQU7|A4IFE0	NA	IHATLLEYGR|TVVDLSDAYKPR|ADPSILQNLR|SYSISQFQK	0.0671|0.06498	70732.70911055277|73016.82086960066	Coiled-coil domain-containing protein 93	Bos taurus	CCDC93|CCDC93	0	4	A0A3Q1LQU7|A4IFE0	0.411657	1	0.175116	1.12906	0.176232	0.949407	0.222926	1.1671	0.730824	0.963518	0.0478102	1.03369	19.5587	19.2778	19.6478	19.7638	19.3686	19.647	19.5432	19.7335	0
A0A3Q1LQV8|A0A3Q1LXA8	NA	LIAINVNDPEASK|SLVESVSFSLNK|YKPGYLEATLNWFR|GSNEEDQVWHFLGK|IPEGKPENQFAFNGEFK|ARNDEYENVFNMVVEVPR	0.28115|0.25731	35468.019569567376|38712.40553184901	Inorganic diphosphatase	Bos taurus	PPA2|PPA2	0	6	A0A3Q1LQV8|A0A3Q1LXA8	0.953506	0.999371	-0.0527773	-1.03726	0.475195	1	0.689565	1.6128	0.0562688	0.836468	0.742342	1.67289	16.493	18.642	17.2617	17.421	17.8615	17.8683	18.2985	18.6045	0
A0A3Q1LQW2|A0A3Q1LSH8|A0A3Q1M6V5|A0A3Q1MN58|F1MD97|F1MSN5|G3MXU7|G3N336	NA	GVIYFQAIEEVYYDHLR	0.013|0.01175|0.01219|0.01232|0.01178|0.02656|0.01231|0.01187	143179.32803219158|157208.91369609057|152549.51148738325|151077.54996726927|157329.66990398781|71601.21133630312|150803.3142555584|155989.97406070752	Pleckstrin homology like domain family B member 1|Pleckstrin homology like domain family B member 3	Bos taurus	PHLDB1|PHLDB1|PHLDB1|PHLDB1|PHLDB1|PHLDB3|PHLDB1|PHLDB1	0	1	A0A3Q1LQW2|A0A3Q1LSH8|A0A3Q1M6V5|A0A3Q1MN58|F1MD97|F1MSN5|G3MXU7|G3N336	0.61707	1	-0.479958	-1.3947	0.664861	1	0.234478	1.17648	0.38962	0.885028	0.714436	1.64084	17.3698	17.8721	18.288	17.1081	16.027	18.5535	17.5636	17.4492	0
A0A3Q1LQX9|A0A3Q1MQK6|A0A3Q1N9L4	NA	KPIDYTVLDDVGHGVK|TLEPVKPPTVPNDYMTSPAR|ALIESYQNLTR|EIGILTTNK|IIAPANMER|VVAIYDYTK|REIGILTTNK|MESSINHISQTVDIHK	0.20133|0.18919|0.20404	49359.5967886769|52449.270386902914|48662.169258146954	Abl interactor 1	Bos taurus	ABI1|ABI1|ABI1	0	8	A0A3Q1LQX9|A0A3Q1MQK6|A0A3Q1N9L4	0.1358	0.943754	-0.120586	-1.08718	0.593163	1	-0.106562	-1.07666	0.927985	0.996561	0.0140235	1.00977	21.4368	21.418	21.29	21.3931	21.2373	21.4673	21.0442	21.451	0
A0A3Q1LQY0|Q3ZCD6	NA	LFGHSQLIQSDDDVGDHQPFANAHDVLAR	0.23387|0.14646	14420.627567931411|22504.672495371196	TMEM9 domain family member B	Bos taurus	TMEM9B|TMEM9B	0	1	A0A3Q1LQY0|Q3ZCD6	0.324874	0.992676	-0.750498	-1.68237	0.381051	0.984833	-0.274254	-1.20937	0.360348	0.873494	0.476244	1.39112	18.7583	18.0875	16.7913	17.913	18.3129	18.1914	18.0041	18.2504	0.00568916
A0A3Q1LQZ3|A0A3Q1M8N0|A0A3Q1MMB2|A0A3Q1MQQ6|A0A3Q1MQY8|E3W9A2	NA	GVGTETAEFAELK|FADASEEAVSFQR|SQQLSALQEENVK|TASESISNLSEAGSIK|ANENASLLQK|SISITSALLTEK|LSDLDALQK|EKENSLEAIQSK|ELLTVENQK|SVLNNQLLEMK|EKLENDIAAIMK|IGFPSTTPAK|RLESNKPAGDVDMSLSLLQEISALQEK|VIDHFTSQLK	0.12716|0.12752|0.12616|0.12309|0.12901|0.12404	156319.520950307|156159.5028724266|157575.08900961463|161781.36507833542|154404.55492926462|160525.79701902776	CAP-Gly domain containing linker protein 1	Bos taurus	CLIP1|CLIP1|CLIP1|CLIP1|CLIP1|CLIP1	0	14	A0A3Q1LQZ3|A0A3Q1M8N0|A0A3Q1MMB2|A0A3Q1MQQ6|A0A3Q1MQY8|E3W9A2	0.273213	0.998916	0.188852	1.13986	0.206184	0.962301	0.131102	1.09513	0.664412	0.950387	-0.0577501	-1.04084	21.1025	21.1666	21.1167	21.4794	21.3742	21.1615	21.2648	21.3706	0
A0A3Q1LR44|A4FV38	NA	VATGQELSNNILDTVFK|DFLFSVMFDHIQR|SVNPGEITGK|AGCGSTFFR|TAITDETECQEQTVQEPEINTTLQIR|MLDADGDEMVEK|IFDLDGDECLSHEEFLGVLK|LTDKDIEDTLAGIK	0.27816|0.2814	49549.061318139626|49004.02233662314	Mitochondrial calcium uptake 2|EFHA1 protein	Bos taurus	MICU2|MICU2	0	8	A0A3Q1LR44|A4FV38	0.481059	1	0.0730886	1.05197	0.373539	0.989127	0.186748	1.13819	0.410167	0.890426	0.113659	1.08197	20.7887	20.5575	20.7695	20.7689	20.7004	21.0283	20.9275	20.6239	0
A0A3Q1LR45|A0A3Q1NK96	NA	MNHHPEWFNVYNK|AAGWLELSER|NFNQAFGFMSR	0.20732|0.26154	18677.489214668833|14543.424862625803	4a-hydroxytetrahydrobiopterin dehydratase	Bos taurus	PCBD2|PCBD2	0	3	A0A3Q1LR45|A0A3Q1NK96	0.367295	0.997446	-0.201117	-1.14959	0.325088	0.979252	-0.155067	-1.11347	0.690978	0.954504	0.0460504	1.03243	20.2367	19.886	19.6471	19.9767	19.9569	19.8807	19.9067	19.9314	0.000879765
A0A3Q1LR53|Q32LF9	NA	TTVLTAALLLSGIPAEVINR	0.07407|0.06849	30068.263915499574|32660.649377224156	Guided entry of tail-anchored proteins factor	Bos taurus	CAMLG|CAMLG	0	1	A0A3Q1LR53|Q32LF9	0.56175	1	0.770305	1.70563	0.620563	1	0.6778	1.5997	0.835887	0.983652	-0.0925058	-1.06622	17.5692	20.6454	20.3369	19.6337	19.6622	19.9718	20.2756	19.1079	0
A0A3Q1LR60|A0A3Q1LUN6|F1MC86	NA	SGNIVAGIANESK|IMYDLTSKPPGTTEWE|LMQITSLHSLNAFLLPIK|TLNMTTSPEEK|ESQSVEEALR|ISQMPVILTPLHFDRDPLQK|VINAAHSFYNGTTTLPISDEDR|QADFEAHNILR|EEIVLLTHGDSVDK|IIGDTFVK	0.20458|0.19779|0.20635	77271.30804341695|80065.85025080446|76533.86784020273	GMP synthase (glutamine-hydrolyzing)	Bos taurus	GMPS|GMPS|GMPS	0	10	A0A3Q1LR60|A0A3Q1LUN6|F1MC86	0.0972493	0.887679	0.288489	1.22136	0.190939	0.947056	0.19293	1.14308	0.309578	0.848269	-0.0955588	-1.06848	20.2192	20.4631	20.5066	20.68	20.7025	20.4702	20.4905	20.6417	0
A0A3Q1LR67|F1N301	NA	FTLDCTHPVEDGIMDAANFEQFLQER|AGNLGGGVVTIER|ITVTSEVPFSK|KLVAKGGK	0.44961|0.45313	14946.856877202257|14749.772813223728	Ribosomal protein L22	Bos taurus	RPL22|RPL22	0	4	A0A3Q1LR67|F1N301	0.532862	1	0.0586462	1.04149	0.737922	1	0.0327177	1.02294	0.743342	0.966969	-0.0259285	-1.01813	27.1334	26.9888	27.1856	27.1505	27.0231	26.9902	27.1137	27.1775	0
A0A3Q1LR68|F1MGQ5	NA	FIYGNQDLFATSQNK|SQLQGAMQQFNQR|SALDNGPQIAYVR|NYEQWQLQR|WKQPLTVIVTPVSK|TTTYIDPR	0.08461|0.08353	97296.36623618331|98579.12780803621	E3 ubiquitin-protein ligase	Bos taurus	ITCH|ITCH	0	6	A0A3Q1LR68|F1MGQ5	0.443408	1	0.146058	1.10654	0.30107	0.976298	0.181081	1.13373	0.732159	0.964192	0.0350221	1.02457	19.0075	18.6605	18.8213	19.0821	19.0369	18.9561	18.972	19.1173	0
A0A3Q1LR77|F1MDL6	NA	VAASTGIDLLLLDDFK|TLVQQLYTTLCIEQHQLNK|DLLSHENAATLNDVK|LEDLKEQLAPLEK|DAIAQAEMDLK|VAIYSPDGVR|LRDPLQVHLPLR|DRQYLLFFHK|LVINDLTYHVRPPK|DAIAQAEMDLKR|QEYVYPEAR|EQLAPLEK	0.41139|0.37037	36755.248894763805|39868.807314330086	Calcium uniporter protein	Bos taurus	MCU|MCU	0	12	A0A3Q1LR77|F1MDL6	0.99815	1	0.00032266	1.00022	0.941726	1	-0.00940736	-1.00654	0.931664	0.995778	-0.00973002	-1.00677	22.0624	21.8586	21.8818	22.1208	21.8797	22.0915	21.8708	21.8908	0
A0A3Q1LR88|A0A452DI45|P79136	NA	SPWSNKYDPPLEDGAMPSAR|KLEVEANNAFDQYR|SGSGTMNLGGSLTR|LTSTVMLWLQTNK|LEVEANNAFDQYR|STLNEIYFGK|QMEKDETVSDCSPHIANIGR|NDLVEALKR|DETVSDCSPHIANIGR|SKQEALKNDLVEALK|RLPPQQIEK|YDPPLEDGAMPSAR|NDLVEALK|GCWDSIHVVEVQEK|SVQTFADK|DYLLCDYNR|LVEDMENK|LPPQQIEK|TKDIVNGLR|DIVNGLR	0.49697|0.59206|0.54485	37297.54855164612|31240.777286375338|33719.91454915254	F-actin-capping protein subunit beta	Bos taurus	CAPZB|CAPZB|CAPZB	0	20	A0A3Q1LR88|A0A452DI45|P79136	0.362183	0.99311	-0.0294123	-1.0206	0.453022	0.999048	0.0585833	1.04144	0.159973	0.805898	0.0879955	1.06289	23.9919	23.9305	23.9465	23.9402	23.9086	24.1146	23.9982	23.9465	0
A0A3Q1LR89|A8E4N5	NA	SLRPDPNFDALISK|SLHSELMCPICLDMLK|TTGNATVDHLSK	0.09953|0.10319	44352.77531831413|42529.82996843976	E3 ubiquitin-protein ligase RING1	Bos taurus	RING1|RING1	0	3	A0A3Q1LR89|A8E4N5	0.460608	1	1.53863	2.90518	0.242882	0.968595	2.44031	5.4276	0.187385	0.821624	0.901686	1.86825	12.6615	17.1584	17.0666	16.9388	15.3403	17.2821	17.1896	17.579	0.0011354
A0A3Q1LR97|A7MB63	NA	TVDFSVPPIVK	0.02918|0.02997	42798.66129994496|41801.09710774833	Cystinosin	Bos taurus	CTNS|CTNS	0	1	A0A3Q1LR97|A7MB63	0.554234	1	1.08836	2.12632	0.19651	0.951735	2.30201	4.93145	0.18518	0.823571	1.21365	2.31924	15.3416	18.9724	18.9899	16.8117	18.9345	19.2961	19.1315	19.9495	0.00375536
A0A3Q1LR99|A4IFK3	NA	GGAPAVPPPPPPPLAPPLIMENLR|TPVPEKPTPGAPAKPADGPAK|MTVTNLLSR|TAAPEKAK|GILAIFR	0.13143|0.11938	57452.10488861926|63513.24971721263	Leiomodin 1|LMOD1 protein	Bos taurus	LMOD1|LMOD1	0	5	A0A3Q1LR99|A4IFK3	0.501116	1	0.38597	1.30674	0.78555	1	0.147552	1.10769	0.668815	0.951136	-0.238418	-1.1797	21.289	20.8392	21.3028	20.8959	22.1515	20.4944	21.4895	21.6511	0
A0A3Q1LRC1|G3X6U1	NA	ILELIQSGVAEGAK|IHGMTIPVDGDYFTFTR|ADPAALMASLHLLPSPTPNLEIK|IFINNEWQNSESGR|IAKEEIFGPVQEILR|IVGSPFDPTTEQGPQIDKK|VFPVYNPATGEQVCEVQEADKADIDK|GFFIEPTVFSNVTDDMR|TMDEVIER|IFVEESIYEEFVR|LAFSLGSVWR|LIQEAAGR|VTLELGGK|YYAGWADK|EEIFGPVQEILR|LADLVER|KGFFIEPTVFSNVTDDMR|RVTLELGGK	0.43542|0.40347	53006.94010707094|56654.83888993128	Aldehyde dehydrogenase 1 family member A2	Bos taurus	ALDH1A2|ALDH1A2	0	18	A0A3Q1LRC1|G3X6U1	0.541497	1	-0.287239	-1.2203	0.475215	1	-0.342857	-1.26827	0.777577	0.976363	-0.0556183	-1.0393	22.1233	21.0914	21.5301	21.0906	21.3397	21.0852	21.1841	21.5243	0
A0A3Q1LRC7	KEVQVAR	SGGTALHVAAAK|STQGVTLTDLQEAEK|TYDEAYQR|WIGSETDLEPPVVK|TGSYGALAEITASK|LAYVTPTIPR|ETLIIEPEK|QGVDIEAAR|DYDGWTPLHAAAHWGK|SYLTPVRDEESESQR|KDESPASWR|LASTSDIEEK	0.14845	110809	Protein phosphatase 1 regulatory subunit	Bos taurus	PPP1R12A	1	13	A0A3Q1LRC7	0.542366	1	-1.14554	-2.21229	0.574671	1	1.01529	2.02131	0.029298	0.943354	2.16083	4.47172	16.2152	20.3307	16.4537	16.7898	18.1387	19.4575	18.5315	19.8757	0
A0A3Q1LRD1|Q08DP0	NA	IDNFEYSDPVDGSISR|YDYEEVEAEGANK|LSGTGSAGATIR|FNISNGGPAPEAITDK|ELEALISDR|AIGGIILTASHNPGGPNGDFGIK|QEATLVVGGDGR|FFGNLMDASK|IDAMHGVVGPYVK|EAIQLIVR|TGEHDFGAAFDGDGDR|IAAANGIGR|LYIDSYEK|NIFDFNALK|HGFFVNPSDSVAVIAANIFSIPYFQQTGVR|IALYETPTGWK|ELLSGPNR|SMPTSGALDR|TIEEYAICPDLHVDLGVLGK|LVIGQNGILSTPAVSCIIR|LLFADGSR	0.49822|0.49822	61536.70259397269|61550.75462954651	Phosphoglucomutase-1	Bos taurus	PGM1|PGM1	0	21	A0A3Q1LRD1|Q08DP0	0.358505	0.990755	0.170085	1.12512	0.509283	1	0.154732	1.11322	0.891775	0.988744	-0.0153522	-1.0107	21.5752	21.1556	21.5165	21.5313	21.5587	21.3947	21.4365	21.7292	0
A0A3Q1LRD6|A0A3Q1LW23|A0A3Q1LY56|A0A3Q1MLC6|E1BGC1	NA	LQVEHPVTEMITGTDLVEWQLR|HVEVQVFGDHHGNAVYLFER|IQTQDQYSPFASSSGR|IYAEDPNNNFMPGAGPLVHLSTPR	0.1131|0.11698|0.11326|0.11664|0.10948	80432.07916133717|77824.73824704743|80613.30327079295|78002.72198004743|83090.36454490235	Methylcrotonyl-CoA carboxylase subunit 1	Bos taurus	MCCC1|MCCC1|MCCC1|MCCC1|MCCC1	0	4	A0A3Q1LRD6|A0A3Q1LW23|A0A3Q1LY56|A0A3Q1MLC6|E1BGC1	0.47618	1	-0.213227	-1.15928	0.310107	0.97557	-0.408231	-1.32706	0.561428	0.928999	-0.195004	-1.14473	20.3883	20.1022	19.7065	20.0395	20.3502	19.8788	20.2407	19.3916	0
A0A3Q1LRG7|A0A3Q1MIT1|A0A3Q1MRA6|A0A3Q1NK84|E1BH80	NA	HTTSIFDDFAHYEK	0.02578|0.02215|0.02381|0.02397|0.02393	59172.62752566397|69217.23962106867|64299.95576164983|63645.62475727759|63701.73547897786	YTH N6-methyladenosine RNA binding protein 3	Bos taurus	YTHDF3|YTHDF3|YTHDF3|YTHDF3|YTHDF3	0	1	A0A3Q1LRG7|A0A3Q1MIT1|A0A3Q1MRA6|A0A3Q1NK84|E1BH80	0.194149	0.968411	-0.172763	-1.12721	0.483888	1	-0.139668	-1.10165	0.833323	0.983634	0.0330944	1.0232	18.7811	18.6432	18.6708	18.4333	18.5141	18.8312	18.4631	18.4233	0.0011354
A0A3Q1LRN7|F1MM13	NA	PGLHLFGLPLSDYYAYSPVR|LAGDIEAAAVR|ESPLISAWPEELIAR|HSAVLGQYQAYSGQVR|TSFYEEYGVIR|ELQKPDSFHSLTPTFAGILVHIDNLR|FHGTALTSTEQGQEVIAK|WEGVPFILMSGK|DIEAQVEHEGLR|VVLEKPFGHDLHSAQQLATELGSFFQEEEMYR|AQFQQLSEYR|KYLWQGLFHLYLEEVGK|NLFQPALPSASWK|AALDGLWNR	0.2803|0.27612	88897.54562114191|90363.28910057741	Hexose-6-phosphate dehydrogenase/glucose 1-dehydrogenase	Bos taurus	H6PD|H6PD	0	14	A0A3Q1LRN7|F1MM13	0.61952	1	0.130951	1.09502	0.896157	1	0.0341612	1.02396	0.527536	0.918757	-0.0967897	-1.06939	20.2785	20.8204	20.7663	20.4877	20.7871	20.7387	20.6194	20.3927	0
A0A3Q1LRP4|A0A3Q1MPJ4|A0A3Q1NHX4|A5PKH3|F1MYZ7	NA	ASSVVVSGTPIR|AHEHIFGMVLMNDWSAR|AFLQNLLSASQAR|IGVAIGDQILDLSVIK|GEGMSQAATICR	0.17073|0.14862|0.15873|0.16706|0.15419	45105.59215547947|50921.737498749135|48256.08965707151|46125.993273305954|49731.88304682398	Fumarylacetoacetase	Bos taurus	FAH|FAH|FAH|FAH|FAH	0	5	A0A3Q1LRP4|A0A3Q1MPJ4|A0A3Q1NHX4|A5PKH3|F1MYZ7	0.788537	1	0.0789512	1.05625	0.608236	1	-0.14717	-1.1074	0.470294	0.906905	-0.226121	-1.16969	18.9473	19.0786	19.2983	18.6816	19.2958	19.2329	18.5624	18.802	0
A0A3Q1LRR7|Q0V8S0	NA	ALQNAVTTFVNR|VVQDTYQIMK|ILYLIQAWAHAFR|ESDAMFAAER|VEGHVFPEFK|LYYEGLQDK|VQFGVMTR|VCEPCFEQLNK|KQEYLEVQR|QTMEELKDLLK|VNDKNPHVALYALEVMESVVK|QVEVNVR|ACGQIFCGK|QEYLEVQR	0.18494|0.18018	83787.59063586868|85731.50188694561	Hepatocyte growth factor-regulated tyrosine kinase substrate	Bos taurus	HGS|HGS	0	14	A0A3Q1LRR7|Q0V8S0	0.52302	1	-0.176884	-1.13044	0.41821	0.990155	-0.244039	-1.1843	0.451403	0.899959	-0.0671552	-1.04765	22.3663	21.7165	21.887	21.9021	21.8045	21.9427	21.6952	21.7541	0
A0A3Q1LRT0|A0A3Q1LYV0|E1BM57	NA	VLVFTEDGYFLR|SVWITDVGSGFYGHTIK|FNIPHSVTVDSTGR|ETGAVYVAEIGAK	0.15385|0.14286|0.15954	40659.824896777565|43759.15422136245|39025.96458214608	NHL repeat containing 3	Bos taurus	NHLRC3|NHLRC3|NHLRC3	0	4	A0A3Q1LRT0|A0A3Q1LYV0|E1BM57	0.357095	0.992786	0.135921	1.09879	0.567146	1	-0.112747	-1.08129	0.0946187	0.85188	-0.248668	-1.18811	20.5554	20.2556	20.5026	20.6288	20.4928	20.0822	20.3975	20.3985	0
A0A3Q1LRT4	NTHCSSLPHYQK	YQLLQLVEPFGVISNHLILNK|VIHLSNLPHSGYSDSAVLK|GNLGAGNGNLQGPR|VVHIMDFQR|EWSQHINGASHSR|LAEPYGK|ALWFQGR|TESTAEGKEQEEK|VDKIEELDQENEAALENGIK	0.24908	60360.6	Uncharacterized protein	Bos taurus	NA	1	10	A0A3Q1LRT4	0.615713	1	0.993999	1.9917	0.207045	0.964609	2.32567	5.01298	0.172468	0.808689	1.33167	2.51694	14.2253	18.1138	18.4471	15.6889	17.3547	18.4751	18.5639	18.4467	0
A0A3Q1LRU3	HLAVEWGPQNIR|VNSLAPGPISGTEGLR	APLAIAAAVEQALK|IAEIFMR|TVMDIDTLGTFNVSR	0.21993	30739.1	Peroxisomal 2,4-dienoyl-CoA reductase [(3E)-enoyl-CoA-producing]	Bos taurus	DECR2	2	5	A0A3Q1LRU3	0.491262	1	-0.0703026	-1.04994	0.96338	1	-0.0169255	-1.0118	0.844685	0.986666	0.0533772	1.03769	20.2406	20.011	20.0537	20.0194	20.0933	20.6164	19.8891	19.8211	0
A0A3Q1LRW4|G3MXB5	NA	SAEGASFTWNPTGGK|WLQGNQELPR|GQSVTCQVQHLSK|QGDTFSCMVGHEALPLAFTQK	0.13348|0.17151	47130.02617086714|36382.09929041417	Uncharacterized protein	Bos taurus	|	0	4	A0A3Q1LRW4|G3MXB5	0.372881	0.997951	-1.3798	-2.60232	0.678127	1	-0.225304	-1.16902	0.293171	0.837135	1.1545	2.22607	21.2179	22.5142	21.3139	21.5574	18.5874	21.5188	21.7685	21.635	0
A0A3Q1LRW8|P39872	NA	ERLEQQVPVSQVFGQDEMIDVIGVTK|LEQQVPVSQVFGQDEMIDVIGVTK|SINPLGGFVHYGEVTNDFVMLK|EVVEAVTIVETPPMVIVGIVGYVETPR|AHLMEVQVNGGTVAEK|HGSLGFLPR|DDSSKPVHLTAFLGYK|NNASTDYDLSDK|IGQGYLIK|AGMTHIVR|TIFAEHISDECK|TIFAEHISDECKR|VACIGAWHPAR|PVHLTAFLGYK|KSLLVQTK|VAFSVAR|FQTVEEK|FIDTTSK|AFMGPLK|SLLVQTK	0.47113|0.5062	49223.44243817565|45994.77153982809	60S ribosomal protein L3	Bos taurus	RPL3|RPL3	0	20	A0A3Q1LRW8|P39872	0.305315	1	0.187286	1.13862	0.205671	0.964203	0.241481	1.18221	0.652111	0.946385	0.0541941	1.03828	23.654	23.9531	24.0918	23.8331	24.0475	24.0466	24.1787	23.9097	0
A0A3Q1LRX5|Q148G9	NA	GNNVLYISTQK|LNSGVDYR|QTPSDFLK|YGDAFIR	0.33663|0.425	11511.059799963752|9121.76711642696	LSM6 homolog, U6 small nuclear RNA and mRNA degradation associated	Bos taurus	LSM6|LSM6	0	4	A0A3Q1LRX5|Q148G9	0.33785	0.990885	0.384038	1.30499	0.395202	0.988846	0.335566	1.26187	0.629076	0.939467	-0.0484715	-1.03417	20.4904	21.3692	21.2603	21.2412	21.44	21.1834	21.2126	21.4	0
A0A3Q1LRY6|E1B8K6	NA	TLVLSNLSYSATEETLQEVFEK|VEGTEPTTSFNLFVGNLNFNK|GYAFIEFASFEDAK|FGYVDFESAEDLEK|GFGFVDFNSEEDAK|KFGYVDFESAEDLEK|EAMEDGEIDGNKVTLDWAKPK|GLSEDTTEETLKESFDGSIR|GLSEDTTEETLK|TGISDLFAK|NDLAVVDVR|EAMEDGEIDGNKVTLDWAK|EVFEDAVEIR|SISLYYTGEK|ALELTGLK|EAMEDGEIDGNK|GIAYIEFK|LELQGPR|ESFDGSIR|VAVATPAK|VTLDWAK|MVVSPTK|QKVEGTEPTTSFNLFVGNLNFNK|VFGNEIK|VTQDELK	0.31466|0.30417	75388.531967999|77805.90088522193	Nucleolin	Bos taurus	NCL|NCL	0	25	A0A3Q1LRY6|E1B8K6	0.505734	1	0.0924737	1.0662	0.226275	0.966746	0.156462	1.11455	0.491155	0.916176	0.0639884	1.04535	24.8572	24.6346	24.7294	24.8167	24.969	24.997	24.8519	24.8581	0
A0A3Q1LRZ2|A0A3Q1LUU2|A0A3Q1MDG7|F1MPK4|Q2HJ73	NA	FLNTLTLGMIR|LGYFLALTGFR|LGMLEEDLLALK|EVTDEDLNDYFK|ENIADVLETYHAK|DVYTAGIATHFVDFEK|TLPEVLIMEYR|AVLIDKDQSPK|TFLIIIK|TDQDKPFILEEHMDK|MSPTSLK	0.35097|0.32391|0.35097|0.32642|0.32642	40274.87996491084|43627.43169470487|40149.688560365874|43450.488396678564|43321.39818469117	3-hydroxyisobutyryl-CoA hydrolase, mitochondrial	Bos taurus	HIBCH|HIBCH|HIBCH|HIBCH|HIBCH	0	11	A0A3Q1LRZ2|A0A3Q1LUU2|A0A3Q1MDG7|F1MPK4|Q2HJ73	0.389019	1	-0.113902	-1.08215	0.598604	1	-0.134119	-1.09742	0.922303	0.995385	-0.0202166	-1.01411	22.2077	22.2906	22.2387	21.9678	22.1991	22.4415	22.0631	21.8404	0
A0A3Q1LRZ4|Q2HJ97	NA	IYLTADNLVLNLQDESFTR|IGGVQQDTILAEGLHFR|IPWFQYPIIYDIR|IVQAEGEAEAAR|LLLGAGAVAYGIR|VLSRPNAMELPSMYQR|DLQMVNISLR|VLPSIVNEVLK|FNASQLITQR|ESVFTVEGGHR|MLGEALSK|EYTAAVEAK|LGLDYEER|AQFLVEK|PNAMELPSMYQR|AQVSLLIR	0.57525|0.57525	33416.952185755355|33336.914737617575	Prohibitin|Prohibitin-2	Bos taurus	PHB2|PHB2	0	16	A0A3Q1LRZ4|Q2HJ97	0.0786829	0.909948	0.169783	1.12489	0.0738215	1	0.312037	1.24146	0.136491	0.796616	0.142254	1.10363	24.6491	24.8166	24.9199	24.9111	24.8768	25.1021	25.137	24.8955	0
A0A3Q1LS23|F1MSM4	NA	LVVLVTPQVSNPLR|YNPQTGSVLEEGSGR	0.0676|0.05235	47472.47603241909|60538.24216214019	Glycogenin 2	Bos taurus	GYG2|GYG2	0	2	A0A3Q1LS23|F1MSM4	0.352897	0.997233	0.382834	1.3039	0.168529	0.942091	0.607634	1.52376	0.441124	0.899762	0.224799	1.16861	17.6814	18.3373	18.4346	18.7033	18.0387	18.3924	18.4881	18.9705	0
A0A3Q1LS38|A0A3Q1N1B4|E1BCJ5|F1MNQ1	NA	PVIILGPMK|LTEEQAKK	0.01878|0.01917|0.02076|0.01993	100295.75155551574|97745.47476503208|90984.19072417321|94432.88787109245	Discs large MAGUK scaffold protein 2	Bos taurus	DLG2|DLG2|DLG2|DLG2	0	2	A0A3Q1LS38|A0A3Q1N1B4|E1BCJ5|F1MNQ1	0.0946291	0.893865	2.35347	5.11051	0.0944257	0.993739	2.27766	4.84891	0.796473	0.980854	-0.0758044	-1.05395	12.7182	15.2008	15.9197	16.2789	16.7403	16.147	16.0552	16.5093	0.00676522
A0A3Q1LS42|E1BAV2	NA	LIQPDHPQIAQQVAASLEK|ELVLNGADTAVNK|FSGVDMNAAR|ENIVGDAMEVLR|ELVPDVGR|SGQIIQYDK|EFFLLIMR|FYIHEVQELIDIR|MFWEVFHELPLEK	0.1001|0.09934	117648.05017402311|118513.44316951848	HECT and RLD domain containing E3 ubiquitin protein ligase 4	Bos taurus	HERC4|HERC4	0	9	A0A3Q1LS42|E1BAV2	0.618417	1	0.0422821	1.02974	0.435948	0.990656	-0.104507	-1.07513	0.218989	0.830203	-0.14679	-1.1071	19.6314	19.726	19.616	19.7741	19.7727	19.6793	19.6395	19.4036	0
A0A3Q1LS46|A0A3Q1LYI5|Q3T0T1	NA	LPFTALGSGQDAAIAVLEDR|ALSSPTKPIER	0.09422|0.12062|0.11355	34729.96164894948|27144.916273455252|29080.831170617595	Proteasome endopeptidase complex|Proteasome subunit beta|Proteasome subunit beta type-10	Bos taurus	PSMB10|PSMB10|PSMB10	0	2	A0A3Q1LS46|A0A3Q1LYI5|Q3T0T1	0.24767	1	-0.830144	-1.77786	0.249149	0.969437	-0.803692	-1.74556	0.965558	0.997949	0.0264517	1.0185	18.4228	17.8183	16.7858	16.9744	18.111	17.1864	18.066	16.6981	0.000590667
A0A3Q1LS66|A0A3Q1M8M4|A0A3Q1M9R3|A0A3Q1MSP5|A0A3Q1N2M4|A0A3Q1NDG8|E1BKT3	NA	VLTVVEASVNPISK	0.0102|0.01007|0.00992|0.01037|0.01075|0.00986|0.00959	153438.83650430507|154854.23734264303|157789.83489733713|150503.23894961097|145462.85671424956|158479.21873966648|162830.21713269854	Erbb2 interacting protein	Bos taurus	ERBIN|ERBIN|ERBIN|ERBIN|ERBIN|ERBIN|ERBIN	0	1	A0A3Q1LS66|A0A3Q1M8M4|A0A3Q1M9R3|A0A3Q1MSP5|A0A3Q1N2M4|A0A3Q1NDG8|E1BKT3	0.908953	1	-0.0545508	-1.03854	0.562121	1	-0.427556	-1.34495	0.453996	0.900106	-0.373005	-1.29505	17.3429	16.3253	17.0003	16.8958	16.4426	16.6607	15.5925	16.9664	0.0011354
A0A3Q1LS72|A0A3Q1MTW0|F1N090	NA	VTNYIFDSLR|TQLIQLSTLLR|AEAISLQMVK|ILNVDNMK|FLLGYFPWDSTK|GSDPSVHQRPPSEMADFLSDAIPGLK	0.12164|0.11143|0.11424	72958.3614216229|79386.66818785049|77301.45697029831	TBC1 domain family member 15	Bos taurus	TBC1D15|TBC1D15|TBC1D15	0	6	A0A3Q1LS72|A0A3Q1MTW0|F1N090	0.498621	1	0.0772432	1.055	0.782498	1	0.0309772	1.0217	0.0769986	0.831308	-0.0462659	-1.03259	19.9608	19.6923	19.8911	19.9008	19.9194	19.8758	19.8222	19.8746	0.000590667
A0A3Q1LSA5|A0A3Q1MSD7|A0A3Q1NK54	NA	PIYGGWLLLAPDGTDFDNPVHR|TLLTGDAGGEAAGSPLTQGK|LLAEETAATISAIEAMK|DAYELEVLLR|SPENPPVSGYDIMK|HWFVLADQSLR|ESHLLNDEDLTQAK|QEISSLKDELQTALR|MAVTSSSSSIPSAEK|FFILYEHGLLR|DLPSEAPLPDASASPLSPHR|AEHMETNLSTGPSASSDTR|ALEREGR	0.08387|0.08434|0.08772	259941.6050939333|258370.6896048929|248504.56422466334	Myosin phosphatase Rho interacting protein	Bos taurus	MPRIP|MPRIP|MPRIP	0	13	A0A3Q1LSA5|A0A3Q1MSD7|A0A3Q1NK54	0.000743197	0.782	-0.283729	-1.21734	0.0480484	1	-0.221916	-1.16628	0.300341	0.842175	0.0618134	1.04378	21.469	21.5153	21.1976	21.2232	21.2045	21.1699	21.3402	21.3006	0
A0A3Q1LSB6|A0A3Q1MQZ2|Q32PF2	NA	SFDELGEIIQSVYEDLVAR|TIAIIAEGIPEALTR|IGNTGGMLDNILASK|AFDSGIIPMEFVNK|SAYDSTMETMNYAQIR|NFLIEPFVPHTQEEEFYVCIYATR|SGGMSNELNNIISR|AVQGMLDFDYVCSR|LYRPGSVAYVSR|LLQDHPWLLSQSLVVKPDQLIK|DLVSSLTSGLLTIGDR|QHFPATPLLDYALEVEK|HPWDDISYVLPEHMSM|KHPEVDVLINFASLR|DYQGPLKEHEVTIFVR|TTDGVYEGVAIGGDRYPGSTFMDHVLR|EAYPEEAYIADLDAK|LGLIGVNLTLDGVK|DGVYVLDLAAK|EILASFISGLFNFYEDLYFTYLEINPLVVTK|FGGALDAAAK|WGDIEFPPPFGR|HLLVHAPEDKK|…	0.54314|0.54913|0.54812	120788.91696533696|119670.18229419443|119712.3555075319	ATP-citrate synthase	Bos taurus	ACLY|ACLY|ACLY	0	48	A0A3Q1LSB6|A0A3Q1MQZ2|Q32PF2	0.247273	1	0.110328	1.07947	0.593097	1	0.0376336	1.02643	0.132281	0.80734	-0.0726948	-1.05168	22.3931	22.2295	22.4	22.3723	22.4926	22.3616	22.3236	22.3616	0
A0A3Q1LSC0|A0A3Q1N361|A0A3Q1N5H1|E1B9P1	NA	IANELLLTER|SVHSFAADSEELK|IFSNISSINTFHSR|DNEIHSEVSTAELGK|IIETHNEEYPHTFQISGK|ALQETIDAFHQR|ESFNALTR	0.09484|0.10078|0.09424|0.10393	106800.51876387947|100860.25920510445|107395.47060590298|97545.54703654176	FYVE, RhoGEF and PH domain containing 4	Bos taurus	FGD4|FGD4|FGD4|FGD4	0	7	A0A3Q1LSC0|A0A3Q1N361|A0A3Q1N5H1|E1B9P1	0.702015	1	-0.0677888	-1.04811	0.717626	1	-0.0675395	-1.04793	0.998816	1	0.000249227	1.00017	20.6484	20.4302	20.2885	20.6611	20.465	20.6981	20.3994	20.3178	0
A0A3Q1LSC2|A0A3Q1MRS1|F6QXT5|Q0II31	NA	AVVPGPAEHPLQYNYTFWYSR|QIGTFASVEQFWR	0.13878|0.14912|0.14167|0.14407	28307.15643875889|26206.897936660698|27336.64989511768|27175.377378916957	Eukaryotic translation initiation factor 4E family member 2|Uncharacterized protein	Bos taurus	EIF4E2||EIF4E2|EIF4E2	0	2	A0A3Q1LSC2|A0A3Q1MRS1|F6QXT5|Q0II31	0.418125	1	-0.368833	-1.29131	0.339299	0.987532	-0.442107	-1.35859	0.576303	0.927451	-0.0732733	-1.0521	18.8747	19.884	19.1882	18.8916	18.9517	18.7884	18.9622	19.0611	0
A0A3Q1LSD8|A0A3Q1LZR8|A0A3Q1M894|F6R233|Q0P5E0	NA	LEQYTQAVEIAGR|QPSIELPSMAVASTKSR	0.06494|0.0831|0.08264|0.08571|0.08264	49344.14559441497|39239.15658109373|39286.08518979951|37856.29180747311|39301.94061902648	Lymphocyte specific protein 1|Lymphocyte-specific protein 1	Bos taurus	LSP1|LSP1|LSP1|LSP1|LSP1	0	2	A0A3Q1LSD8|A0A3Q1LZR8|A0A3Q1M894|F6R233|Q0P5E0	0.0508502	0.821577	0.777969	1.71472	0.88003	1	-0.123334	-1.08925	0.211309	0.840915	-0.901303	-1.86775	19.4298	19.2191	19.8105	20.0639	20.4329	18.064	19.583	19.9565	0.00305725
A0A3Q1LSE7|A0A3Q1MAQ4|F1N1Q8	NA	IFGELSSYEDFLDAR|YFAATQFEPLAAR|LLQSQIQQQTWTDEGTPSTR|IGQVQHALETTVK|LLDFYQSYFEIQYPLK|LPTAVTPVR|GFPLVTVQR|ILEALASSEDVRK|GASLLLMLK|VTFMTAVSSQEK|LFPWAQIR|YVSLGSEAEK|GLGEHELDEDEEDYESSAK	0.16179|0.1569|0.1572	117089.49829348896|119769.01758060417|119524.94402173911	Leucyl and cystinyl aminopeptidase	Bos taurus	LNPEP|LNPEP|LNPEP	0	13	A0A3Q1LSE7|A0A3Q1MAQ4|F1N1Q8	0.38611	1	0.0944789	1.06768	0.66785	1	-0.0845334	-1.06034	0.30562	0.844691	-0.179012	-1.13211	20.982	21.0614	21.0388	21.253	21.0569	21.0457	20.6665	21.0994	0
A0A3Q1LSF0|A0A3Q1M1Z4	NA	YGVGWYQQVPGSGLR|VSITCSGSSNNIGR|TIIYGSSSR|TIIYGSSSRPSGVPDR	0.3169|0.35156	15018.562456337293|13709.924435199937	Ig-like domain-containing protein	Bos taurus	|	0	4	A0A3Q1LSF0|A0A3Q1M1Z4	0.573056	1	1.2324	2.34958	0.227804	0.960489	2.26843	4.818	0.380052	0.884457	1.03603	2.05058	21.3296	25.232	25.5407	25.508	22.4909	25.0397	26.031	25.577	0
A0A3Q1LSF9|Q76I81	NA	LGEWVGLCK|KVVGCSCVVVK|VVGCSCVVVK|TALIHDGLAR|LVEALCAEHQINLIK|DVIEEYFK	0.25728|0.40152	23146.965915208028|14505.481560582994	40S ribosomal protein S12	Bos taurus	RPS12|RPS12	0	6	A0A3Q1LSF9|Q76I81	0.151058	0.935445	-0.441533	-1.35805	0.210655	0.966538	-0.228197	-1.17137	0.294328	0.837554	0.213336	1.15937	23.2153	23.4938	23.0889	23.0551	22.5951	22.9771	23.2342	23.1679	0
A0A3Q1LSG7|F1N364|Q3SYY9	NA	LENTEDIEEVEQHIQTIK	0.03409|0.03315|0.03315	60469.410813644936|61955.22360143175|61982.23450046841	Lysosomal cobalamin transport escort protein LMBD1	Bos taurus	LMBRD1|LMBRD1|LMBRD1	0	1	A0A3Q1LSG7|F1N364|Q3SYY9	0.951088	0.999389	-0.0263586	-1.01844	0.53873	1	-0.180308	-1.13313	0.694872	0.954725	-0.153949	-1.11261	19.0102	19.1047	19.6415	18.7408	18.7109	19.059	19.0947	18.4776	0
A0A3Q1LSJ9|A0A3Q1LSZ9|A0A3Q1MBE4|A0A3Q1ME79|A0A3Q1MH63|F1MUF1	NA	IFSFLLNTLQENVNK|SAILGLPQPLLELNDSPVYK|HFGLQILEHVVK|THNTLYAPEMLAK|ALDMLEVEK|EWPQHWPDMLVELDTLSK|DPLLLAIIPK|MAEPFTR|KPLMVLFGDVAMHYILSAAQTADGGGLVEK	0.11693|0.11433|0.11572|0.11261|0.11167|0.11176	130318.66847667343|133543.4250935061|131828.52619801738|135051.80039594657|136140.30031612216|136069.27309831578	Exportin 5	Bos taurus	XPO5|XPO5|XPO5|XPO5|XPO5|XPO5	0	9	A0A3Q1LSJ9|A0A3Q1LSZ9|A0A3Q1MBE4|A0A3Q1ME79|A0A3Q1MH63|F1MUF1	0.779858	1	0.0612936	1.0434	0.516892	1	-0.154383	-1.11295	0.0924024	0.853546	-0.215677	-1.16125	19.8715	19.3744	19.6104	19.6404	19.8019	19.4546	19.6098	19.3413	0
A0A3Q1LSK3|A6QLT2|F1MMI7	NA	GGGYESEDAYQNAELVFLDIHNIHVMR|TSVVVHCSDGWDR|LYDSLSEYR|LILAGALR	0.08976|0.08865|0.09223	72772.80419944518|73301.94314782377|70802.75201625458	Phosphatidylinositol-3,5-bisphosphate 3-phosphatase|Myotubularin-related protein 2	Bos taurus	MTMR2|MTMR2|MTMR2	0	4	A0A3Q1LSK3|A6QLT2|F1MMI7	0.661993	1	-0.193064	-1.14319	0.506322	1	-0.301787	-1.23267	0.551566	0.924879	-0.108723	-1.07827	21.592	20.5995	21.0602	20.9737	20.6742	21.0189	20.6097	20.7533	0
A0A3Q1LSM9|E1BNY9	NA	AIQDPAFSDGIR|IVNQPSSLFGSK|ALAMAESTEK|VGDIGSSSSTDFK|TVLNQILR|LLSLISIALPENK	0.01561|0.01554	480105.208464548|481888.9981043436	HECT-type E3 ubiquitin transferase	Bos taurus	HUWE1|HUWE1	0	6	A0A3Q1LSM9|E1BNY9	0.487991	1	0.121272	1.08769	0.797764	1	0.0419623	1.02951	0.258852	0.82822	-0.0793095	-1.05651	19.3991	19.0192	19.3452	19.2434	19.4028	19.2397	19.3224	19.1912	0.00794439
A0A3Q1LSN0|F1MYX5	NA	VNHLYSDLSDALVIFQLYEK|LTPFTIQENLNLALNSASAIGCHVVNIGAEDLK|ISTSLPVLDLIDAIQPGSINYDLLK|HVIPMDPNTNDLFSAVGDGIVLCK|YPALHKPENQDIDWGALEGETR|AYYHLLEQVAPKGDEEGIPAVVIDMSGLR|VNDDTIVSWVNETLK|FSLVGIGGQDLNEGNR|AYYHLLEQVAPK|VREITENLMTTGDLDQDGK|YTLNILEDIGGGQK|GDEEGIPAVVIDMSGLR|EGICAIGGTSEQSSVGTQHSYSEEEK|EGKPYLVLGLLWQVIKIGLFADIELSR|TLTLALVWQLMR|EITENLMTTGDLDQDGK|EITENLMTTGDLDQDGKISFDEFIK|LNLAFIANLFNK|VYALPEDLVEVNPK|M…	0.85805|0.85261	70067.68221928942|70604.90793895102	Lymphocyte cytosolic protein 1	Bos taurus	LCP1|LCP1	0	49	A0A3Q1LSN0|F1MYX5	0.8614	1	0.0309467	1.02168	0.392438	0.987203	0.246459	1.18629	0.322299	0.854499	0.215513	1.16112	26.5855	26.8965	26.8982	26.6012	26.8164	26.94	27.3014	26.721	0
A0A3Q1LSP2|A6QLA8	NA	AAAPSAAGQVACDHCLQATAVK|PALAADDWTPPTR|VALSENYTVASVADASLNYRPHPQR|KNTVLCAVVEQFLQAEQAR|LTVMYGQINGASR|VELNHELIK|KPGSALLNKPVTFGSSEHLVNPK|FDNIYQIILK|SEIQTLKEEVELALTK|LQGITTKPVFVPK|KPEELTIPGDAGGPCAPHTQK|GIHYWEVELQK|VVLDYNTAHSK|TCSPAPLNEASTDLENK|VLENFLTK|ALIDASEASTTR|GDEFEFLEK|EIYQGTSDLK|LTVQEGAAK|EIYQGTSDLKNELK|EEVELALTK|SEIQTLK	0.47332|0.43582	65124.080878866625|70558.84886927925	Tripartite motif containing 25|TRIM25 protein	Bos taurus	TRIM25|TRIM25	0	22	A0A3Q1LSP2|A6QLA8	0.272205	1	-0.117032	-1.0845	0.940847	1	0.0109914	1.00765	0.225558	0.830817	0.128023	1.0928	23.1381	22.9228	22.8625	22.9514	22.9265	23.0687	22.8818	23.1739	0
A0A3Q1LSP4|F1MX87	NA	AALGYNILTQEEAQHVYDAR|FINDYGTHYITSGSMGGVYEYILVLNR|AMGVEDFISR	0.09794|0.09677	65456.27574748708|66233.54372588478	Complement C8 alpha chain	Bos taurus	C8A|C8A	0	3	A0A3Q1LSP4|F1MX87	0.950147	0.999263	-0.0341539	-1.02396	0.812269	1	0.135917	1.09879	0.602694	0.931862	0.170071	1.12511	21.3081	20.1436	20.931	20.8433	20.3008	20.5602	21.3088	20.7163	0
A0A3Q1LSP6	NA	LFDDPDLGGAVPLGDPLLLPAAPQSGGATPHEGHR|DAELAGSPELLEFLGTR|HRPEDVVQFLVSK|SPGATDLSGR|VQNVHTGLDLSVPQHQEVR|VLFVGEGDIR|YPTASLPPLPR|ALFDEILR	0.31139	43416.2	HCLS1 binding protein 3	Bos taurus	HS1BP3	0	8	A0A3Q1LSP6	0.0898204	0.896244	-0.123624	-1.08947	0.0323028	1	0.202902	1.15101	0.0027973	1	0.326527	1.25399	20.9445	21.0112	20.9144	20.7983	20.8499	21.1326	21.2529	21.1567	0
A0A3Q1LSQ7|A0A3Q1LXZ2	NA	ITILVTHQLQYLK|IAYVSQQPWVFPGTVR|SFIDLITR|SNILFGK	0.03642|0.03438	136170.03899682462|144540.23762042652	Uncharacterized protein	Bos taurus	LOC521568|LOC521568	0	4	A0A3Q1LSQ7|A0A3Q1LXZ2	0.367745	0.997998	-0.374597	-1.29648	0.393979	0.987381	-0.377628	-1.2992	0.992044	0.999152	-0.00303078	-1.0021	21.1528	20.4582	20.522	20.071	20.6998	20.4661	20.0364	20.7812	0
A0A3Q1LSR2|A0A3Q1MWQ1|Q2TBQ1	NA	TTCTAAGWSPEPR	0.02163|0.02159|0.01967	68264.46841511162|68446.67976254875|75117.81053093249	Coagulation factor XIII B chain	Bos taurus	F13B|F13B|F13B	0	1	A0A3Q1LSR2|A0A3Q1MWQ1|Q2TBQ1	0.291975	1	1.0214	2.02989	0.775774	1	0.250828	1.18989	0.123944	0.814563	-0.770574	-1.70595	16.9502	15.027	17.3983	17.1575	16.4742	16.7894	15.8415	16.0874	0.00586735
A0A3Q1LST0|E1BK63|Q5EAD6	NA	VLNSYWVGEDSTYK|FFEVILIDPFHK|SLQSVAEER|QGYVIYR|RNPDTQWITK|YIQELWR|NTLQLHR|NPDTQWITK|NPDTQWITKPVHK|GATYGKPVHHGVNQLK	0.42157|0.42157|0.42157	24119.047520882694|24112.041707226464|24131.083906392047	Ribosomal protein L15|60S ribosomal protein L15	Bos taurus	||RPL15	0	10	A0A3Q1LST0|E1BK63|Q5EAD6	0.2597	1	2.04368	4.12295	0.307023	0.9779	1.81438	3.51708	0.368068	0.875953	-0.229298	-1.17226	19.6588	23.5799	23.8872	23.3781	23.7238	23.3139	23.7678	23.2195	0
A0A3Q1LSU0|Q3SYT6	NA	TGVFEEK	0.01184|0.01155	67605.15899847569|69471.12810348907	Calmegin	Bos taurus	CLGN|CLGN	0	1	A0A3Q1LSU0|Q3SYT6	0.0137495	0.726667	-2.02033	-4.05676	0.0782324	1	-1.60143	-3.03445	0.486858	0.915191	0.418893	1.3369	19.5291	19.2528	17.0081	17.1606	17.9432	17.3523	18.7182	17.298	0.00865266
A0A3Q1LSV1|Q08D91	NA	LALDVEIATYR|SLDLDSIIAEVK|FASFIDK|AQYEEIANR|FLEQQNK|KQCASLQTAIADAEQR|LALDVEIATYRK	0.11887|0.11602	57687.89948384406|58999.56000424342	Keratin, type II cytoskeletal 75	Bos taurus	KRT75|KRT75	0	7	A0A3Q1LSV1|Q08D91	0.56759	1	0.725088	1.653	0.9436	1	0.0992505	1.07122	0.311031	0.851959	-0.625838	-1.54311	20.8064	17.827	19.8772	20.3879	19.8602	20.1046	19.7269	18.4163	0
A0A3Q1LSW8|A1A4I4|F1MFG6	NA	ELELAVFWR|AEAENTNEVSTVLK|PAPLTGTLEVR|FLAVLGR|NLGPVELVLR	0.05368|0.05403|0.05335	104833.14631056304|104068.7758414168|105510.4335004827	Protein kinase C|Serine/threonine-protein kinase N1	Bos taurus	PKN1|PKN1|PKN1	0	5	A0A3Q1LSW8|A1A4I4|F1MFG6	0.701448	1	-0.205756	-1.15329	0.295471	0.967911	-0.645089	-1.56384	0.0472395	0.836413	-0.439333	-1.35598	25.9263	24.6422	25.1647	25.1359	24.9348	24.8975	24.4297	24.5902	0.00399148
A0A3Q1LT00|F1N196	NA	FLQDPYSTTFSSFSR|APPVTEEEWASHVGPEGR|DNDVLLHWAPIEEAGDSSQIFFSK|QLGQLLLLLR|LYLVFPHDSSALSSSFHHLQLFDQDSSNVVSR|YLLLASSPQDSR|IFSGGLSPSLR|LSVEDVLTR|HINELTMK|VVEKDNDVLLHWAPIEEAGDSSQIFFSK	0.22171|0.21933	72265.31634591361|73029.64390487505	TBC1 domain family member 17	Bos taurus	TBC1D17|TBC1D17	0	10	A0A3Q1LT00|F1N196	0.928057	1	-0.0111024	-1.00773	0.469669	1	-0.140744	-1.10247	0.264577	0.831467	-0.129641	-1.09402	20.7691	20.4678	20.6196	20.6171	20.5853	20.6597	20.456	20.3174	0
A0A3Q1LT08|A0A452DIB2|Q3SWZ3	NA	LGSPDDEFFQK|NILSSADYVER|HSEIQQLER|QALNEISAR	0.13468|0.08949|0.13468	34407.11577392265|50169.52822143261|34379.08447379373	Syntaxin-4	Bos taurus	STX4|STX4|STX4	0	4	A0A3Q1LT08|A0A452DIB2|Q3SWZ3	0.0855844	0.893528	0.311928	1.24137	0.21824	0.968213	0.315438	1.24439	0.98184	0.997395	0.00351016	1.00244	18.9132	19.1912	19.2605	19.4221	19.4099	19.5501	19.1033	19.4496	0.00586735
A0A3Q1LT12|A0A3Q1M0K8|A0A3Q1MHS2|Q5E9G0	NA	LQDGNHLLFQQVPMVEIDGMK|ISNIPTIK	0.09571|0.12288|0.11554|0.13063	34992.29241771629|27331.54462628965|28706.025320031647|25642.691068801734	Glutathione transferase|Glutathione S-transferase A4	Bos taurus	GSTA4|GSTA4|GSTA4|GSTA4	0	2	A0A3Q1LT12|A0A3Q1M0K8|A0A3Q1MHS2|Q5E9G0	0.673427	1	-0.15928	-1.11673	0.412724	0.987776	0.532953	1.44689	0.182489	0.821626	0.692233	1.61578	18.4417	19.1124	18.4386	18.4347	18.9802	19.2958	18.6424	19.9919	0
A0A3Q1LT22|Q01361	NA	GTTLITNLSSVLKDETVWEKPFR|RPEMGDQALMPFTVAVVHEVQR|GLLSGDTLGPLAVALLIFLLLLDLMHRR|HLTDAFLDEVK|VQQEIDEVIGQVR|GNPESSFNDENLR|LLDLTEDGLKEEFNLVR|FSLTTLR|FHPEHFLDAQGR	0.29918|0.292	54213.15218584421|56047.32212063107	Cytochrome P450|Cytochrome P450 2D14	Bos taurus	CYP2D14|CYP2D14	0	9	A0A3Q1LT22|Q01361	0.979214	1	0.00787226	1.00547	0.163594	0.946047	-0.418186	-1.33625	0.100932	0.866801	-0.426058	-1.34356	20.2139	20.6872	20.5894	20.6586	20.1272	20.2336	19.8485	20.015	0
A0A3Q1LT23	MAGIDDCYTSAR	SPYQEFTDHLVK|TYSYLTPDLWK|GCTATLGNFAK|ATFDAISK|TQAPAVATT	0.79747	8752.28	Ribosomal_S5_C domain-containing protein	Bos taurus	NA	1	6	A0A3Q1LT23	0.798857	1	-0.215129	-1.16081	0.726735	1	0.32421	1.25198	0.132544	0.803088	0.539339	1.45331	16.7051	18.7616	17.3689	17.554	17.6319	17.5782	18.0626	18.5319	0
A0A3Q1LT34|A0A3Q1LX06|A0A3Q1M647|A0A3Q1M9V1	NA	LHDSISEEGFHYLVFDLVTGGELFEDIVAR|VTEQLIEAINNGDFEAYTK|FTDEYQLFEELGK|AGAYDFPSPEWDTVTPEAK|GAILTTMLATR|ITASEALK|DLKPENLLLASK|FYFENALSK|ESTESSNTTIEDEDVK|IPTGQEYAAK|MLTINPAK	0.29135|0.31062|0.28493|0.30214	59973.44401670234|56412.58530775074|61294.108242757655|57943.32797737691	Calcium/calmodulin-dependent protein kinase	Bos taurus	CAMK2D|CAMK2D|CAMK2D|CAMK2D	0	11	A0A3Q1LT34|A0A3Q1LX06|A0A3Q1M647|A0A3Q1M9V1	0.962099	0.998759	0.0301526	1.02112	0.923997	1	-0.0446707	-1.03145	0.877225	0.987132	-0.0748234	-1.05323	22.4572	21.6453	21.4687	21.9772	22.7983	21.6568	22.4605	21.9024	0
A0A3Q1LT67|A0A3Q1NDF8|B0JYK2	NA	FLPMFLSDNPNPK|LQGETLDQQVGR|VGATYFMTYHTVLQTSADFIDAMEK|DNLQLPLQFLSR|NSYAPLLLK|TEQLIIR|EYFDTHFGPFFR|GCDESVDEVTGPCSCQDCSAVCGPK|YFVSEFTPIDGNIPFSINASDK|ALGLLCGR|SIEDELNR|AFTVSTK|GCDESVDEVTGPCSCQDCSAVCGPKPQPPPPPVPWR	0.13339|0.13636|0.13391	142612.39893796694|139014.64540510526|141748.0652309966	NPC intracellular cholesterol transporter 1	Bos taurus	NPC1|NPC1|NPC1	0	13	A0A3Q1LT67|A0A3Q1NDF8|B0JYK2	0.377307	1	-0.211986	-1.15828	0.119381	0.964017	-0.485709	-1.40027	0.235731	0.821829	-0.273724	-1.20892	22.7612	23.0804	22.6808	22.9457	22.5	22.6896	22.1781	22.4376	0
A0A3Q1LT76|A0A3Q1M4L3|A0A3Q1MN18|E1B997	NA	TGHYPVQAAWNR|TLLESQAQWK	0.06268|0.08029|0.06268|0.08029	38984.66126087457|30744.477249391377|38972.65002748528|30525.613011871446	ICAM_N domain-containing protein	Bos taurus	LOC616254|LOC616254|LOC616254|LOC616254	0	2	A0A3Q1LT76|A0A3Q1M4L3|A0A3Q1MN18|E1B997	0.812351	1	-0.182752	-1.13505	0.641707	1	-0.360731	-1.28408	0.531917	0.919767	-0.177979	-1.1313	20.9451	19.1712	20.0409	20.0903	19.495	19.5362	19.5044	20.0516	0
A0A3Q1LTA2|A0A452DHU0|A7MBC0	NA	DPGIVGLLTSDR|IVTLAPELGHSQEVIR	0.05611|0.07179|0.06846	52665.33444460024|41310.152175185816|43468.4485298654	N-acetylglucosamine-6-phosphate deacetylase	Bos taurus	AMDHD2|AMDHD2|AMDHD2	0	2	A0A3Q1LTA2|A0A452DHU0|A7MBC0	0.32542	0.991253	0.322516	1.25051	0.190774	0.948382	0.534553	1.44849	0.546338	0.926797	0.212037	1.15832	18.0037	18.1145	18.483	18.6848	17.9769	18.2489	19.0646	18.4674	0
A0A3Q1LTA9|F1MVN3	NA	STAAEVQQVLNR|IAGGTSNEVAQFLSK|LGSDEKELILLLWK|ELILLLWK	0.0624|0.06056	72617.72477076304|74885.71132929529	RRM domain-containing protein|Epithelial splicing regulatory protein 1	Bos taurus	LOC788414|ESRP1	0	4	A0A3Q1LTA9|F1MVN3	0.639348	1	-0.135875	-1.09876	0.583256	1	-0.189282	-1.1402	0.853362	0.986876	-0.0534077	-1.03771	19.7544	20.1405	20.084	19.5015	19.8492	19.8897	20.0408	19.344	0
A0A3Q1LTC6|A0A3Q1N7I1|A5PJP8	NA	WNSVFDQLTQVVK|HPFILMYEER|DIKPSNILLDR	0.08808|0.08479|0.08252	43836.282396896815|44285.3775558802|45580.97441339329	Mitogen-activated protein kinase kinase 4|MAP2K4 protein	Bos taurus	MAP2K4|MAP2K4|MAP2K4	0	3	A0A3Q1LTC6|A0A3Q1N7I1|A5PJP8	0.879646	1	0.0473811	1.03339	0.998323	1	0.000551224	1.00038	0.82106	0.982193	-0.0468299	-1.03299	21.3125	20.7812	21.248	21.2635	20.7711	21.2562	20.9013	20.9846	0.0011354
A0A3Q1LTD8	SPRPEGTPLPAR	NA	0.10084	13155.6	Uncharacterized protein	Bos taurus	NA	1	1	A0A3Q1LTD8	0.328481	0.989869	1.58326	2.99646	0.255831	0.970884	1.91366	3.76765	0.233174	0.827615	0.330408	1.25737	14.9003	18.512	18.4809	18.3935	17.9939	18.9826	18.4241	18.4529	0.00724095
A0A3Q1LTG0	NA	TPRPTSAPAIAPSPAAEGGVPGAPVKK|SMTPAQADLEFLENAK|PTSAPAIAPSPAAEGGVPGAPVK|VSLLDDTVYECVVEK|TQTVTISDTANAVK|IRPGEQEQYESTIGFK|HSNLMLEDLDKSQEEIKK|SLDGAAAVEPADR|KLSMYGVDLHK|IVITGDADIDHDQVLVQAIK|HSNLMLEDLDK|ERLDGENIYIR|PTSAPAIAPSPAAEGGVPGAPVKK|GVPWNFTFNVK|LTSTDTIPK|ETVQVEVK|LDGENIYIR|VVVHQETEISEE|NFMESVPEPR|DVPIVHTETK|TWLDSAK|LSMYGVDLHK|EQHPDMSVTK|YYLCLQLR|FYPPDPAQLTEDITR|KAESSEQR	0.34311	86837.6	Protein 4.1	Bos taurus	EPB41	0	26	A0A3Q1LTG0	0.502653	1	0.878002	1.83783	0.941537	1	0.0977551	1.07011	0.121816	0.823617	-0.780247	-1.71743	23.3397	20.2936	22.4623	22.6017	23.0199	22.6352	21.6038	21.5042	0
A0A3Q1LTG9|A7MBG5	NA	VVGALVDQGIFEELTR|MTFLFANLK|MKEESWNIHFFEFGR	0.03231|0.03187	139251.27405830834|141132.27769364987	TBC1 domain family member 9B	Bos taurus	TBC1D9B|TBC1D9B	0	3	A0A3Q1LTG9|A7MBG5	0.718109	1	-0.197074	-1.14637	0.964207	1	-0.0349881	-1.02455	0.769427	0.97493	0.162086	1.1189	18.0886	19.1579	18.7781	17.9944	18.506	17.6967	19.2495	18.8185	0
A0A3Q1LTK7|A0A3Q1NKD1	NA	SLQADTTNTDTALTTLEEALAEKER|VVQEENQHMQMTIQALQDELR|SLQADTTNTDTALTTLEEALAEK|DLNQLFQQDSSSR|DANIALLELSSSK|LDDDQAAWENELQK|TGEPCVAELTEENFQR|AAGLQAEIGQVK|VSVLQGDLSEK|GLRDLEEEIQMLK|QVEELLMAMEK|HLEEVLEMK|AAILQTEVDALR|KDTELLALQTK|TLEIALEQK|TQEEVAALK|LSSTQQSLAEK|IEELEEALR|EHASSLASSGLK|KIENLQEQLR|SAQMLEEAR|DLEEEIQMLK|EMVLAQEESAR|REDTLSDSSQQLQDSLR|QEALLAAISEK|LMADNYEDDHFR|LSSSMNSIK|TFWSPELK|ALQTVIEMK|EASLLDLK|L…	0.39643|0.39785	128088.67669707145|127700.4808978143	ELKS/RAB6-interacting/CAST family member 1	Bos taurus	ERC1|ERC1	0	40	A0A3Q1LTK7|A0A3Q1NKD1	0.567675	1	-0.1365	-1.09924	0.927312	1	0.01695	1.01182	0.495648	0.91759	0.15345	1.11223	20.8927	21.0233	20.5008	20.9595	21.0041	21.0378	20.7303	21.1567	0
A0A3Q1LTM9|A0A3Q1LVX0|E1BLT0	NA	KLEMSELLLQQFSSQPAPDSSQQLQQALEER|GQEVQDLQQQR|EALVEFFHSALASAEDEQAR|TELQTALAHTQQAAR|AGESEDLANR|LCHLAATAQDGVEK|FTELMQEK|TGGDSVPAEAHQALQVAMDKLQGRFTELMQEK	0.12888|0.13052|0.13234	116114.63167437425|114530.85255966822|113100.9716182125	GOLGA2L5 domain-containing protein	Bos taurus	GOLGA2|GOLGA2|GOLGA2	0	8	A0A3Q1LTM9|A0A3Q1LVX0|E1BLT0	0.609755	1	0.467681	1.38288	0.405547	0.984635	0.789781	1.72881	0.0448066	0.851649	0.3221	1.25015	18.2767	20.4618	19.9637	19.6533	19.8938	20.1334	20.0699	20.2738	0
A0A3Q1LTP0|A0A3Q1MB39|F1N468	NA	SLVANLAAANCYK|EQGFETEDIKEIAR|YSLKPNDQILAEEK|VEYHAGGSTQNSIK|AGHYAASVIIR|HKELFDELVK|VAQWMIQQPHK|VMPFVDILFGNEMEAAAFAR|AAEAHVDAHYYEQNEQPTGTCAACITGGNR|IVIFTQGR|ELFDELVK|NWMLVDK	0.43678|0.41989|0.44058	38907.7188039038|40377.52439088387|38507.50437720203	Adenosine kinase	Bos taurus	ADK|ADK|ADK	0	12	A0A3Q1LTP0|A0A3Q1MB39|F1N468	0.316892	0.998366	0.219758	1.16454	0.371889	0.988239	0.189329	1.14023	0.835259	0.984298	-0.0304298	-1.02132	21.7827	21.4279	22.0024	21.6623	21.8105	21.9852	21.6885	21.7103	0
A0A3Q1LTP4|A0A3Q1M523|Q3ZBF8	NA	AGTLIMALHDSSDYLLESAK|APPNPTLEHFYMTSGK|ASDLYITLPLALLFLIIRYFFELYVATPLAALLNVK|MLQTLHDYFWWER|MFNYAGWK	0.24093|0.24603|0.24474	45574.718721480334|44565.13658780094|44874.35306293244	Ceramide synthase 2	Bos taurus	CERS2|CERS2|CERS2	0	5	A0A3Q1LTP4|A0A3Q1M523|Q3ZBF8	0.378908	1	-0.587217	-1.50235	0.0972748	1	-0.547978	-1.46204	0.935073	0.995088	0.0392386	1.02757	21.0307	21.3943	21.3031	19.8305	20.7423	20.4903	20.9499	20.5534	0
A0A3Q1LTR8|A0A3Q1MJM3|F1N4E5	NA	DVALVLTVLLEEETLGTSLGLK|DSDTVKEEVDQELSNGFR|ISHLVLPVQPENDLKK|HMDPDKLSGLWSR|TQETPVMSEDPLISLR|FESLPAGSTLIFYK|PQPAILLLTAAR|LSGLWSR	0.18049|0.185|0.185	69010.64755021295|67436.97567728319|67426.91134569167	Torsin 1A interacting protein 1|Torsin-1A-interacting protein 1	Bos taurus	TOR1AIP1|TOR1AIP1|TOR1AIP1	0	8	A0A3Q1LTR8|A0A3Q1MJM3|F1N4E5	0.435359	1	-0.186936	-1.13834	0.794131	1	0.0309706	1.0217	0.193644	0.827855	0.217906	1.16304	21.203	20.9175	21.0458	20.5992	20.9749	21.0851	21.1233	21.0653	0
A0A3Q1LTS1	NA	SFLEFAEDVIQVPR|EDLMGLAIGTHGANIQQAR|DVHEDSITVAFENNWQPDR|VLVVSSIVAGESQKPELK|DINESDEVEVYSR|DSIANATVLLDYHLNYLK|FHEQFVVR|TADGSLQIR|LQIDEQLR|LIQEIVDK|KVPGVTAIDLDEDTCTFHIYGEDQDAVK|LDVPEDLR|AHMLIDMHFR|ANEKEPCCWWLAK|IKLDVPEDLR	0.30854	71143.9	Synaptic functional regulator FMR1	Bos taurus	FMR1	0	15	A0A3Q1LTS1	0.689113	1	-0.118079	-1.08529	0.510491	1	-0.168002	-1.1235	0.683404	0.955068	-0.0499236	-1.03521	21.8865	21.2833	21.4142	21.6831	21.3032	21.4174	21.3908	21.4425	0
A0A3Q1LTT3|A0A3Q1MM02|A0A3Q1MTT5|A0A3Q1NNR8|E1BC67|F6R8E7	NA	AHLVEVQGLQVR|KIEDLEK|TQLQQNIEENKER	0.02399|0.02385|0.02498|0.02424|0.0286|0.02514	148899.7612397475|149818.12530335932|142803.64653532748|147424.02304636702|125787.91756723302|141885.28247171565	Protein phosphatase 1 regulatory subunit 9A	Bos taurus	PPP1R9A|PPP1R9A|PPP1R9A|PPP1R9A|PPP1R9A|PPP1R9A	0	3	A0A3Q1LTT3|A0A3Q1MM02|A0A3Q1MTT5|A0A3Q1NNR8|E1BC67|F6R8E7	0.347747	0.99825	0.87614	1.83546	0.340941	0.98282	0.865036	1.82138	0.960933	0.998264	-0.0111039	-1.00773	16.5455	18.5655	18.0874	18.7095	18.498	18.5949	18.4487	18.218	0
A0A3Q1LTT9	TLFPGTDHIDQLK|LVGTPGAELLK	LTDDHVQFLIYQILR|ITAAQALAHAYFAQYHDPDDEPVADPYDQSFESR|HENVIGLLDVFTPAR|HTDDEMTGYVATR|NYIQSLTQMPK|DLLIDEWK|TIWEVPER	0.22417	63655.4	Mitogen-activated protein kinase	Bos taurus	MAPK14	2	9	A0A3Q1LTT9	0.0960584	0.891488	0.210737	1.15728	0.077941	1	0.212684	1.15884	0.984198	0.996738	0.0019474	1.00135	21.3806	21.3808	21.7233	21.5549	21.4961	21.7008	21.5952	21.4843	0
A0A3Q1LTU5|A0A3Q1MSZ9|F1MFJ6	NA	TTIIWDAHTGEAK|KGNFILSAGVDK|DGNLASTLGQHK	0.07157|0.07061|0.07198	55830.191833466226|56697.60316436752|55590.09003648034	TBL1X receptor 1	Bos taurus	TBL1XR1|TBL1XR1|TBL1XR1	0	3	A0A3Q1LTU5|A0A3Q1MSZ9|F1MFJ6	0.392791	1	0.279423	1.21371	0.588231	1	0.171921	1.12656	0.412136	0.888339	-0.107502	-1.07736	18.6843	17.9829	18.583	18.7626	18.4935	18.5994	18.3319	18.5853	0.00353453
A0A3Q1LTU7|A0A3Q1MAZ1	NA	EQAQVAEFQGK|DALAEVER	0.10857|0.07143	19495.21070587686|28788.86408293911	Uncharacterized protein	Bos taurus	LOC618737|LOC618737	0	2	A0A3Q1LTU7|A0A3Q1MAZ1	0.293807	1	0.99264	1.98982	0.100152	1	1.79002	3.45819	0.0117551	1	0.797377	1.73794	16.4866	18.5088	18.2205	18.4714	18.7791	19.295	19.1408	19.4274	0.00353453
A0A3Q1LTV0|F1MZ10	NA	SLEELLLDANQLR|LGLSDNEIQR|LSHLPLSLTALNLK	0.07061|0.07757	59105.81289599376|53873.01885699405	Leucine rich repeat containing 1	Bos taurus	LRRC1|LRRC1	0	3	A0A3Q1LTV0|F1MZ10	0.907975	1	0.0514698	1.03632	0.707215	1	-0.171207	-1.126	0.478258	0.912132	-0.222677	-1.1669	17.7614	16.9041	17.3053	17.7609	17.0865	17.1574	16.8097	17.5176	0
A0A3Q1LTV3	LGSAVEDLR	NA	0.06164	16249.3	SCY domain-containing protein	Bos taurus	LOC508666	1	1	A0A3Q1LTV3	0.914052	1	0.188569	1.13963	0.848833	1	0.333755	1.26029	0.108997	0.854216	0.145186	1.10587	16.0962	20.4069	18.3397	18.4651	18.5156	18.6183	18.4917	18.646	0.00305725
A0A3Q1LTW9|A6QR33	NA	HVVQEEEDVQTAMACLASCPLLK|FSPILIR	0.03195|0.03083	106284.71577010979|110002.66044053508	Vacuolar protein sorting-associated protein 18 homolog	Bos taurus	VPS18|VPS18	0	2	A0A3Q1LTW9|A6QR33	0.855623	1	0.0479142	1.03377	0.635817	1	0.11495	1.08294	0.562017	0.928892	0.0670357	1.04756	17.4076	17.9693	17.6878	17.6036	17.9177	17.7819	17.7303	17.898	0.0011354
A0A3Q1LTX4|F1MLW0	NA	QKQEEEALGQVTDQVEVNTQNSVPDEEVK|EFDPTITDASLSLSSR|GNVFSSPTASGTPNK|TTTTNTQAEGDDEAALLER|AAKPTKPAASDLPVPAEGVR|QQEAALELEELKK|LEQYTSAIEGTK|QELEETEIVTK|PTKPAASDLPVPAEGVR|QQEAALELEELK|MPEDGLSEDKKPFK|EAEGTSQVEAGK|RGETESEEFEK|NDWMEAEEK|PSDLRPGDVSGK|GETESEEFEK|QKEFDPTITDASLSLSSR|SPAPKPSDLRPGDVSGK|VLEEEEQR|GNVFSSPTASGTPNKETAGLK|INEWLTK|MPEDGLSEDK|SQNGEFMTHK|RLQEALER|QEEEALGQVTDQVEVNTQNSVPDEEVK|LQEALER	0.42986|0.44673	64525.92028114995|62038.69809756452	Non-muscle caldesmon	Bos taurus	CALD1|CALD1	0	26	A0A3Q1LTX4|F1MLW0	0.937764	1	0.00936222	1.00651	0.310297	0.976312	0.313121	1.24239	0.199863	0.831186	0.303759	1.23436	24.2756	24.4913	24.405	24.2857	24.4877	24.7369	24.3506	25.0022	0
A0A3Q1LTY3|F1MX52	NA	IPHFSELPLDDQVILLR|NSAHSAGVGAIFDR|AIVLFNPDSK|QLFTLVEWAK|AGWNELLIASFSHR	0.14806|0.13919	48060.23098112163|51081.68118091107	Retinoic acid receptor RXR	Bos taurus	RXRA|RXRA	0	5	A0A3Q1LTY3|F1MX52	0.546215	1	0.236961	1.17851	0.841799	1	0.0773106	1.05505	0.495997	0.918057	-0.159651	-1.11702	20.2958	19.5077	19.9534	20.0348	20.428	20.1831	20.0796	19.6745	0
A0A3Q1LTZ5|A0A3Q1MHE5|P11179	NA	ASAFALQEQPVVNAVIDDATK|TPAFAESVTEGDVR|AEPTVSAVPPPPAAPIPTQMPPVPSPSQPLTSKPVSAVKPTAAPPR|VEGGTPLFTLR|VEVRPMMYVALTYDHR|AEAGAGVGLR|NVETMNYADIER|AKPAAAPAAAAPK|DYIDISVAVATPR|LGFMSAFVK|TISELGEK|EAQNTCAMLTTFNEIDMSNIQEMR|GLVVPVIR|PVSAVKPTAAPPR|EAVTFLR|DDVITVK	0.48775|0.41399|0.48132	48448.357289639935|56536.60561545804|48941.58847134855	Dihydrolipoyllysine-residue succinyltransferase component of 2-oxoglutarate dehydrogenase complex, mitochondrial	Bos taurus	DLST|DLST|DLST	0	16	A0A3Q1LTZ5|A0A3Q1MHE5|P11179	0.477573	1	0.164379	1.12068	0.22769	0.961473	0.336264	1.26248	0.0786645	0.846696	0.171885	1.12653	23.2534	23.796	23.6701	23.6789	23.7183	23.9445	23.9201	23.7183	0
A0A3Q1LTZ6|F1N0R8	NA	VAGTTVYLK|ALGVTTVAAQAMK|EHPIFSEVVSDQEAVAALEK|VVGETLDEAIR	0.13418|0.11883	41805.6550423279|47247.285338252215	L-serine ammonia-lyase	Bos taurus	SDS|SDS	0	4	A0A3Q1LTZ6|F1N0R8	0.786706	1	-0.158319	-1.11599	0.356321	0.980907	0.474656	1.38959	0.16652	0.802843	0.632975	1.55076	18.9305	17.9954	17.6765	18.5828	18.6546	18.8278	18.6531	19.3319	0.00399148
A0A3Q1LU06|A0A3Q1M425|A0A3Q1M651|A0A3Q1MS63|A0A3Q1MTL2|F1MNZ8	NA	VAVLTVTER	0.01944|0.01852|0.01961|0.02108|0.01987|0.01952	47095.28891654273|50916.83446921989|47223.75676125034|43582.508165874744|46440.069283289784|47477.89128040361	EMI domain containing 1	Bos taurus	EMID1|EMID1|EMID1|EMID1|EMID1|EMID1	1	1	A0A3Q1LU06|A0A3Q1M425|A0A3Q1M651|A0A3Q1MS63|A0A3Q1MTL2|F1MNZ8	0.0259125	0.768136	1.4942	2.81708	0.199583	0.953641	0.942992	1.92251	0.343131	0.861845	-0.551208	-1.46531	16.0724	15.7812	17.5462	16.907	17.8098	16.5778	16.3016	17.73	0.00353453
A0A3Q1LU20|A0A3Q1M3E0|A0A3Q1MH99|A0A3Q1MTM8|F1MVH9	NA	ETIDAVPNAIPGR|PATLTTTSATSK|LIHPDEDISLEER	0.07708|0.07933|0.07677|0.08225|0.09406	52518.94644179903|50806.13713190643|52748.063931163335|49519.54346698505|43308.7642310076	Zinc finger protein 207	Bos taurus	ZNF207|ZNF207|ZNF207|ZNF207|ZNF207	0	3	A0A3Q1LU20|A0A3Q1M3E0|A0A3Q1MH99|A0A3Q1MTM8|F1MVH9	0.824612	1	0.0486743	1.03431	0.229876	0.960049	0.215106	1.16079	0.253176	0.824098	0.166432	1.12228	20.5553	20.1999	20.473	20.2035	20.6025	20.6766	20.5468	20.5548	0
A0A3Q1LU21|E1BIU0	NA	SEVLQPGAEVTTDDR|EGGAEESAIR|LFLFHTSLPIAEAPGK|VDAYDRPELSLGSYEFLATVDYCK|TLFQPQSGAYQTLAK|VVGFDAVMR|SPIENTTEPPAVR|GQVPPLVTTNFLVK|LPPEEASPYVVDHGESGPLR|SLLDFLPR|VGFVTYNK|LLPVYLNCVLK|GVLSSPVK|YACFQVENDQER|AYMCPFMQFVEGGR|GSEPFVTGVR	0.18921|0.18532	117912.00256359276|120543.39069543194	SEC24 homolog C, COPII coat complex component	Bos taurus	SEC24C|SEC24C	0	16	A0A3Q1LU21|E1BIU0	0.620125	1	-0.0483907	-1.03411	0.775592	1	0.0208626	1.01457	0.439089	0.900765	0.0692533	1.04917	21.4226	21.353	21.2117	21.3817	21.4247	21.4473	21.3136	21.4649	0
A0A3Q1LU35|A0A3Q1LV98|A0A3Q1M304|E1BE25	NA	EAGAGGLSIAVEGPSK|GAGTGGLGLTVEGPCEAK|LIALLEVLSQK|GQHVPGSPFQFTVGPLGEGGAHK|DLAEDAPWKK|KIQQNTFTR|NDNDTFTVK|LLGWIQNK|IQQNTFTR|HIPGSPFTAK|DLAEDAPWK|IECDDKGDGSCDVR|YGGDEIPYSPFR|FIPHENGVHSIDVK|LVSIDSK|AIVDGNLK|NAGYGGLGLSIEGPSK	0.0692|0.06765|0.06777|0.06817	283103.6879519371|290310.16596732556|289560.0537440401|287957.675188407	Filamin C	Bos taurus	FLNC|FLNC|FLNC|FLNC	0	17	A0A3Q1LU35|A0A3Q1LV98|A0A3Q1M304|E1BE25	0.697869	1	0.20455	1.15233	0.941776	1	0.0172469	1.01203	0.636718	0.943675	-0.187303	-1.13863	22.5813	22.1498	21.8726	22.8913	22.9463	22.2619	22.2771	22.6094	0
A0A3Q1LU50|Q2YDE7	NA	FSADEFFIPR	0.06098|0.05988	19252.465096478078|19419.49935202416	Protein archease	Bos taurus	ZBTB8OS|ZBTB8OS	0	1	A0A3Q1LU50|Q2YDE7	0.353172	0.996962	0.142126	1.10353	0.713907	1	-0.0666037	-1.04725	0.206044	0.83941	-0.20873	-1.15567	18.9287	18.7192	19.1025	18.8248	18.971	18.9762	18.6005	18.6953	0.00224467
A0A3Q1LU77|F1MNV8	NA	GQLAQLQAELSEVQETSQQVQSK|VTEELAAATAQVSHLHLK|EYSILLYISQQQPVTVAR|TVLGTIMNTIK|IMNQVFQFLR|HSAGNSLLIPSMSVTMETSMIMSNIQR|TAPTTTGTSTLLVATAVHAYR|AQTSGVEATAADPSEK|NNSLQTATENTQAR|AAVEFNK|YVEQSNLMMEK	0.15398|0.14753	125345.46175723936|130665.03954955918	Peptidylprolyl isomerase	Bos taurus	FKBP15|FKBP15	0	11	A0A3Q1LU77|F1MNV8	0.298803	1	-0.206569	-1.15394	0.793725	1	-0.0709721	-1.05042	0.520443	0.915201	0.135597	1.09855	20.3176	20.6293	20.0928	20.397	20.3108	20.7424	20.2434	20.2215	0
A0A3Q1LU94|A0A3Q1N814|F1N189|Q2T9N1	NA	EITELFSQLHVSSKPEK|TSTLSQVLR|SIEDIHAFAIR|SVISGGLDALEFIGKK	0.10996|0.10095|0.106|0.106	52868.59094549995|57804.285894818284|54848.72050963299|54790.71503032939	Family with sequence similarity 114 member A2|Protein FAM114A2	Bos taurus	FAM114A2|FAM114A2|FAM114A2|FAM114A1	0	4	A0A3Q1LU94|A0A3Q1N814|F1N189|Q2T9N1	0.43743	1	-0.142628	-1.10391	0.486404	1	0.219309	1.16418	0.129754	0.813249	0.361937	1.28515	18.4737	18.8623	18.5028	18.4488	18.6245	18.5243	19.1083	19.0293	0.00586735
A0A3Q1LU97|A0A3Q1M739|A5D980	NA	TGIEEASGAFVYLR|YTVGGSETFDSLTDLVEHFK|AGFWEEFESLQK|ESLSQPGDFVLSVLSDQPK|DSNIPGSDYINANYVK|IQNSGDFYDLYGGEK|NQLLGPDENAK	0.18353|0.17923|0.18044	66224.22473198679|67779.04151004217|67346.85454413536	Protein-tyrosine-phosphatase|Tyrosine-protein phosphatase non-receptor type	Bos taurus	PTPN6|PTPN6|PTPN6	0	7	A0A3Q1LU97|A0A3Q1M739|A5D980	0.917093	1	0.0263233	1.01841	0.629414	1	-0.13632	-1.0991	0.56759	0.92747	-0.162643	-1.11934	21.2566	21.122	20.905	21.2273	21.5145	21.3024	20.6725	21.1841	0
A0A3Q1LUA1|A0A3Q1LWS5|A0A3Q1MMP8|A0A3Q1MMU8|A6QNS3	NA	SYLFLLSSDYER|DSHTSVTMEALLYKPIDR|LYPAFMEGIALSDPAAK|VQQWDSQVTMGHLFQK|MSLHNLATVFGPTLLRPSEVESK|ISGVATDIQALK|TVHNIPVTSNKDDDESPGLYGFLHVIVHSAK|GIEEVGIYR|GQIQLDPQTVETK|SLPDPNLITFLFLLEHLK|ELPEPLLTDR|STLVLHDLLK|HVFLFTDVLLCAK|VALETAEK	0.17573|0.2583|0.25424|0.17632|0.24447	133443.5359128128|92410.84967091541|93724.338737088|133460.71518007544|97550.1601488364	Active breakpoint cluster region-related protein	Bos taurus	ABR|ABR|ABR|ABR|ABR	0	14	A0A3Q1LUA1|A0A3Q1LWS5|A0A3Q1MMP8|A0A3Q1MMU8|A6QNS3	0.24283	1	-0.0542434	-1.03831	0.535968	1	-0.0779181	-1.05549	0.804364	0.98133	-0.0236746	-1.01655	22.6829	22.7277	22.622	22.6284	22.7028	22.723	22.7026	22.4565	0
A0A3Q1LUA4|A4FUZ3	NA	VHAVIGVLMDDTDPLVTVMK|TMLELLNQLDGFDSR|VAEEHAPSIVFIDEIDAIGTK|APQETYADIGGLDNQIQEIK|MTLADDVTLDDLIMAK|IKDYLLMEEEFIR|AVANQTSATFLR|IETLDPALIRPGR|VVGSELIQK|NQEQMKPLEEKQEEER|DDLSGADIK|LPLVTPHTQCR|ESVELPLTHPEYYEEMGIKPPK|NQEQMKPLEEK|VAEEHAPSIVFIDEIDAIGTKR|KYEPPVPTR|KIEFPLPDEK	0.4697|0.49318	51073.6129220565|49153.69363599599	Proteasome 26S subunit, ATPase 1|Proteasome (Prosome, macropain) 26S subunit, ATPase, 1	Bos taurus	PSMC1|PSMC1	0	17	A0A3Q1LUA4|A4FUZ3	0.102752	0.912896	0.133345	1.09683	0.558107	1	-0.0717049	-1.05096	0.0702791	0.842406	-0.20505	-1.15273	23.5038	23.3907	23.534	23.6371	23.5707	23.5193	23.3559	23.2513	0
A0A3Q1LUC0|E1BPU1|Q58CU2	NA	AATHIPAAGDAR|IGLFFWPK|WLEMYGVDMHVVK	0.06861|0.04571|0.06574	54841.95924417902|80225.3015845526|57133.29107267413	Band 4.1-like protein 5	Bos taurus	EPB41L5|EPB41L5|EPB41L5	0	3	A0A3Q1LUC0|E1BPU1|Q58CU2	0.229753	1	1.9727	3.92501	0.209787	0.967778	2.07348	4.20901	0.663946	0.950415	0.100785	1.07236	14.3861	17.8549	18.4281	17.8441	18.0074	18.3008	18.3396	17.9415	0.0011354
A0A3Q1LUD2|Q2T9X3	NA	VNLNQIPLGR	0.04975|0.05102	22893.52461217548|21623.65943009475	SPRY domain-containing protein 7	Bos taurus	SPRYD7|SPRYD7	0	1	A0A3Q1LUD2|Q2T9X3	0.0709372	0.878014	-0.292461	-1.22473	0.951977	1	0.00815932	1.00567	0.0703441	0.839858	0.30062	1.23167	18.4643	18.5457	18.2512	18.3261	18.0605	18.4136	18.7006	18.4254	0.0011354
A0A3Q1LUD9	MEMTDFSEVFQILLNTVK	MLSELKDEYDDLAESEQFGVVMGAVPR|VSLNNNPVSWVQTFGAEGLASLLDILK|TAQNLSIFLGSFR|AMDPAVPNMMIDAAK|HLQIDIEGLIDQMIDK|TMLETEEGILLLVR|DIQNFPAATDEKDKFVEK|AEQHFLSILQHLLLVR|LGLHQVLQDLR|AVCAATSQLVSELTK|LQFGEQVENIKPEIVSVTAACEEVR|ELGEYFLFDPK|LQDIQGEKDALDSEK|KLSVEEFFMDLHNFK|QDLEAEVSQLTGEVAK|KLYKPEVQLR|KLDSELTAR|FENSELFAK|LTSTFSAQTK|LNAILFK|VLEAMTER|NAGAFGFNISFLCK|IATEKQDLEAEVSQLTGEVAK|NMFVQAVK|LHDEKEETAGGYDSR|FQPLLDGLK…	0.3577	140793	Uncharacterized protein	Bos taurus	DIAPH1	1	36	A0A3Q1LUD9	0.399614	1	-0.0626176	-1.04436	0.118251	0.960638	-0.0201219	-1.01405	0.440173	0.901191	0.0424957	1.02989	21.9748	21.9904	21.8231	21.9846	21.9521	21.9521	21.9639	21.9713	0
A0A3Q1LUE2|A0A3Q1NC20|E1BL55|G3N2J7	NA	TQLLHVFQEDFILNNLEK|MTSHPTLPYYLTGAQDGSVR|NAFSLLGK|ESLAFPLWESTK|VVPLSQFVLLR	0.02291|0.02238|0.02282|0.02253	335933.6699125155|343613.352562541|337160.31789390853|341629.4592627774	Dmx like 1	Bos taurus	DMXL1|DMXL1|DMXL1|DMXL1	0	5	A0A3Q1LUE2|A0A3Q1NC20|E1BL55|G3N2J7	0.192178	0.971045	-0.354946	-1.27894	0.246398	0.969018	-0.455571	-1.37133	0.689585	0.954852	-0.100626	-1.07224	20.2066	19.7658	19.61	19.82	19.4637	19.9322	19.4372	19.2225	0.00447958
A0A3Q1LUE8|A0A3Q1M2S6|A0A3Q1MEZ6|A0A3Q1MN73|A0A3Q1MZG6|E1BFB4	NA	IHGALLILNELVR|MLIQILTELEHSGIGR|VLGLLGALDPYK|ALEWLGADR|TLDQSPELR|DLTQAWDLYYHVFR	0.03029|0.02907|0.02888|0.02873|0.02901|0.02863	272868.68040372076|284750.69381560496|286387.4998462485|288523.5508006489|285784.25500333426|288783.6427220071	Serine/threonine-protein kinase mTOR	Bos taurus	MTOR|MTOR|MTOR|MTOR|MTOR|MTOR	0	6	A0A3Q1LUE8|A0A3Q1M2S6|A0A3Q1MEZ6|A0A3Q1MN73|A0A3Q1MZG6|E1BFB4	0.765045	1	0.0679776	1.04825	0.582254	1	-0.111173	-1.08011	0.295337	0.837672	-0.17915	-1.13222	20.0691	20.4434	20.1788	20.5607	20.2332	19.97	20.203	20.2622	0
A0A3Q1LUE9|A0A3Q1LWV8	NA	GNYVNWFQQIPGSAPR|QAVLTQPSSVSGSLGQR|VSITCSGSSSNVGR|TLIYGATSR	0.3522|0.35897	16698.38872191134|16423.32775890349	Ig-like domain-containing protein	Bos taurus	|	0	4	A0A3Q1LUE9|A0A3Q1LWV8	0.939353	1	-0.193201	-1.1433	0.398366	0.987719	1.90538	3.74607	0.409392	0.890409	2.09858	4.28287	21.9117	20.4826	24.2446	20.5895	18.1776	24.4883	20.214	24.6053	0
A0A3Q1LUF9|A0A3Q1MEI7|A0A3Q1MPE8|A7MBA9|Q9XT96|Q9XT97	NA	LGLGDFIFYSVLVGK|MLVETAQER	0.05467|0.05128|0.05783|0.05128|0.05345|0.05021	48599.68473484782|52266.989784876816|46251.716437614|52625.00450871052|50238.38585274058|53619.52410170261	Presenilin|Presenilin-2|Presenilin-1	Bos taurus	PSEN2|PSEN1|PSEN2|PSEN1|PSEN2|PSEN1	0	2	A0A3Q1LUF9|A0A3Q1MEI7|A0A3Q1MPE8|A7MBA9|Q9XT96|Q9XT97	0.886152	1	-0.0677265	-1.04806	0.768468	1	-0.197366	-1.1466	0.823375	0.981909	-0.12964	-1.09402	20.7421	21.2482	21.5238	20.5301	20.7284	21.2825	21.2152	19.8957	0
A0A3Q1LUG0|F1MQN0	NA	LSTIALALGVER|LNIISNLDCVNEVIGIR|TSACGLFSVCYPR|IGPILDTDALQEEVKPVLQK|ELVSDTNQHVK|LNSLCMAWLVDHVYAIR|NEDVQLR|KLSTIALALGVER|VLVMANDPNYLHR	0.18469|0.16869	66082.44266639545|72851.93796840856	Protein phosphatase 2 scaffold subunit Abeta	Bos taurus	PPP2R1B|PPP2R1B	0	9	A0A3Q1LUG0|F1MQN0	0.803559	1	-0.0957336	-1.06861	0.717265	1	-0.109275	-1.07869	0.953681	0.996174	-0.0135415	-1.00943	20.2706	19.6143	20.1972	19.517	19.8261	19.6989	20.0207	19.7799	0
A0A3Q1LUG2|A0A3Q1MGE4|A0A3Q1MI56|A0A3Q1MLQ6	NA	VESLEQEAANER|VEAMLNDR|WYFDVTEGK	0.03766|0.03862|0.04022|0.03856	86857.14683414156|84727.03250889323|81695.26646683212|84955.13967656207	Amyloid-beta A4 protein	Bos taurus	APP|APP|APP|APP	0	3	A0A3Q1LUG2|A0A3Q1MGE4|A0A3Q1MI56|A0A3Q1MLQ6	0.283491	1	0.329198	1.25631	0.449858	0.998486	0.405708	1.32474	0.860888	0.986468	0.0765101	1.05446	18.1715	18.0607	18.7995	18.401	18.1352	18.1272	18.195	19.243	0.00586735
A0A3Q1LUG5|A0A3Q1NG34|F1N6W6|G3MZ54	NA	ALQSLATVFSSSGYQGETDLNDAITEAGK|TYEEIASLVAEQPK|HPVISESEVFQQFLNFR|PGMEQYLLAK|SYIEYQLTPTNTNR|FGSAIPIPSLPDK|HFDWLYER|IYDYNSVIR|KAEKDELVGVMIFSTMEPEAPDLDLVEIEQK|FEEEFIK|SSPYFKDPESAEAGGAQR|GFLGCFPDILGAHK|VGTMSYALQAEMNHFHSNR|LQAWMTR	0.3437|0.34768|0.34036|0.35413	68349.50503961861|67640.22754190871|68610.5553218957|66261.43295584981	Sorting nexin	Bos taurus	SNX9|SNX9|SNX9|SNX9	0	14	A0A3Q1LUG5|A0A3Q1NG34|F1N6W6|G3MZ54	0.90336	1	0.0180368	1.01258	0.209286	0.97018	0.192616	1.14283	0.0864248	0.847284	0.17458	1.12864	21.8788	21.5888	21.8342	21.624	21.7974	21.9981	21.9281	21.853	0
A0A3Q1LUG9	ALAPTWEQLALGLEHSETVK|LQPTWNDLADKYNSLEDAK|VDCTADSEVCSAQGVR|GYPTLLLFR	NFDDAIAEGVTFIK|EFPGLAEVTIAEVDCTAER|DLAPTWEDLSKK|DLAPTWEDLSK|FFKPGQEAVK|GYPTLLWFR|DFQALEK	0.30892	47772.9	Thioredoxin domain containing 5	Bos taurus	TXNDC5	4	11	A0A3Q1LUG9	0.134553	0.942326	0.211285	1.15772	0.895644	1	0.031579	1.02213	0.349703	0.865498	-0.179706	-1.13265	22.7267	22.5212	22.7785	22.7835	22.9437	22.67	22.9268	22.3698	0
A0A3Q1LUH9|A0A3Q1M1W8|E1BNY4|P62276	NA	GHQQLYWSHPR|YGLNMCR	0.18367|0.27273|0.32143|0.32143	11407.85196114973|7657.783814806322|6771.383090903011|6672.303443599651	40S ribosomal protein S29	Bos taurus	RPS29|RPS29|RPS29|RPS29	0	2	A0A3Q1LUH9|A0A3Q1M1W8|E1BNY4|P62276	0.0704988	0.876982	0.92229	1.89512	0.277462	0.976159	0.511548	1.42558	0.0883299	0.846491	-0.410742	-1.32937	20.2697	21.1301	21.7497	21.4906	21.6262	21.3688	21.3881	20.8773	0
A0A3Q1LUJ4|A0JN47	NA	VGLSDAFVVVHR	0.02419|0.0226	55627.66291778591|59430.66172398447	Plexin domain containing 2	Bos taurus	PLXDC2|PLXDC2	0	1	A0A3Q1LUJ4|A0JN47	0.216155	0.991313	0.140144	1.10202	0.638462	1	0.229497	1.17243	0.805108	0.980893	0.0893523	1.06389	17.1801	16.984	17.2322	17.148	17.2865	17.2952	16.737	17.9025	0.00568916
A0A3Q1LUJ5|A0A3Q1MB33|E1BBI9	NA	VETRDLVQLR	0.02625|0.02525|0.02545	42101.170134658096|43732.85918831137|42721.09984322511	Migration and invasion inhibitory protein	Bos taurus	MIIP|MIIP|MIIP	0	1	A0A3Q1LUJ5|A0A3Q1MB33|E1BBI9	0.820388	1	0.0738125	1.05249	0.784257	1	-0.0834878	-1.05958	0.544365	0.925503	-0.1573	-1.1152	19.2409	18.7302	19.3867	19.0155	18.776	18.8732	18.6441	19.189	0.00586735
A0A3Q1LUJ8|A0A3Q1MFY4|F1MI32|Q08DA1	NA	GVGIISEGNETVEDIAAR|QGAIVAVTGDGVNDSPALK|KADIGVAMGIAGSDVSK|MTVAHMWFDNQIHEADTTENQSGVSFDK|AVFQANQDNLPILK|DKYEPAAVSEHGDK|SPDFTNENPLETR|NIAFFSTNCVEGTAR|MSINAEEVVVGDLVEVK|AVAGDASESALLK|NLEAVETLGSTSTICSDK|IVEIPFNSTNK|TSATWLALSR|ADIGVAMGIAGSDVSK|VIMVTGDHPITAK|VDNSSLTGESEPQTR|NMVPQQALVIR|LNIPVSQVNPR|DGPNALTPPPTTPEWVK|NSVFQQGMK|LIIVEGCQR|AAVPDAVGK|LIFDNLK|VTWDDRWINDVEDSYGQQWTYEQR|YEPAAVSEHGDK|GIVVYTGDR|YGTD…	0.39354|0.40548|0.40509|0.40548	115652.17526179338|112640.75837876911|112613.70370016778|112570.6801284468	Sodium/potassium-transporting ATPase subunit alpha|Sodium/potassium-transporting ATPase subunit alpha-1	Bos taurus	ATP1A1|ATP1A1|ATP1A1|ATP1A1	0	34	A0A3Q1LUJ8|A0A3Q1MFY4|F1MI32|Q08DA1	0.0279863	0.80013	0.39405	1.31408	0.080138	0.990633	0.622283	1.53931	0.263923	0.831749	0.228233	1.1714	22.5802	22.8152	23.1395	23.0238	23.112	23.2018	23.6594	23.0989	0
A0A3Q1LUJ9|Q3T0T0	NA	GGSHDAPENTLAAIR	0.05|0.04532	34024.19546445325|37629.066836258644	Glycerophosphodiester phosphodiesterase 1	Bos taurus	GDE1|GDE1	1	1	A0A3Q1LUJ9|Q3T0T0	0.0440722	0.822587	2.56029	5.89828	0.3015	0.97546	1.45408	2.73982	0.185136	0.82437	-1.10622	-2.1528	15.6651	13.6302	17.3184	17.067	17.2385	17.4576	15.2212	15.6263	0
A0A3Q1LUL4|A6H744|P63279	NA	KDHPFGFVAVPTK|GTPWEGGLFK|NPDGTMNLMNWECAIPGKK|KGTPWEGGLFK	0.28571|0.26582|0.26582	16632.410373756462|17995.198811806513	UBC core domain-containing protein|UBE2I protein|SUMO-conjugating enzyme UBC9	Bos taurus|Homo sapiens	|UBE2I|UBE2I	0	4	A0A3Q1LUL4|A6H744|P63279	0.605686	1	0.116451	1.08406	0.503178	1	0.0884606	1.06324	0.884565	0.986636	-0.0279903	-1.01959	21.1975	21.1831	21.5244	21.3936	21.0022	21.1091	21.3104	21.4168	0
A0A3Q1LUQ7|A0A3Q1LYL5|A0A3Q1MM69|A0A3Q1N969|A4FV90	NA	LAAEDVIFIGPDTHAIQAMGDKIESK|SYLNMNAIMDAVR|AAEDTSSILR|TVAIHSDVDASSVHVK|FSSQEAASSFGDDR|AMGEQAVALAK|VVEEAPSIFLDSETR|LSQYEEPIHLPGVR|NFYFLEMNTR|GEIACRVIK	0.18801|0.19602|0.18649|0.18351|0.18623	80416.38011670833|77566.94777686807|81292.92812450307|82280.27725580594|81665.92993266389	Propionyl-CoA carboxylase alpha chain, mitochondrial|Propionyl-CoA carboxylase subunit alpha	Bos taurus	PCCA|PCCA|PCCA|PCCA|PCCA	0	10	A0A3Q1LUQ7|A0A3Q1LYL5|A0A3Q1MM69|A0A3Q1N969|A4FV90	0.0636727	0.836958	0.284646	1.21811	0.284443	0.979234	0.276487	1.21124	0.958541	0.998107	-0.008159	-1.00567	20.4215	20.6813	20.8673	20.8225	20.8183	20.88	21.0518	20.5518	0
A0A3Q1LUR2|Q28104	NA	YGVVLDEIKPSSAPELQAVR|APPAPGPASGGSGEVDELFDVK|KYGVVLDEIKPSSAPELQAVR|LQDAYYIFQEMADK|WEAAEGVLQEALDKDSGHPETLINLVVLSQHLGKPPEVTNR|MFAEYLASDSR|DAIVAELDR|NAFYIGSYQQCINEAQR|LVLQYAPSA|MFAEYLASDSRR	0.50523|0.47078	31967.00986506503|34459.25468671462	Coatomer subunit epsilon	Bos taurus	COPE|COPE	0	10	A0A3Q1LUR2|Q28104	0.371734	0.996184	0.106243	1.07642	0.809874	1	-0.0347179	-1.02436	0.100274	0.866217	-0.140961	-1.10264	22.7469	22.4755	22.7272	22.7172	22.7078	22.5983	22.6782	22.4529	0
A0A3Q1LUR5|A0A3Q1LVC4|A0A3Q1M8C0|A0A452DJ97|A0A452DJE2|A6QNX4|E1BEN2|P05131	NA	AVDWWALGVLIYEMAAGYPPFFADQPIQIYEK|WFATTDWIAIYQR|KVEAPFIPK|TLGTGSFGR|ILQAVNFPFLVR|KWENPAPNNAGLEDFER|NLLQVDLTK|FPSHFSSDLK|ATEQYYAMK	0.34188|0.35398|0.33708|0.35503|0.30227|0.33898|0.32086|0.34188	40553.94808134695|39408.41680147187|41404.45861322698|39311.3276521129|46064.580734996285|40878.02205139174|43090.22784921085|40567.96373141141	cAMP-dependent protein kinase|cAMP-dependent protein kinase catalytic subunit beta	Bos taurus	PRKACB|PRKACB|PRKACB|PRKACB|PRKACB|PRKACB|PRKACB|PRKACB	0	9	A0A3Q1LUR5|A0A3Q1LVC4|A0A3Q1M8C0|A0A452DJ97|A0A452DJE2|A6QNX4|E1BEN2|P05131	0.75035	1	-0.145193	-1.10588	0.954253	1	0.0235605	1.01646	0.53959	0.924133	0.168754	1.12409	20.456	19.5851	19.8221	19.5551	20.2488	20.2217	19.7449	20.1657	0
A0A3Q1LUS2|A0A3Q1M4F5|A0A3Q1NIT1|P20072	NA	SELSGNMEELILALFMPSTYYDAWSLR|GFGTDEQAIIDVVANR|LGTDESCFNMILATR|PAANFDAMR|GAGTDDSTLVR|TLGTMIASDTSGDYRK|TLGTMIASDTSGDYR|EFSGNVESGLK|SEIDLVQIK|QMFSQMYQK|ATMEAYSR|DLLNSVSR|DENQNVNHQLAQEDAQR|PAFFAER	0.31407|0.30129|0.33608|0.35205	55488.169777449766|58007.28666419207|52427.44724797201|49908.330361229695	Annexin|Annexin A7	Bos taurus	ANXA7|ANXA7|ANXA7|ANXA7	0	14	A0A3Q1LUS2|A0A3Q1M4F5|A0A3Q1NIT1|P20072	0.935438	1	0.00865841	1.00602	0.952471	1	-0.0142228	-1.00991	0.894884	0.989906	-0.0228812	-1.01599	23.3016	23.5256	23.3504	23.4263	23.4902	23.7069	23.1868	23.3045	0
A0A3Q1LUT2|A0A3Q1MB68|A0A3Q1MNM7|F1MX04	NA	GLPLVDDGGWNTVPISK|VEYTLGEELEAPGQR|HGIESTLER|VFDWIEANLNEQQVTSNTLVR|QVTQLAIDTEER|LTPQMFQQLMK|AIIEEYLHLNDMK|VPTTEKPTVTVNFR|EFLPEGQDVSAFVTAQK|GVIDLIFEK|ITKPGSIDSNNQLFAPGGR|GGPGGELPR|DITEEIMSGAR|LLSFEELR|MDQYFNQMEK|EMDEAATAEER|FMLQDVLDLRK|AALSEEELEKK|NHDEESLECLCR|FIGELFK|TPLRPLDPSR|EAGLSWK	0.165|0.16805|0.17132|0.16428	175730.47154001877|172668.96355056978|169595.46545709946|176475.85866228733	Eukaryotic translation initiation factor 4 gamma 1	Bos taurus	EIF4G1|EIF4G1|EIF4G1|EIF4G1	0	22	A0A3Q1LUT2|A0A3Q1MB68|A0A3Q1MNM7|F1MX04	0.0719304	0.882723	0.163518	1.12001	0.018217	0.909808	0.298424	1.2298	0.0220988	1	0.134906	1.09802	21.7108	21.5724	21.8516	21.7891	21.7747	21.9519	21.9827	21.8855	0
A0A3Q1LUU3|F6RS49	NA	HSELSELNVK|AGEIITVLDDSDPNWWK|IFHLEVCSR|GETHQGMGLFPSNFVTADLTVEPEMIK	0.12426|0.11798	55774.33609433719|58443.74506350581	Signal transducing adaptor molecule	Bos taurus	STAM|STAM	0	4	A0A3Q1LUU3|F6RS49	0.00655108	0.846194	-0.520112	-1.43407	0.367278	0.990929	-0.39529	-1.31521	0.694036	0.954683	0.124822	1.09037	18.6573	18.6725	18.0473	18.1352	18.2518	18.7173	18.3625	17.729	0.0011354
A0A3Q1LUV5|F1N117	NA	GLLAWNQIQEESEETTK|GSVLSQAPWFR|LVGVPPPPK|NIAVPVPIYGR	0.08466|0.07882	61076.914035722744|65446.95444450235	Uncharacterized protein	Bos taurus	LOC514257|LOC514257	0	4	A0A3Q1LUV5|F1N117	0.521017	1	0.335382	1.26171	0.360952	0.984402	-0.648601	-1.56765	0.131067	0.806422	-0.983983	-1.97792	21.7194	21.04	21.1172	21.9701	22.058	21.4888	20.0226	20.682	0
A0A3Q1LUW4|A0A3Q1M6X7|A0A3Q1MRE3|F1MY16	NA	LPAEWNVLGTDATSHDGGPR|IGDVLVQQFSGENAER|LVVASPAGASAPQATGER|LNEIYTK|DVISAVDSK|ASGALMTEGALGHGSPPRPPK	0.03286|0.03352|0.03335|0.03313	297391.09374072147|291813.28406619455|292857.8456258841|294970.0419389039	A-kinase anchoring protein 13	Bos taurus	AKAP13|AKAP13|AKAP13|AKAP13	0	6	A0A3Q1LUW4|A0A3Q1M6X7|A0A3Q1MRE3|F1MY16	0.0424481	0.827348	-0.325658	-1.25324	0.420737	0.992581	-0.102463	-1.0736	0.0752262	0.825794	0.223195	1.16732	22.2068	22.0509	21.8995	21.6961	21.8139	21.9529	21.9549	22.1712	0
A0A3Q1LUY1|F1N0Y1	NA	SLEELLLDANQLR|AGGPLGLSIVGGSDHSSHPFGVQEPGVFISK|LLEVNQQSLLGLTHGEAVQLLR|ALEIADFSGNPLSR|LAVLPPELAHTAELHVLDVAGNR|AGDGGIFISR|LLEVNGVALQDAEHQQAVEALR|LQSLPFALTHLNLK|FAEDTLLLPR|LGLSDNEIQR|TFAAVPGLHPPLDTPAQHPMLGPTASPEQLSFR|ILAVNGQDVR|LPEGFTQLR|LPQPEAVVALLQGTPPDNEGPVGTGGWHNGPHMSWAPR|LPPEVANFMQLVELDVSR|MVEPENAVTVTALRPEDDYSPR|HDHAVSLLTAASPTIALLLER|LPLLPPEPPGPPR|SLPASLSFLVK	0.2146|0.218	172679.04828253025|169823.5941791299	Scribble planar cell polarity protein	Bos taurus	SCRIB|SCRIB	0	19	A0A3Q1LUY1|F1N0Y1	0.044177	0.820951	-0.312679	-1.24201	0.109245	0.994245	-0.356121	-1.27998	0.773224	0.975531	-0.0434418	-1.03057	21.1963	21.152	20.721	20.9523	20.9112	20.615	20.8039	21.0353	0
A0A3Q1LUZ7|A4FUC9	NA	SIHFTAEEGDLGFTLR|YTQLREDDDLLNLTDAPDIVSK|ETFTHTPSYDMSPAMLSVLVK|MMLAQAQESTFEK|EVEIIVPQFSK|VVSLLDATSTMHSK|DFILEHYSEDSYLYEDEIADLMDLR|NIDVLQEVLSAAHDR|TGAENLLK|LSFLSWGTNK|SFGQDDIEMK|WLTLSEVMK|AAGVLNYLK|AALNQQILK|VTVTDFFQK|GNSPVQVHFLDPYCSAAAAGTK	0.3452|0.32507	72577.79014642947|77056.0264014866	Rhophilin-2	Bos taurus	RHPN2|RHPN2	0	16	A0A3Q1LUZ7|A4FUC9	0.118152	0.929319	-0.236227	-1.17791	0.596385	1	-0.0896295	-1.0641	0.361239	0.874011	0.146598	1.10696	21.7096	21.6469	21.3952	21.602	21.3289	21.774	21.3746	21.6173	0
A0A3Q1LV05	QQMRILMVGLDAAGK|HYFENTQGLIFVVDSNDRER	ILMVGLDAAGK|DAVLLLFANK|IQEGAEELQK|MLQEDELR	0.37952	19115.9	ADP-ribosylation factor	Bos taurus	NA	2	6	A0A3Q1LV05	0.286696	1	1.63082	3.09689	0.167914	0.944867	1.07795	2.11103	0.627589	0.937674	-0.552872	-1.467	15.3612	15.9463	18.7139	17.6867	15.453	17.5869	16.3668	16.2413	0
A0A3Q1LV17|F1MD05	NA	WLEMYGVDMHVVR|SPAQAELSYLNK|IGLFFWPK|IGPAYALHFR	0.08481|0.04848	57586.030758032684|98466.39311319085	Erythrocyte membrane protein band 4.1 like 4B	Bos taurus	EPB41L4B|EPB41L4B	0	4	A0A3Q1LV17|F1MD05	0.516523	1	-0.183015	-1.13525	0.267747	0.973555	-0.219436	-1.16428	0.86675	0.988125	-0.0364208	-1.02557	19.3553	19.619	19.1025	19.6585	19.1515	19.1627	19.4665	19.1741	0
A0A3Q1LV36	NA	HFADLLPGFLQAVNDSCYQNDDSVLK|LVLEQVVTSIASVADTAEEK|QLALEVIVTLSETAAAMLR|LLSSAFDEVYPTLPTDVQTAIK|FMQDASDVMQLLLK|AIGTEPDSDVLSEIMHSFAK|VIAALLQTMEDQGNQR|FLFDSVSSQNMGLR|ATAAFILANEHNVALFK|VQAHAAAALINFTEDCPK|EFQQYLPVVMGPLMK|EHIMQMLQNPDWK|EGFVEYTEQVVK|SLVEIADTVPK|TASIKPEVALLDTQDMENMSDDDGWEFVNLGDQQSFGIK|SLLIPYLDSLVK|ITFLLQAIR|TIECISLIGLAVGK|VSDILHSIFSSYK|KQAEETYENIPGQSK|NLIDEDGNNQWPEGLK|SELLMIIQMETQSSMR|LMVPLL…	0.40292	123501	Importin 5	Bos taurus	IPO5	0	28	A0A3Q1LV36	0.518978	1	0.0421336	1.02964	0.795387	1	0.0307862	1.02157	0.88163	0.986324	-0.0113475	-1.0079	22.7935	22.6391	22.7663	22.7519	22.7571	22.6143	22.859	22.768	0
A0A3Q1LV39|G5E5T1	NA	SGQAGYVPGNILAETR|SEAITSVEDAIR|VGLLTPLGELGLR|GPAEGVLTLR|VVEHLGVLTGPQLFSLNK|ARPPSEAEFVDCFQK|KYSNSNVIMHETSQYHVQHLATFIMDKSEAITSVEDAIR|HSQTVLNQLR|DEVLEVLEDGHQWWK|HGLVPEPTPPGDVLPQVSSQHTHR|ESLEEEPR|VYSQLTVQK|VVEHLGVLTGPQLFSLNKDELR|SILPAAPGPAPIPFQR|EMALWESLGETWTRPR|KGPAEGVLTLR|VLYDFTAR|GYESVPAMAK|LLDMESQEELENFPLPSVR|SQPAPPPLTHASGPR|LEDVPQEQGVK|DAVGFLR	0.39281|0.39832	81001.7417886889|79875.09481307336	EPS8 like 2	Bos taurus	EPS8L2|EPS8L2	0	22	A0A3Q1LV39|G5E5T1	0.388409	1	-0.227624	-1.1709	0.0725158	1	-0.258089	-1.19589	0.878931	0.987515	-0.0304654	-1.02134	21.0533	20.9811	20.5604	21.1309	20.6774	20.7804	20.6278	20.8691	0
A0A3Q1LV44|A0A3Q1LZB8|A0A3Q1M722|A6QQT4	NA	LLPQYLDQDLYAVVTGGVEETTELLK|SEFNAYSQEVITVLGEIDLMLEK|NADEAIQFINER|YIAPTILTDVDPGTK|HLTPVTLELGGK|IAFGGEMDEATR|FMNCGQTCIAPDYVLCEPSLQDLIVQK|EKPLAFYVFSHNSK|MIDGTSSGGVTGNDVIMHFTLSSLPFGGVGSSGMGAYHGK|FDHILYTGNTTVGK|EKDILAAIGADLSK|HSFDTFSHQR|DCDLDVACR|IVMQAAAK|HSFDTFSHQRPCLLK|GFYGENVK|EGMNQLR	0.50794|0.50693|0.50996|0.52784	56273.67697491579|56182.466766934216|55701.98824892196|54041.22346140678	Aldehyde dehydrogenase	Bos taurus	ALDH3A2|ALDH3A2|ALDH3A2|ALDH3A2	0	17	A0A3Q1LV44|A0A3Q1LZB8|A0A3Q1M722|A6QQT4	0.968133	0.999534	-0.00669575	-1.00465	0.873043	1	-0.0192823	-1.01346	0.911912	0.994317	-0.0125866	-1.00876	23.0952	23.3434	23.2901	23.0222	23.3256	23.2734	23.2154	23.1113	0
A0A3Q1LV62|A0A3Q1LWI4|A0A3Q1MR91|F1N1B8	NA	ASQAGQTALMLAVSHGR|SVNTEAVSQVEAAVMAVPR|DAAVGMVTETR|IQDSSYEASSELR	0.04335|0.04428|0.0471|0.04461	150542.89889123835|147234.1672431077|138052.44427775368|146240.68265590045	KN motif and ankyrin repeat domains 1	Bos taurus	KANK1|KANK1|KANK1|KANK1	0	4	A0A3Q1LV62|A0A3Q1LWI4|A0A3Q1MR91|F1N1B8	0.556459	1	0.181748	1.13426	0.823153	1	0.0881869	1.06303	0.74455	0.965678	-0.0935612	-1.067	18.6282	19.1882	19.3564	19.0265	18.8868	18.9875	18.6044	19.3973	0
A0A3Q1LV95|A0A3Q1LYB9|A0A3Q1M9U2|E1BCN1	NA	FMEHIITYHEFAENPGLIDNPNLVIR	0.02731|0.0282|0.03198|0.02921	105302.65981717201|102032.73061648753|90029.69295365608|98468.10635594375	Phosphatidate phosphatase|Lipin 2	Bos taurus	LPIN2|LPIN2|LPIN2|LPIN2	1	1	A0A3Q1LV95|A0A3Q1LYB9|A0A3Q1M9U2|E1BCN1	0.854727	1	0.0515706	1.03639	0.116098	0.960748	-0.936035	-1.91326	0.0310606	0.960738	-0.987605	-1.98289	16.9072	17.4965	17.1871	17.1124	17.4607	15.7057	16.6251	16.4666	0.00568916
A0A3Q1LVA2|A0A3Q1ML78|A4IFQ7	NA	ALLFVILSPVGPYFSTGSFNPVSLWANPK|YLTMDDLTTAVEENR|IKPLQNLSLHPGSSAFHYAVELFEGLK|PTFIGTEPSLGVK|LDEEWVPYSTSASLYIR|LFRPNLNMDR|ELLECIQQLVK|DETIHIPTMENGPK|AEDLIITR|LDEEWVPYSTSASLYIRPTFIGTEPSLGVK|LTDIQYGR|QSILDLAHK|EMFGSGTACVVCPVSTILYK|ATLPAFDK|EMFGSGTACVVCPVSTILYKDETIHIPTMENGPK	0.49091|0.48214|0.48964	43029.57992613439|43786.92932548312|43157.67488914958	Branched-chain-amino-acid aminotransferase	Bos taurus	BCAT1|BCAT1|BCAT1	0	15	A0A3Q1LVA2|A0A3Q1ML78|A4IFQ7	0.106878	0.905802	-0.665156	-1.58574	0.199862	0.952569	-0.342665	-1.2681	0.233683	0.825023	0.322491	1.25049	23.885	24.2672	23.5897	23.0172	23.626	23.7997	23.503	23.8976	0
A0A3Q1LVA8|A0A3Q1MDW5|A6QR61	NA	GDEGIFEESFIEER|RQGLEQFINK|LNSKPQDLTDAYGPPSNFLEIDIFNPQTVGVGR|QLPFRGDEGIFEESFIEER|TNLPIFK|IVVPPLPGK|IAGHPLAQNER|FTTYEVR	0.58896|0.58537|0.59259	18977.801356408705|19063.84936923051|18872.72958844789	Sorting nexin 12|SNX12 protein	Bos taurus	SNX12|SNX12|SNX12	0	8	A0A3Q1LVA8|A0A3Q1MDW5|A6QR61	0.856182	1	-0.0522766	-1.0369	0.758979	1	-0.0877558	-1.06272	0.671325	0.953321	-0.0354792	-1.0249	21.5707	20.891	21.2871	21.169	21.0797	21.1593	21.051	21.219	0
A0A3Q1LVC7|P31976	NA	VTTMDAELEFAIQPNTTGK|EGILSDEIYCPPETAVLLGSYAVQAK|IAQDLEMYGINYFEIK|FYPEDVAEELIQDITQK|GTDLWLGVDALGLNIYEKDDKLTPK|GTDLWLGVDALGLNIYEKDDK|SQEQLATELAEYTAK|KGTDLWLGVDALGLNIYEK|GTDLWLGVDALGLNIYEK|KPDTIEVQQMK|QLMTLTSELSQAR|EVWYFGLQYVDNK|RKENEVEEWQLR|THNDIIHNENMR|RKPDTIEVQQMK|TREELHLVMTAPPPPPVYEPVNYHVHEGPQEEGTELSAELSSEGILDDRNEEK|KESPLQFK|APDFVFYAPR|IQVWHAEHR|KENEVEEWQLR|KAPDFVFYAPR|FVIKPIDK|ENEVEEWQLR|DSAMLEY…	0.59254|0.6833	78702.56808424137|68717.4958881818	Ezrin	Bos taurus	EZR|EZR	0	44	A0A3Q1LVC7|P31976	0.411182	1	-0.179927	-1.13283	0.826282	1	0.0409927	1.02882	0.128119	0.82116	0.220919	1.16548	26.3344	26.7271	26.3494	26.1912	26.5118	26.6194	26.6599	26.4358	0
A0A3Q1LVD9|A0A3Q1MH42|G3X6H0	NA	KAPVAPGQVEGPGR|MVIQLQTTGKPPELEGPAPAPTK|GPGEPAPTSFFISDPSADAALPR|VAGAPGVPAEASGEQAR|AGSFTGPSDSEAAPTR|EIHDVAGDGDSPGSPGPAR	0.07259|0.07249|0.06944	163920.0411198946|165169.28164732814|172965.23883222052	Centrosomal protein 170B	Bos taurus	CEP170B|CEP170B|CEP170B	0	6	A0A3Q1LVD9|A0A3Q1MH42|G3X6H0	0.302666	1	1.613	3.05887	0.26279	0.970794	1.78435	3.44463	0.272559	0.830855	0.171352	1.12611	15.9121	19.3805	19.439	19.0854	19.2534	19.585	19.2802	19.4267	0
A0A3Q1LVE4|F1MIE2	NA	NMVHPNVICDGCNGPVVGTR|LAFPSPIGHFSEGFSHSR|DQRPSCAQEVPR|HGHFGWPAWEMGTPGNWSPRPPQAGDAHPGPATESASGPSEDPSVNFLK	0.18929|0.225	55691.76000235085|47866.84876528379	Sequestosome 1	Bos taurus	SQSTM1|SQSTM1	0	4	A0A3Q1LVE4|F1MIE2	0.933999	1	-0.0233692	-1.01633	0.341425	0.982027	0.220279	1.16496	0.325822	0.854311	0.243648	1.18398	19.2879	19.5975	19.6863	19.4957	19.0759	19.4192	19.7739	19.7958	0
A0A3Q1LVF3|E1BEB8	NA	ALQQFLYVQMAK|NQHFEVPFIAFYR|VNEVGVDVNR|IEYVTVTPEGFR|ALDTTDMER|LKDLDLDAFAEELER|FLLGYQPR	0.04569|0.04577	199325.83364577222|199055.70084069608	Transcription elongation factor spt6	Bos taurus	SUPT6H|SUPT6H	0	7	A0A3Q1LVF3|E1BEB8	0.800878	1	0.0635227	1.04501	0.598866	1	0.123021	1.08901	0.698514	0.955075	0.0594985	1.0421	18.8713	19.3483	18.9795	19.1667	19.3737	19.0771	19.2458	19.3755	0.0011354
A0A3Q1LVF9	TSVQFQNFSPTVVHPGDLQTQLAVQTK	VGGYILGEFGNLIAGDPR|YLALESMCTLASSEFSHEAVK|IAGDYVSEEVWYR|FFQPTEMAAQDFFQR|THIDTVINALK|NNGVLFENQLLQIGVK|NADVELQQR|YGGAPQSLTLK|ANHPMDAEVTK|NAILFETISLIIHYDSEPNLLVR|GLAVFISDIR|ILVAGDSMDSVK|EMGEAFAADIPR|VASQVDGGAQVQQVLNIECLR|DFLTPPLLSVR|YLETADYAIR|LEPNAQAQMYR|SSPPVQFSLLHSK|KGPGAGSALDDSR|GPGAGSALDDSR|DDVQGYAAK|ALLLSTYIK|VLQIVTNR|AADLLYAMCDR|ALQVGCLLR|FINLFPETK|MYLFYGNK|LINNAIK|VLQIVTNRDDVQGYAAK|ATIQGVLR|L…	0.42843	107658	AP-2 complex subunit alpha	Bos taurus	AP2A1	1	36	A0A3Q1LVF9	0.548492	1	-0.105283	-1.07571	0.637776	1	-0.0991405	-1.07114	0.950137	0.996177	0.0061423	1.00427	23.0882	22.6801	22.7274	22.8212	22.788	22.8212	22.6175	22.9163	0
A0A3Q1LVG8|A0A3Q1LZZ3|A6QL68	NA	WAEELIAAFK|INSVSSGLAEEDLEAILQSR|GSMIDMPLLK|QVIHPNQIAVVQEQFSPSAEK	0.18485|0.1987|0.17889	36568.03152117851|33538.69963039323|37525.80385567038	Citramalyl-CoA lyase|CLYBL protein	Bos taurus	CLYBL|CLYBL|CLYBL	0	4	A0A3Q1LVG8|A0A3Q1LZZ3|A6QL68	0.84006	1	-0.0499395	-1.03522	0.913734	1	0.0222009	1.01551	0.547616	0.926226	0.0721404	1.05128	19.8828	19.3917	19.5571	19.7809	19.4239	19.728	19.6397	19.6106	0.000590667
A0A3Q1LVI9|E1BN15	NA	AIIEEMLDLLEQSEGK|LIPALWEK	0.10256|0.11483	25742.779241159413|23034.345932774475	Pyroglutamyl-peptidase I	Bos taurus	PGPEP1|PGPEP1	0	2	A0A3Q1LVI9|E1BN15	0.454694	1	-0.220418	-1.16507	0.0582718	1	0.361731	1.28497	0.0502719	0.854052	0.582149	1.49708	19.2349	19.0723	19.3089	18.6632	18.8276	19.4796	19.396	19.6705	0
A0A3Q1LVL2|Q5E9F2	NA	WQEAIPYTQATK|ASLEQDMAFWYGPR|EVHTQAENAEFMK|TEPELLVAHAYTR|MNTLEMTPEVR|YLGDLSGGQVLK	0.24834|0.25952	34499.87394867314|32919.07906005513	Heme oxygenase (biliverdin-producing)|Heme oxygenase 1	Bos taurus	HMOX1|HMOX1	0	6	A0A3Q1LVL2|Q5E9F2	0.917884	1	-0.0161797	-1.01128	0.284921	0.975017	0.439769	1.35639	0.177641	0.816217	0.455949	1.37168	20.1432	20.2872	20.4054	20.0753	20.1163	20.2007	21.0978	20.6664	0
A0A3Q1LVM3|E1B886	NA	EKEALLQELQLIIQQR|LDEAQAIMSELR|GPQVATAPTAAVVTLR|FELAQEEYQQLHK|KTDAVTVLLAR|GHTDLPAWLLR|ALELQAPLVFNEVFR|LDFHQEQAAEK|FDLVPFDSLGR	0.10479|0.10672	124506.9950602584|122417.00593552577	WWC family member 3	Bos taurus	WWC3|WWC3	0	9	A0A3Q1LVM3|E1B886	0.575823	1	-0.100626	-1.07224	0.391206	0.986724	-0.0987167	-1.07082	0.989087	0.999081	0.00190926	1.00132	20.3047	20.4624	20.054	20.4291	20.3657	20.4002	20.1904	20.2638	0
A0A3Q1LVM5|A0A3Q1LW96|Q0VCM5	NA	IYEDHDATQQLQGFYEQVANPLLR|FAHYIITSQVVNSADTAK|AAISGENAGLVR|QYYEGSEIMVAGR|TAFISDFAITADENAFTGDIKDK|NFVQQFSLAGATNLNGGLLR|TMEQFSIHIIVGPR|KLDVEASFLPK|AQQSLPELSNHASILIMLTDGEPTEGVMDR|VTYDVNRDDACDLLVANNYFAHFFAPQNLK|GHVLFRPTVSQQQTCPTCSTTLLNGDFK|EVSFNVEIPK|VKPQQLVQHFEIDVDIFEPQGIR|TAFISDFAITADENAFTGDIK|GSLVQASPANLEAAR|DVELLYPR|EAVSDLTQHR|LTYEEVLR|LMQYDIVIK|GHMLENHVER|ELAAQLIK|KLMQYDIVIK	0.36151|0.35991|0.35872	100401.71534153032|100759.87227061123|101173.12148516667	Inter-alpha-trypsin inhibitor heavy chain H1	Bos taurus	ITIH1|ITIH1|ITIH1	0	22	A0A3Q1LVM5|A0A3Q1LW96|Q0VCM5	0.954571	0.998815	0.0267382	1.01871	0.522159	1	0.35415	1.27823	0.208342	0.840432	0.327412	1.25476	22.8039	21.6853	22.1703	22.1955	22.4482	22.601	22.2518	22.9434	0
A0A3Q1LVN1|A0A3Q1MSR7	NA	IESYAAVNHISQLSEEQVLEVVR|FWEELFLMK	0.04644|0.04885	78617.35535097391|74868.37047024224	Armadillo like helical domain containing 3	Bos taurus	ARMH3|ARMH3	0	2	A0A3Q1LVN1|A0A3Q1MSR7	0.417164	1	-0.510989	-1.42503	0.515353	1	-0.437527	-1.35428	0.746938	0.966039	0.0734615	1.05224	18.717	20.1558	19.0551	18.8033	18.9178	18.7069	19.3806	18.9091	0
A0A3Q1LVN2	LANYTNLSQGVVEHEEAEDSR	NA	0.0917	24251.8	AA_permease domain-containing protein	Bos taurus	NA	1	1	A0A3Q1LVN2	0.721799	1	0.170653	1.12557	0.965383	1	-0.0219132	-1.01531	0.47532	0.912551	-0.192567	-1.14279	18.8102	17.7592	18.6443	18.5601	18.1618	18.3162	17.9028	18.5694	0
A0A3Q1LVN5|A0A3Q1LYM9|A0A3Q1M661|A0A3Q1MZA6|E1BJD2	NA	ELLDLAMQNAWFR|VVQGDIGEANEDVTQIVEILHSGPSK|GVAYTLLTPK|TVINYDVAR|IIDPLPPIDHSEIDYPPFEK|GLDIPSIK|DILIDPIR	0.10162|0.10129|0.13314|0.10718|0.10011	100807.8225481749|101335.06910516584|77093.89052800101|95424.3129102138|102449.57075667521	RNA helicase	Bos taurus	DDX42|DDX42|DDX42|DDX42|DDX42	0	7	A0A3Q1LVN5|A0A3Q1LYM9|A0A3Q1M661|A0A3Q1MZA6|E1BJD2	0.241189	1	-0.311057	-1.24062	0.373881	0.988312	-0.213969	-1.15987	0.100578	0.8663	0.0970879	1.06961	21.2957	20.7449	20.7917	20.7015	20.6345	20.8124	20.8033	20.8033	0
A0A3Q1LVQ8|A7YWH2	NA	TGYGGGFNER|TCSNVNWAR|YKLDEDEDEDDADLSK|AVGPASILK	0.13333|0.1375	37345.98932679946|36269.44447306668	Zinc finger Ran-binding domain-containing protein 2	Bos taurus	ZRANB2|ZRANB2	0	4	A0A3Q1LVQ8|A7YWH2	0.355001	0.995913	1.41925	2.67446	0.269487	0.973894	1.74847	3.36002	0.130792	0.81026	0.329221	1.25633	16.2194	19.6745	19.4682	19.5455	19.0848	19.8644	19.701	19.5208	0
A0A3Q1LVS2|A0A3Q1M2E2	NA	LSDALAVEDEQVVPVPLNVVESPTSVR|LLEEQLQCEISNK|LQALANEQAAAAHELEK|QNDQVSFASLVEELKK|AQIQQFHSQIAAQTSASALAEELHK|SVEELLEAELLK|VSVPSNLSYSEWLHGFEK|AQQLSITSQVQELQNLLK|EVIDLIKPDQVEVIQK|EREHLEMELEK|GELTALVHQLQEK|LQDLQEENESLK|LLQEVQDENK|EQMEAEIAHLK|LTDTLVSK|QEIEALKEEIGNIQLEK|LQTLVSEQPNKDVLEQMER|LMQLMESEQK|VNKEESLQMQVQDILEQNEALK|HKPVLEEQVTK|WEEVQSYIR|EITDLKNELDSLKDAVEHQR|STYVTEVR|VQLQEAER|ALQLEVQK|LVSELTEK|THVQEF…	0.30549|0.31231	153517.91346910936|150161.1736292465	Kinectin 1	Bos taurus	KTN1|KTN1	0	29	A0A3Q1LVS2|A0A3Q1M2E2	0.559818	1	0.078564	1.05597	0.0857252	1	0.229473	1.17241	0.264269	0.831482	0.150909	1.11027	21.2269	21.2491	21.1414	21.351	21.4575	21.351	21.4584	21.5932	0
A0A3Q1LVT9|Q2KJ86	NA	PVTHLLFDMDGLLLDTER|HQDFFGLFHHVVLGDDPEVR|LKEVFPTAALMPGVEK|EVFPTAALMPGVEK|DTLQLPMSAEELVEVSQAK|ALEAAQLIR|FSPAPPANK|ALEAAQLIRDTLQLPMSAEELVEVSQAKLK|RFSPAPPANK	0.43602|0.39827	23187.002687214466|25282.052438572617	Pseudouridine 5'-phosphatase|Haloacid dehalogenase-like hydrolase domain containing 1A	Bos taurus	PUDP|PUDP	0	9	A0A3Q1LVT9|Q2KJ86	0.868501	1	0.0552591	1.03905	0.931832	1	-0.0256914	-1.01797	0.761951	0.971258	-0.0809504	-1.05771	21.947	21.4571	22.0071	21.8824	21.3824	21.5114	21.998	21.5197	0
A0A3Q1LVW2|A0A3Q1LWF7|A0A3Q1MX25|F1N4N6	NA	YYEAADTVTQFDNVR|SLVALLVETQMK|VHAFLEQWGLINYQVDAESRPTPMGPPPTSHFHVLADTPSGLVPLQPK|TPEIYLAYR|DIGEGNLSTAAAAALAAAAVK|NVEMFMTIEK|TQDECILHFLR|MKEEVPTALVEAHVR|EGVGTVEEEAK|NSASHVVYPVPGNLEEEEWVRPVMK|NFMIDTYR|EGVGTVEEEAKEK|EKPTDMQNFGLR	0.17611|0.15882|0.16681|0.17274	124698.4257127329|137104.97926179282|131308.0035798589|126780.57305218726	SWI/SNF related, matrix associated, actin dependent regulator of chromatin subfamily c member 2	Bos taurus	SMARCC2|SMARCC2|SMARCC2|SMARCC2	0	13	A0A3Q1LVW2|A0A3Q1LWF7|A0A3Q1MX25|F1N4N6	0.778814	1	-0.0288032	-1.02017	0.74263	1	-0.0365241	-1.02564	0.945932	0.995774	-0.00772095	-1.00537	21.1321	21.1278	21.1165	20.9684	21.2186	20.9535	21.2252	21.1016	0
A0A3Q1LVY5|A0A3Q1M922|A0A3Q1MX54|A0A3Q1N8I6|A0A3Q1NKA6|A7MB23	NA	ATTLSNAVSSLASTGLSLTK|LFAAYNEGIINLLEK|SGLQGYDMSTFIR|NTLFNLSNFLDK|TTNSSWVVVFK|QAALEEEQAR|ITAAQHSVTGSAVSK|STNITVDSGGFDELGGLLKPTVASQNQSLPVAK|NDVNWSQPGEK|FIQYLASR|VAEQVGIDR|EGLDIYK	0.25949|0.2624|0.24189|0.26885|0.23907|0.24848	68711.01223172246|68001.56759457645|73302.2451750468|66330.8009169922|74276.65204695897|71674.39309607349	Phosphatidylinositol binding clathrin assembly protein|PICALM protein	Bos taurus	PICALM|PICALM|PICALM|PICALM|PICALM|PICALM	0	12	A0A3Q1LVY5|A0A3Q1M922|A0A3Q1MX54|A0A3Q1N8I6|A0A3Q1NKA6|A7MB23	0.84518	1	0.0421515	1.02965	0.876628	1	-0.0427694	-1.03009	0.603445	0.932241	-0.0849209	-1.06063	22.8215	22.3359	22.598	22.5258	22.7388	22.5812	22.2789	22.7477	0
A0A3Q1LVY9|A0A3Q1NLY8|P63171	NA	VNQWTTNVVEQTLSQLTK|EAIESAIGGNAYQHSK	0.25|0.20482|0.30088	14530.242142526302|17844.304941214396|12444.002342670106	Uncharacterized protein|Dynein light chain Tctex-type 1	Bos taurus	||DYNLT1	0	2	A0A3Q1LVY9|A0A3Q1NLY8|P63171	0.587985	1	0.136873	1.09952	0.0181562	0.917944	0.200016	1.14871	0.738056	0.965503	0.0631428	1.04474	19.5027	19.572	20.0172	19.5552	19.4502	19.7447	19.7786	19.6888	0
A0A3Q1LW07|A0A3Q1M522|A0A3Q1MNG5|A0A3Q1N570	NA	AECSATYTTYQDK|DVFEYNEVVTYSCDPSNGPDEYSLVGESK|LTCIGNGEWSSQPPQCK|CVYPAIEHGTIVSGFGPK	0.22781|0.18421|0.19543|0.17742	37342.973465852054|45239.26767180913|43065.9693434972|46863.023943070024	Membrane cofactor protein	Bos taurus	CD46|CD46|CD46|CD46	0	4	A0A3Q1LW07|A0A3Q1M522|A0A3Q1MNG5|A0A3Q1N570	0.303083	1	-0.900311	-1.86647	0.843316	1	-0.0348288	-1.02444	0.190357	0.824952	0.865482	1.82195	19.9218	20.346	19.9632	19.5791	18.1585	20.087	20.1497	20.0605	0
A0A3Q1LW48	NA	EENLIPYSPDVQIHAER|FNVEDGEIVQQVR|SLQTLALETEWELR|HLLVGLPSGAILSLPK|TFIGVFLVDGVTGR|VLLLIDDEYK|SLNPNLLAVVTESTDVHHER|SLQALGLVGLQEAVR|RPVLQSLLLPIMDQDYAK|LFGIESSSGTILWK|VLPTQPSPVGPSR|DKETGMSSLYVFNPIFGK|HGALDLLK|ADGLLGMFLK|RPEIPTEQSR|NVIAALNSR|VSTPWLR|TVAAVMTCR|GPVHIVHAENWVAYQYWNTK|WSQVAPPVLK|FASLEFSPGSK|QIPLQSLDLEFASGFQPR	0.3053	107992	ER membrane protein complex subunit 1	Bos taurus	EMC1	0	22	A0A3Q1LW48	0.589365	1	0.0688012	1.04884	0.411665	0.987998	-0.249053	-1.18843	0.194547	0.825793	-0.317855	-1.24648	19.7121	19.9209	19.9419	19.7561	19.958	19.855	19.6484	19.199	0
A0A3Q1LW57|A0A3Q1M2M6|E1B8X1	NA	AGVTWLSLQWSK|AFEALLSNIVKPVASDIQAR|YDGEDLAYTVK|WDMIYSGATR|SVFAGEETSVTLNDLKPATDYHAK|IQSFILEWDEGK|NSLTLQWK|YVVEMAEGSNGSK|VIAYNSEGK	0.09933|0.09754|0.09818	131193.96343648082|133826.35793896642|132950.98088866856	Fibronectin type III domain containing 3A	Bos taurus	FNDC3A|FNDC3A|FNDC3A	0	9	A0A3Q1LW57|A0A3Q1M2M6|E1B8X1	0.793397	1	0.0510228	1.036	0.929578	1	0.00995763	1.00693	0.784199	0.978775	-0.0410652	-1.02887	20.4236	20.6113	20.8224	20.433	20.4501	20.5106	20.6376	20.4341	0
A0A3Q1LW69|A0A3Q1MAS9|A0A3Q1MR95|E1BJ59	NA	REDIVDTMVFKPSDVMLVHFR|GPPQSPVFEGVYNNSR|FELAVDAVHR|DKFTDSAIAMNSK|FNEENYGVK	0.06479|0.06751|0.06273|0.06401	111926.83663924274|108577.29686128322|115415.60905979411|113194.49993634764	Ataxin 2 like	Bos taurus	ATXN2L|ATXN2L|ATXN2L|ATXN2L	0	5	A0A3Q1LW69|A0A3Q1MAS9|A0A3Q1MR95|E1BJ59	0.0851563	0.894976	0.207656	1.15481	0.045613	1	0.259658	1.1972	0.483432	0.912439	0.0520026	1.0367	19.1095	19.2479	19.4107	19.2914	19.457	19.385	19.5298	19.4003	0
A0A3Q1LW82|A0A3Q1M9W0	NA	ISGWTQALPDMVVSHLFGK|HHVMNDMNPGNLQLFINAYNSR|YFVQGMGYMPSASMTR|SIIGMGTGAGAYILTR|ISGWTQALPDMVVSHLFGKEEMQNNVEVVHAYR|TASGSSVTSLEGAR|DLEIERPMPGAHTVTLQCPALLVVGDSSPAVDAVVECNSK|GNRPVILTYHDIGMNHK|GETITGLLQEFDVQEQDIETLHGSIHVTLCGTPK|EEMQNNVEVVHAYR|ELQDVDLAEVKPLVEK|MADCGGLPQISQPAK|LDIIPNSGGPGSSAGPNSTEVSC	0.59277|0.64063	45191.05141663855|41630.23025770922	Protein NDRG1	Bos taurus	NDRG1|NDRG1	0	13	A0A3Q1LW82|A0A3Q1M9W0	0.112714	0.920814	-0.253237	-1.19188	0.0266115	1	-0.439586	-1.35622	0.194213	0.827323	-0.186349	-1.13788	24.4893	24.5412	24.1868	24.1639	24.4354	23.9255	24.2084	24.0932	0
A0A3Q1LW91|A0A3Q1MM92|A0A3S5ZPW7|F1MUT3|P80457	NA	TPNLGYSFETNSGNAFHYFTYGVACSEVEIDCLTGDHK|TGTIVALEVDHYSNAGNSR|TLLEAVAK|LEGFSVPR|STLVSVAVALAAYK|IPAFGSIPTEFR|TTQKQLSK	0.07926|0.08045|0.08301|0.08033|0.08033	148547.13269901628|146594.24876763026|142243.98860649962|146697.31543295406|146696.33141737114	Xanthine dehydrogenase/oxidase	Bos taurus	XDH|XDH|XDH|XDH|XDH	0	7	A0A3Q1LW91|A0A3Q1MM92|A0A3S5ZPW7|F1MUT3|P80457	0.803678	1	-0.00705465	-1.0049	0.541909	1	0.0506655	1.03574	0.395044	0.886978	0.0577202	1.04082	21.6852	21.6837	21.6697	21.647	21.7155	21.7209	21.6439	21.8405	0
A0A3Q1LWB2|F1N1S1|Q32PI8	NA	LQEWHLELVNLIER|NFGASLLLPGLK	0.0628|0.05544|0.06265	47798.45117207139|53307.3968442665|47924.58060584421	28S ribosomal protein S27, mitochondrial	Bos taurus	MRPS27|MRPS27|MRPS27	0	2	A0A3Q1LWB2|F1N1S1|Q32PI8	0.333841	0.992066	-0.397764	-1.31746	0.715355	1	-0.132048	-1.09585	0.461527	0.904535	0.265715	1.20223	19.0207	19.4474	19.3068	18.6655	18.5366	18.7969	19.5374	18.9719	0
A0A3Q1LWB8|A0A3Q1M4A0	NA	KEWMQALQQAVAEQR|LYLFGLETAEQAR|VAAIGDQK	0.02474|0.02446	162672.8182359853|164540.72152309172	ArfGAP with RhoGAP domain, ankyrin repeat and PH domain 1	Bos taurus	ARAP1|ARAP1	0	3	A0A3Q1LWB8|A0A3Q1M4A0	0.975987	1	0.00643921	1.00447	0.666115	1	-0.175073	-1.12902	0.500628	0.914886	-0.181512	-1.13407	20.7413	20.2276	20.5619	20.4425	20.4683	20.3203	19.8836	20.7243	0.000300391
A0A3Q1LWC5|A0A3Q1MJH3|F1N703	NA	VVEGFTDEEK|NAIIIQSFIR	0.01874|0.01905|0.01843	121030.52926878732|119143.58697040056|123306.73904233806	HECT-type E3 ubiquitin transferase	Bos taurus	UBE3C|UBE3C|UBE3C	2	2	A0A3Q1LWC5|A0A3Q1MJH3|F1N703	0.0247885	0.779929	1.11809	2.17059	0.798962	1	0.216641	1.16203	0.220827	0.828845	-0.901447	-1.86794	17.4629	17.1177	18.5342	18.0513	18.6396	18.4734	16.4224	17.625	0.00447958
A0A3Q1LWD9|P22600	NA	LFLDQDLMTLPVQDK	0.0365|0.03606	46471.55852813103|46904.969420075555	Ferrochelatase|Ferrochelatase, mitochondrial	Bos taurus	FECH|FECH	1	1	A0A3Q1LWD9|P22600	0.074425	0.888014	-1.41201	-2.66108	0.0292462	1	-0.957075	-1.94137	0.278725	0.8265	0.454935	1.37072	20.2624	20.9051	19.8073	19.1535	18.5543	19.5638	19.6414	19.6748	0
A0A3Q1LWE3|A0A3Q1MI72|A0A3Q1N8G0|E1BNW5	NA	EQAIQPAPTR|ALEGQTSTESSGLPK	0.02347|0.02456|0.02533|0.02485	115599.39260161808|110346.66269353525|106585.68105891961|108844.8979835371	SH3 domain containing 19	Bos taurus	SH3D19|SH3D19|SH3D19|SH3D19	0	2	A0A3Q1LWE3|A0A3Q1MI72|A0A3Q1N8G0|E1BNW5	0.463253	1	1.26004	2.39503	0.303743	0.974529	1.88917	3.70423	0.118868	0.824089	0.629131	1.54663	14.2981	18.286	17.4027	17.36	17.8936	18.386	17.6503	18.5074	0.00332502
A0A3Q1LWH8|A0A3Q1M7Y6|A0A3Q1MH35|A0A3Q1MQ64|A0A3Q1MTT7|A0A452DI22|E1BPT6|Q3ZBP3	NA	GYGFVDFDSPAAAQK	0.0358|0.03722|0.03571|0.03713|0.03571|0.03555|0.0344|0.03722	45631.305266175164|43553.30425660451|45536.475516669416|43719.484737430204|45678.20488342691|46268.86822483252|47598.212241681016|44083.623856676655	RNA binding motif single stranded interacting protein 3|RNA-binding motif, single-stranded-interacting protein 1	Bos taurus	RBMS3|RBMS3|RBMS1|RBMS1|RBMS3|RBMS1|RBMS3|RBMS1	0	1	A0A3Q1LWH8|A0A3Q1M7Y6|A0A3Q1MH35|A0A3Q1MQ64|A0A3Q1MTT7|A0A452DI22|E1BPT6|Q3ZBP3	0.998698	1	0.00100772	1.0007	0.442122	0.998683	-0.451432	-1.3674	0.233798	0.824111	-0.45244	-1.36835	19.5952	18.3785	18.5659	18.9172	19.4803	18.899	18.3237	18.3835	0
A0A3Q1LWJ3|F1MBU2	NA	YHLLEPGLSGR|LAQLITQAK|VLPDSPLYHNK|LFLGFLNR	0.04887|0.04498	89483.09505327705|97305.24857172102	Sphingomyelin phosphodiesterase 4	Bos taurus	SMPD4|SMPD4	0	4	A0A3Q1LWJ3|F1MBU2	0.00983508	0.7545	0.301394	1.23233	0.0398351	1	-0.111134	-1.08008	0.000472472	0.968	-0.412528	-1.33102	19.2283	19.2899	19.5555	19.5016	19.6244	19.1486	19.1773	19.118	0.00912679
A0A3Q1LWK0|A0A3Q1LZQ7|A1L520	NA	SSVSHSVLSEMQVIEQETPVSAK|EVDTEYEAR|SLGVHLSFIR|AISSDMFFGR	0.09738|0.10317|0.1	58252.00972768326|55356.27563719971|56723.20254304754	ADP-ribosylation factor GTPase-activating protein 2	Bos taurus	ARFGAP2|ARFGAP2|ARFGAP2	0	4	A0A3Q1LWK0|A0A3Q1LZQ7|A1L520	0.129777	0.949033	-0.432386	-1.34946	0.579953	1	-0.133146	-1.09668	0.115792	0.830405	0.29924	1.2305	19.4726	19.9077	19.426	19.2722	19.0751	19.3562	19.5811	19.7337	0
A0A3Q1LWK1	NA	GLSPAQADSQFLENAK|DYFGLVFQENPEQK|VTEGTIREEQEEDEEEVEEAPGQAAK|SSLETLNVVEEK|VRPAELEQFESTIGFK|HQASISELKR|SLDGAPIDAVDQSLMK|DFPGPAGEVSAPGPGVVSTAVVQDGDGR|TEMVTISDASQR|VTLLDGSEYSCDLEK|HSNLMLEDLDK|HSNLMLEDLDKAQEEILK|VVAPQIPAEK|VVDREDPVPAASPVTHAGASVGPVETVPQEK|EQHPDMSVTR|VEGDNIYVR|LSMYGVDLHHAK|LVSPEQPPK|DFPGPAGEVSAPGPGVVSTAVVQDGDGRR|EIQEAEFMDEAAK|EVQTNELR|EVPIVQTETK|EIQEAEFMDEAAKR|NWLDPAK|FLTLGSK|GQVLFDK|ESD…	0.31453	116716	Erythrocyte membrane protein band 4.1 like 2	Bos taurus	EPB41L2	0	27	A0A3Q1LWK1	0.814267	1	-0.0572774	-1.0405	0.997405	1	0.00156689	1.00109	0.868591	0.986897	0.0588442	1.04163	22.0973	21.6271	21.925	21.5906	21.8991	21.5756	21.5208	22.4948	0
A0A3Q1LWL4|A0A3Q1M210|Q27957	NA	SVTVTDVDIVFSK|EALEELAK	0.06462|0.07266|0.09633	34825.08818346613|31026.033519616376|23458.15266830773	Tubulin polymerization-promoting protein	Bos taurus	TPPP|TPPP|TPPP	0	2	A0A3Q1LWL4|A0A3Q1M210|Q27957	0.653778	1	-0.0748701	-1.05327	0.33028	0.981306	-0.115647	-1.08346	0.78536	0.979144	-0.0407772	-1.02867	19.2118	19.2232	19.2008	18.9176	19.3095	19.2562	19.0296	19.0198	0
A0A3Q1LWL8|A0A452DHZ1|Q2KIK0	NA	NYAAALETFTEGQK|SLELNPNSSTALLR|LLHPIIPEQSTFK|SFSDALIEQDPQAALEELTK|LNSADADLTAWIK|LFQQIYSDGSDEVKR|AYCHILLGNYSDAVADAK	0.31657|0.31657|0.31657	38210.21611214676|38066.17233258208|38050.22032814731	Protein SGT1 homolog	Bos taurus	SUGT1|SUGT1|SUGT1	0	7	A0A3Q1LWL8|A0A452DHZ1|Q2KIK0	0.169502	0.954601	-0.172788	-1.12723	0.639453	1	-0.124829	-1.09038	0.802716	0.980597	0.0479596	1.0338	21.001	20.783	20.6419	20.7431	20.7725	20.4824	20.7326	21.0865	0
A0A3Q1LWN4|A0A3Q1N7L1|E1BME9	NA	TLASPNPDASVLHTDQGLPK|TLSAPTSSPSVVSQSR|AGGQPLAPPPEAR|TVSQQPHLDLTPAGRPR|GQQLAPPTADAVSK|AEEEILEDQLPMQNLKPAPVQNK|NLQHHDYSTYTFLDLNLDLSK|TLVEFPQK|DVLDEKPAVLK|TVSQQPHLDLTPAGR	0.30105|0.2793|0.29424	50820.27609632978|55055.03215782718|52033.933720882516	NADH dehydrogenase [ubiquinone] flavoprotein 3, mitochondrial	Bos taurus	NDUFV3|NDUFV3|NDUFV3	0	10	A0A3Q1LWN4|A0A3Q1N7L1|E1BME9	0.561836	1	-0.164418	-1.12071	0.71416	1	0.166372	1.12223	0.407594	0.889565	0.33079	1.2577	21.1763	21.4526	21.2162	21.4214	20.8125	21.8774	21.6951	20.87	0
A0A3Q1LWT4|A0A3Q1M3G1|Q0VCZ8	NA	GIYLHPELFSIDNGLLTPTMK|TIVLMDSYGSDLLER|STLLDSDEPLVYFYDDVR|LVDVEEMNYLAAK|ALKPPCDLAMQSVEVPGSDGAR|LAQGEYIAPEK|KPDQPYEWLSYK|ALQPTIFPVVPR|GLHVSNNGPCLGSR|LPELLDFR|ANLLLEGVENK|IFGQANTTLK|GSNVFQGYLKDPVK|TLYEGFQR|IGFFQGDIR|SQIDELYSTIKV|GSNVFQGYLK|WLLDFASK|TAEALDKDGWLHTGDIGK|SQIDELYSTIK|NVVSDCSAFVK|ESGLKPFEQVK|WLPNGTLK|LMITGAAPVSATVLTFLR|IENIYQR|GILEDMVR|DGWLHTGDIGK|GIVGSFEELCR|AELSLVFVDKPEK|LLMDDLK|AMEDLGR	0.46291|0.48212|0.48212	81389.69231389952|78235.3492790593|78230.26771700423	Long-chain-fatty-acid--CoA ligase	Bos taurus	ACSL1|ACSL1|ACSL1	0	31	A0A3Q1LWT4|A0A3Q1M3G1|Q0VCZ8	0.355807	0.995274	-0.179165	-1.13223	0.322203	0.979662	-0.516068	-1.43005	0.354105	0.86833	-0.336904	-1.26304	22.0901	22.4928	22.0138	22.1917	22.1313	22.1628	21.1461	22.0172	0
A0A3Q1LWT5|F1N293	NA	SRPVDYFILILQGR	0.01874|0.01862	80018.94706596613|80459.19644871277	Cyclin and CBS domain divalent metal cation transport mediator 3	Bos taurus	CNNM3|CNNM3	1	1	A0A3Q1LWT5|F1N293	0.853573	1	-0.344887	-1.27005	0.0486532	1	-1.20656	-2.30786	0.554585	0.926056	-0.861669	-1.81714	16.8648	17.4729	19.4586	15.4549	15.5585	16.4231	15.6955	15.7683	0.00399148
A0A3Q1LWU2|E1BMN5	NA	GNLEVLLFTIQSK|VHLENMGSHDIVDGNHR|FQIQDISVETEDNKEK|FQIQDISVETEDNK|IHCLENVDK|DLTSVNILLK|ETWLSENQR|DALLLWCQMK|QLLLDTTDK	0.03908|0.03885	269445.53577546607|271021.3641317837	Spectrin beta chain	Bos taurus	SPTBN2|SPTBN2	0	9	A0A3Q1LWU2|E1BMN5	0.749381	1	-0.11354	-1.08188	0.282443	0.981317	-0.417319	-1.33544	0.255899	0.827837	-0.303779	-1.23437	18.9752	19.6311	18.9467	19.5047	19.1174	19.1882	18.8208	18.6484	0
A0A3Q1LWU4	TTTTTGLR	LLIPDRDPLEEIAENPQQTAANSAAELLK|VSAQGITLTDNQR|ALSMTLVQEPPPLSTVVHFK|AGDLANELVR|KPSVPAQTQAYGPSSYSTQTWVR|LYQAMQPVYTSGIYNVGPENQSR|IYIAIEPAQLLK|HVSVNFVQDTSK|GAYGLAMK|VFGFVAR|VIVDFNTADPLIR|EQAIAMLK|VATPPPSVLQMNK	0.12476	171389	Tensin 3	Bos taurus	TNS3	1	14	A0A3Q1LWU4	0.352556	0.999769	-0.236548	-1.17817	0.350813	0.974667	-0.338481	-1.26442	0.591946	0.932121	-0.101933	-1.07321	22.1656	21.5978	21.5861	21.6551	21.6942	21.3738	21.3679	21.8879	0
A0A3Q1LWY4|A4FV68	NA	EVMFLGELEEILDVIEPSQFVK|SQGKPIELTPLPLLK|IQEPLFK|KLEDLELKR|STLNELVDYITISR	0.14316|0.14347	54951.46099959971|54664.48589147462	Serine/threonine-protein phosphatase 2A 56 kDa regulatory subunit|Serine/threonine-protein phosphatase 2A 56 kDa regulatory subunit epsilon isoform	Bos taurus	PPP2R5E|PPP2R5E	0	5	A0A3Q1LWY4|A4FV68	0.172687	0.952669	-1.22068	-2.33057	0.114734	0.971592	-1.49601	-2.82062	0.103433	0.860641	-0.275326	-1.21027	22.6971	20.896	20.7795	20.4282	20.5201	20.2152	20.4565	20.2301	0
A0A3Q1LWZ4|A0A3Q1M5Y3|F6QIA5	NA	TDASSASSFLDSDELER|TGIDLGTTGR|VLGVPIIVQASQAEK|IESIQLMMDSETGR|HGGVIHIYVDK|AAAMANNLQK|DLEEFFSTVGK|LYVGSLHFNITEDMLR|NSAQGNVYVK|TVFCMQLAAR|CPSIAAAIAAVNALHGR	0.26604|0.29375|0.27756	59332.7645114869|53604.94242180082|57054.38231244501	RNA binding motif protein 39	Bos taurus	RBM39|RBM39|RBM39	0	11	A0A3Q1LWZ4|A0A3Q1M5Y3|F6QIA5	0.653961	1	-0.0386044	-1.02712	0.371446	0.988489	0.0779409	1.05551	0.114207	0.835315	0.116545	1.08414	21.3176	21.4646	21.3953	21.2668	21.3953	21.5251	21.3943	21.4876	0
A0A3Q1LWZ9	QGSVGAGEGLR	TAEHFLGFLR|TDYGLMVFADKR|LPFLGLALSSR	0.055	91043.3	General transcription and DNA repair factor IIH helicase subunit XPD	Bos taurus	ERCC2	1	4	A0A3Q1LWZ9	0.525031	1	-0.135774	-1.09868	0.995379	1	0.00093174	1.00065	0.418676	0.891257	0.136705	1.09939	20.7238	20.4594	20.306	20.3571	20.7045	20.544	20.7593	20.4743	0
A0A3Q1LX02|Q5E980	NA	ETLVLYALGVVLQDPGTWSSPYK|DGNLPDIVNSGSLHEFLVNLHER|SVTQMVMGSTFEDEQEVIR|LYEEIDQVLGK|YGPVVSFWFGR|LVVSLGTVDVLK|NHGTVWSEIGK|TLDPFETMLK|GFLDGSLDK|LSEELLDK|YQSDSGNVSENHMR|MLDFAIFAVTFLLALVGAVLYLYPASR|SNFALLIK|LQDIEGK|YELVTSSK|EEAWITVSK|TFSLLGFSGTR|QAAGIPGITPTEEK	0.50866|0.50866	52786.32496293568|52640.26459724526	Cytochrome P450 20A1	Bos taurus	CYP20A1|CYP20A1	0	18	A0A3Q1LX02|Q5E980	0.651922	1	0.116577	1.08416	0.88026	1	0.0422894	1.02975	0.509354	0.91406	-0.0742881	-1.05284	21.9623	22.5729	22.3594	22.3298	22.4635	22.4903	22.1719	22.2676	0
A0A3Q1LX08|A0A3Q1M009|A0A3Q1MQ24	NA	LNDMASTDDGTLQSR|ITAMDTEDQGVK|SVLRPAVLQAPQPK|VFLISASSK|APEAQLLPFPR|LWAQMQMDK|LNELSSDANR|DTGQLYAALHHR|TSQSWVER|FVFGQNMSER|SPSDETPALEEK	0.20998|0.20819|0.1728	61851.093225078184|62412.48358225244|74623.67067513055	RAN binding protein 3	Bos taurus	RANBP3|RANBP3|RANBP3	0	11	A0A3Q1LX08|A0A3Q1M009|A0A3Q1MQ24	0.412399	1	0.182977	1.13522	0.22956	0.959302	0.340005	1.26576	0.174253	0.81447	0.157028	1.11499	20.9732	20.4602	20.9212	20.8629	20.9149	21.1105	20.875	21.1846	0
A0A3Q1LX10|A7Z018	NA	SHGTEPGVVLTLGQGDVGQLGLGENVMER|VIQVSAGDSHTAALTEDGR|VASGNDHLVMLTVDGDLYTLGSGEQGQLGR|VVLTVSSGGQHTVLLVK|SMVPVQVQLSVPVVK|DTSVEGSEMVPGK|KKPALVSIPEDIVQAEAGGMHTVCLSK|LPTVSSVACGASVGYAVTK|VFAWGMGTNYQLGTGQDEDAWSPVEMTGK|SGQVYSFGCNDEGALGR|VPELFANR|LGLGEGAEEK|DNNGVIGLLEPMKK|SWVGFSGGQHHTVCMDSEGK	0.60135|0.6327	47514.967513167525|45139.72100249822	Regulator of chromosome condensation 1|RCC1 protein	Bos taurus	RCC1|RCC1	0	14	A0A3Q1LX10|A7Z018	0.0836005	0.899964	0.331607	1.25841	0.13699	0.943594	0.358028	1.28167	0.884183	0.986485	0.0264212	1.01848	21.75	21.7385	22.2691	22.0272	21.9313	22.324	22.132	21.8508	0
A0A3Q1LX17|A0A3Q1LZ15|A0A3Q1MGB6|A0A3Q1MGW1|A0A3Q1MH94|G3N047	NA	AGDIALLYLQEIER|LIAHDDMAELLLGEAK|VILSNIQNR|LALILHQLGR	0.05391|0.05718|0.05806|0.06005|0.06095|0.05698	101118.20040691369|95290.24688716953|94002.74183929952|90684.12376437213|89449.34174911302|95788.54168945045	Tetratricopeptide repeat domain 7B	Bos taurus	TTC7B|TTC7B|TTC7B|TTC7B|TTC7B|TTC7B	0	4	A0A3Q1LX17|A0A3Q1LZ15|A0A3Q1MGB6|A0A3Q1MGW1|A0A3Q1MH94|G3N047	0.303733	1	-0.39989	-1.31941	0.25346	0.97089	-0.368099	-1.29065	0.923794	0.995315	0.0317904	1.02228	20.1173	20.3077	20.1649	19.3439	19.9291	19.4842	19.8966	20.1525	0
A0A3Q1LX49|A0A3Q1M964|Q3SX43	NA	LAASFQSMEVR|LGATIDVEHSHVR|MDLVQEDQR|NVEVLIYVFDVESR|SIIFANYIAR|TSIWDETLYK|ATFLVISHYQCK	0.25649|0.22832|0.2524	35931.12161498112|40203.215488799055|36542.552122891204	Ras-related GTP-binding protein|Ras-related GTP-binding protein A	Bos taurus	RRAGB|RRAGB|RRAGA	0	7	A0A3Q1LX49|A0A3Q1M964|Q3SX43	0.128771	0.943315	0.134382	1.09762	0.628872	1	0.0966797	1.06931	0.808196	0.981584	-0.0377019	-1.02648	20.8975	20.8261	21.0859	20.965	20.9376	21.2274	20.8785	20.7695	0
A0A3Q1LX65|A0A3Q1MI87|Q5E9V6	NA	HSVDGESLSSELQQLGLPK|VDYTLSSSLLR|TVEEPLVHLR	0.12232|0.17857|0.20101	36079.337012257354|24589.040860310244|21634.358379683836	COMM domain-containing protein 4	Bos taurus	COMMD4|COMMD4|COMMD4	0	3	A0A3Q1LX65|A0A3Q1MI87|Q5E9V6	0.662726	1	0.0750736	1.05341	0.81058	1	0.0359138	1.02521	0.81555	0.982023	-0.0391598	-1.02752	19.5862	19.6692	19.9223	19.6692	19.5169	19.5613	19.8709	19.5587	0
A0A3Q1LX69|A0A3Q1MFJ2|A5PJR3|Q1JP75	NA	FAEVENVVDTILFLLSDR|VNAVNPTVVMTPMGQAAWSDPQK|AVIQVSQIVAR|GAPGVIVNVSSQASQR|TQADLDSLVR	0.33333|0.33333|0.31967|0.31967	24705.012530135424|24678.001631098763|25660.484370550865|25633.473471514204	L-xylulose reductase|Uncharacterized protein|Dicarbonyl/L-xylulose reductase	Bos taurus	DCXR|LOC112441469|DCXR|DCXR	0	5	A0A3Q1LX69|A0A3Q1MFJ2|A5PJR3|Q1JP75	0.891711	1	-0.0339444	-1.02381	0.345433	0.974916	0.130862	1.09495	0.452575	0.89965	0.164806	1.12102	21.2022	21.2558	21.2661	20.8593	21.4599	21.1993	21.3721	21.5083	0
A0A3Q1LX77|A0A3Q1LYY3|Q148I1	NA	SGAPVMSLLSFR|GGILDTAIVDR	0.06133|0.05623|0.05867	40054.97558817473|43964.00637372791|42166.9775862663	Proteasomal ATPase-associated factor 1	Bos taurus	PAAF1|PAAF1|PAAF1	0	2	A0A3Q1LX77|A0A3Q1LYY3|Q148I1	0.96452	0.998796	-0.0135269	-1.00942	0.880663	1	-0.0397771	-1.02796	0.931636	0.996015	-0.0262502	-1.01836	19.1455	19.1318	19.18	19.4704	18.725	19.4311	19.0876	18.7779	0.00305725
A0A3Q1LX83|Q3T0Y5	NA	LVQIEYALAAVAGGAPSVGIK|LAQQYYLVYQEPIPTAQLVQR|YNEDLELEDAIHTAILTLK|HIGLVYSGMGPDYR|GYSFSLTTFSPSGK|AANGVVLATEK|RYNEDLELEDAIHTAILTLK|RLTPTEVK|LTPTEVK	0.46581|0.46581	25928.257749715918|25882.270028477058	Proteasome subunit alpha type|Proteasome subunit alpha type-2	Bos taurus	|PSMA2	0	9	A0A3Q1LX83|Q3T0Y5	0.634524	1	0.0506452	1.03573	0.185037	0.949207	-0.274299	-1.20941	0.0602019	0.828281	-0.324944	-1.25262	23.7161	23.5385	23.6121	23.6369	23.7849	23.5765	23.2688	23.2137	0
A0A3Q1LX93|Q32P66	NA	ENSIEILSSTIK|AQESVGIYEVTHQFVK|TIVEFECR|ATLENVTNLRPVGEDFR|LMDSVALK	0.38125|0.38125	18084.866695798693|18142.872175102293	CXXC motif containing zinc binding protein	Bos taurus	CZIB|CZIB	0	5	A0A3Q1LX93|Q32P66	0.991102	1	-0.00319354	-1.00222	0.493734	1	-0.143685	-1.10472	0.402354	0.887893	-0.140491	-1.10228	22.7301	22.2418	22.253	22.4361	22.7592	22.3775	22.3564	22.293	0
A0A3Q1LXA4|Q08E57	NA	SHEFALVVVNDDTAWLSGLTSDPR	0.07317|0.07229	36389.45165393716|36862.67908767585	BRISC and BRCA1-A complex member 1	Bos taurus	BABAM1|BABAM1	0	1	A0A3Q1LXA4|Q08E57	0.187914	0.973086	-0.663109	-1.58349	0.119033	0.96879	-0.842923	-1.79368	0.691363	0.954403	-0.179814	-1.13274	17.548	17.3741	17.2431	16.919	16.2318	17.0553	16.0503	16.7489	0.00497643
A0A3Q1LXA5|A0A3Q1M3Z3|A0A3Q1MBI5|A0A3Q1MFY2|F1MFK9	NA	DITAVTKEGKFLSR	0.01593|0.01371|0.01575|0.01556|0.01445	102030.62590118054|118703.88280986881|103493.72136609833|104717.48923957131|112483.78045295535	MCF.2 cell line derived transforming sequence	Bos taurus	MCF2|MCF2|MCF2|MCF2|MCF2	0	1	A0A3Q1LXA5|A0A3Q1M3Z3|A0A3Q1MBI5|A0A3Q1MFY2|F1MFK9	0.730437	1	0.404437	1.32357	0.0821155	1	1.92786	3.80491	0.0946506	0.849761	1.52342	2.87473	20.0951	18.3046	18.31	20.2617	20.2413	20.6804	21.5905	21.1124	0.00724095
A0A3Q1LXC8|A0A3Q1M901	NA	EENLIPYSPDVQIHAER|FNVEDGEIVQQVR|SLQTLALETEWELR|HLLVGLPSGAILSLPK|TFIGVFLVDGVTGR|VLLLIDDEYK|SLNPNLLAVVTESTDVHHER|SLQALGLVGLQEAVR|RPVLQSLLLPIMDQDYAK|VLPTQPSPVGPSR|HGALDLLK|ADGLLGMFLK|RPEIPTEQSR|NVIAALNSR|VSTPWLR|TVAAVMTCR|GPVHIVHAENWVAYQYWNTK|WSQVAPPVLK|FASLEFSPGSK|ALVQTEDHLLLFLQQLAGR|QIPLQSLDLEFASGFQPR	0.2847|0.28156	110518.07176366697|111590.47750867375	ER membrane protein complex subunit 1	Bos taurus	EMC1|EMC1	0	21	A0A3Q1LXC8|A0A3Q1M901	0.240011	1	-2.07853	-4.22377	0.830222	1	0.0988379	1.07091	0.125264	0.812735	2.17737	4.52328	19.6717	20.2354	20.0538	16.8091	16.7621	19.8964	20.6038	19.657	0
A0A3Q1LXE1|F1MQQ8	NA	LDLMAEISNLK|LENDKESLVLQVSVLTDQVEAQGEK|WLDDIGLPQYK|AVESLMAANEEK|HWIASGQTLLQASQQDLEK|KAVESLMAANEEK	0.07884|0.07814	112453.65276593194|113623.15208439891	PPFIA binding protein 1	Bos taurus	PPFIBP1|PPFIBP1	0	6	A0A3Q1LXE1|F1MQQ8	0.41653	1	-0.217633	-1.16282	0.396631	0.987142	-0.311263	-1.24079	0.634124	0.942425	-0.0936298	-1.06705	20.5079	19.9142	20.0492	19.888	20.043	19.7213	19.7297	20.2482	0.000300391
A0A3Q1LXE8|A0A3Q1MVU1|Q2YDD4	NA	TASATFESAR|AVATDLAEGPAAPGPPR	0.08084|0.08654|0.07918	34520.92629151244|32565.767520713813|35175.30760012479	Zinc transporter ZIP11	Bos taurus	SLC39A11|SLC39A11|SLC39A11	0	2	A0A3Q1LXE8|A0A3Q1MVU1|Q2YDD4	0.366766	0.998127	1.30438	2.46978	0.468321	1	1.03769	2.05293	0.534747	0.919505	-0.266695	-1.20305	16.5388	19.7281	19.7363	18.9514	19.6258	19.7337	19.1037	18.6759	0.000590667
A0A3Q1LXF0|A0A3Q1M354|A2VE08	NA	IVQVALNGLENILR|EAAWAITNATSGGSAEQIK|EPNPPIDEVISTPGVVAR|EACWTISNITAGNR|NAVWALSNLCR	0.147|0.14757|0.14126	57889.51918775124|57685.35251634578|60155.48205071503	Importin subunit alpha|Importin subunit alpha-5	Bos taurus	KPNA1|KPNA1|KPNA1	0	5	A0A3Q1LXF0|A0A3Q1M354|A2VE08	0.880589	1	0.0434688	1.03059	0.270901	0.974933	0.508234	1.42231	0.159625	0.806413	0.464766	1.38009	19.208	18.6316	19.1952	18.7842	18.9104	19.1376	19.2413	19.9052	0
A0A3Q1LXG9|A0A452DJ03|A6QLN9	NA	VSWAPALGPDAALGYHVQVGPLR|GNLLELSAAASAPAEK|MGDTNTGLALAYAK|HLHFVDVDDLHIITQALR|LAALLPVGPGALR|VLVWVTDGGSSDPVGPPMQELK|TLPEETGPELIVVSHTRPR|GSILDAMWPQQLHASEVTSSGFR|ASLVHVGSRPHTEFPFGQHSSGSAVQDAIR|PHTEFPFGQHSSGSAVQDAIR|DLGVTVFIVSTGR	0.48111|0.38821|0.46247	42099.91081705368|51664.91896036332|43710.83582540635	von Willebrand factor A domain-containing protein 1	Bos taurus	VWA1|VWA1|VWA1	0	11	A0A3Q1LXG9|A0A452DJ03|A6QLN9	0.689765	1	0.150447	1.10991	0.707056	1	0.197855	1.14699	0.921076	0.995413	0.0474084	1.03341	21.0344	21.2169	21.278	20.8255	21.7248	20.7023	21.2958	21.9724	0
A0A3Q1LXI8|A2VDW4	NA	AELTFELPDNAK|VTALTQMESACVTIHEALK|DPLGNTIYSETK|TVYFDFQVGDEPPILPDMGNR	0.25197|0.29358	28635.34018295718|24784.487421339814	Transmembrane p24 trafficking protein 3|Transmembrane emp24 protein transport domain containing 3	Bos taurus	TMED3|TMED3	0	4	A0A3Q1LXI8|A2VDW4	0.137575	0.937661	-0.399592	-1.31913	0.158324	0.950314	-0.396751	-1.31654	0.985862	0.997288	0.00284068	1.00197	21.3727	21.7823	21.3001	21.2502	20.9834	21.2964	21.2935	20.9523	0
A0A3Q1LXK7|P04038	NA	NYDSMKDFEEMR|AGIFQSAK|AYADFYR	0.36486|0.36486	8539.333185069057|8604.472730032197	COX6C domain-containing protein|Cytochrome c oxidase subunit 6C	Bos taurus	|COX6C	0	3	A0A3Q1LXK7|P04038	0.152234	0.939623	0.403957	1.32313	0.396385	0.988072	0.311659	1.24113	0.703274	0.957484	-0.0922979	-1.06607	22.3884	22.852	22.8668	23.1938	23.0118	22.9842	23.2573	22.554	0.0042508
A0A3Q1LXK9|A0A3Q1M2E4|E1BF59	NA	GIIRPGTAFELLEAQAATGYVIDPIK|GFFDPNTHENLTYLQLLER|LLLEAQAATGFLLDPVKGDR|LLDAQLSTGGIVDPSK|APVPASELLASGILSSSQFEQLK|ELLQPEAAVALLEAQAGTGHVIDPATSAR|FLEVQYLTGGLIEPDTPGR|FLEGTSSIAGVLVDATK|AALAHSEEITAAQAAATR|DEASGLFLLPLSDAR|TQLASWSDPTEETGPVAGILDTETLEK|HYQQLLQSLEQGEQEESR|DPYTEQTISLFQAMK|LLDAQLATGGIVDPR|LQEDKEQMAQQLAQETQGFQR|ALVPAAELLESGVIDWDLFR|ESADPLGAWLQDAR|LLEAQIATGGVIDPVHSHR|VPAQQLQEAGILSTEEVQR|SIITYVSSLY…	0.47542|0.47312|0.45964	513382.62450658914|515558.74720389314|530714.8907129182	Plectin	Bos taurus	PLEC|PLEC|PLEC	0	182	A0A3Q1LXK9|A0A3Q1M2E4|E1BF59	0.179006	0.959829	0.205229	1.15287	0.086917	1	0.35694	1.28071	0.175428	0.81399	0.151711	1.11089	23.4827	23.7499	23.7267	23.8845	23.8536	23.9352	24.1244	23.8602	0
A0A3Q1LXL0|A6QNL2	NA	AENLLLDADMNIK|LFEVIETEK|VPVASPSAHNISSSGGAPDR|IANELKL|ISGTSMAFK|NSATSADEQPHIGNYR	0.10803|0.10709	76616.0789672982|77528.74514769956	Non-specific serine/threonine protein kinase	Bos taurus	MARK2|MARK2	0	6	A0A3Q1LXL0|A6QNL2	0.581904	1	0.295244	1.22709	0.328121	0.980825	0.490077	1.40452	0.338783	0.856467	0.194833	1.14459	18.599	19.727	19.523	19.7312	19.1204	19.6695	19.6369	19.6527	0
A0A3Q1LXL6|G3X7B2|P35509	NA	TQQVIHIIDFGLAK|GSLPWQGLK|YMSINTHLGK	0.08229|0.0782|0.11957	46075.024928138504|48715.71439837665|31490.23369863106	Non-specific serine/threonine protein kinase|Casein kinase I isoform gamma-3	Bos taurus	CSNK1G3|CSNK1G3|CSNK1G3	0	3	A0A3Q1LXL6|G3X7B2|P35509	0.663748	1	0.155525	1.11383	0.754999	1	-0.14455	-1.10539	0.334815	0.859374	-0.300075	-1.23121	20.0218	19.2664	19.6759	20.0471	19.6759	19.9878	19.2741	19.2367	0.00353453
A0A3Q1LXM2|A0A3Q1M0N0|A0A3Q1M4P8|A0A3Q1MUA3|F1MUC5	NA	PALHLVALNTPFSGDIR|AFLSSHLQDLSTVVR|VKPSSPQGGVLFAITDAFQK|SSQALTFEPSAGIFVGNAGATGLER|NLVTTFSNMDDMLQK|VILYYTEPSSQVSR|AAGLLSTYR|GQVLFNNWDSIFSGHGGQFNTHIPIYSFDGR|FIGSIQQLIIHPDPR|DVMTDPSWPQK|YSLPIVNLK|AHLVIEGTFIYLK|TLIPSTFFR|VIYLGLR|EAAAFLVPVMTHK|TADMAVMGLASPLNTGK|DFAISVR	0.17821|0.17668|0.17834|0.18296|0.18003	141466.71224139116|142603.24470774215|141163.52879772228|137426.69080695903|139784.84739094344	Collagen type XV alpha 1 chain	Bos taurus	COL15A1|COL15A1|COL15A1|COL15A1|COL15A1	0	17	A0A3Q1LXM2|A0A3Q1M0N0|A0A3Q1M4P8|A0A3Q1MUA3|F1MUC5	0.879642	1	-0.0719109	-1.05111	0.988868	1	-0.00810242	-1.00563	0.907572	0.994206	0.0638084	1.04522	22.9947	22.6507	23.3684	22.2764	22.6075	22.0587	22.9536	23.4315	0
A0A3Q1LXR2|A0A3Q1M7Y3|A0A3Q1NEF8|P62998	NA	PVNLGLWDTAGQEDYDR|KLTPITYPQGLAMAK|LDLRDDKDTIEK|LTPITYPQGLAMAK|HHCPNTPIILVGTK|YLECSALTQR|TVFDEAIR|AVLCPPPVK|CVVVGDGAVGK	0.45498|0.34783|0.37354|0.5	23476.342054876688|30453.79944072131|28413.69905146032|21436.2416656157	Ras-related C3 botulinum toxin substrate 1	Bos taurus	RAC1|RAC1|RAC1|RAC1	0	9	A0A3Q1LXR2|A0A3Q1M7Y3|A0A3Q1NEF8|P62998	0.277971	0.999969	-0.301106	-1.23209	0.61532	1	-0.0901874	-1.06451	0.20695	0.840933	0.210918	1.15742	23.8166	24.2198	23.8976	23.7951	23.4586	23.9386	23.8443	24.0012	0
A0A3Q1LXS8|P14769	NA	MPLIELGPLR|APVVWEGTYNR|LSDWFNPFK|ADPNDFTYER|AVLDNYYAK|NPEVGGSSIQK|YIEHYLEEFLTSANK|YFLLNKPTK|RPEVVTMTK	0.18788|0.25272	56322.56272312798|43218.74901410251	N-acetyllactosaminide alpha-1,3-galactosyltransferase	Bos taurus	GGTA1|GGTA1	0	9	A0A3Q1LXS8|P14769	0.178881	0.960907	0.234327	1.17636	0.785319	1	0.0796668	1.05677	0.497104	0.918582	-0.15466	-1.11316	20.1988	20.4529	20.4529	20.701	20.5267	20.4832	20.6957	20.0378	0
A0A3Q1LXT4|E1BKM0	NA	MGLEVIPVTSTTNK|KPGADLSDYFNYGFNEDTWK|AFPYGNVAFPHLPGSTPSWPSLVDTSK|ANENSNIQVLSER|LPGAIDVIGQTITISR	0.16981|0.15845	59351.278527810115|63587.28299202395	Pre-mRNA 3'-end-processing factor FIP1	Bos taurus	FIP1L1|FIP1L1	0	5	A0A3Q1LXT4|E1BKM0	0.969749	0.999284	-0.00554657	-1.00385	0.52756	1	0.0898406	1.06425	0.132604	0.802103	0.0953871	1.06835	19.7154	19.388	19.5582	19.616	19.4642	19.6178	19.616	19.6907	0.000300391
A0A3Q1LXV4|F1N151	NA	ILYDILAFAK	0.01266|0.01261	91362.35432427863|91163.15132693434	DnaJ homolog subfamily C member 10	Bos taurus	DNAJC10|DNAJC10	0	1	A0A3Q1LXV4|F1N151	0.179854	0.963488	1.28656	2.43946	0.350461	0.974456	0.892501	1.85639	0.252859	0.826466	-0.394059	-1.31409	16.3085	18.257	18.367	18.6263	18.7146	18.2871	18.5878	17.6509	0.00447958
A0A3Q1LXW3|A0A3Q1M9S2|A0A3Q1MAV9|A0A3Q1MY36	NA	AMATGQFHYR|EVALDLR|EFLLSAFK	0.01014|0.01055|0.01142|0.01067	275128.0231769248|264775.14076066815|239678.42890087573|262052.76035654702	Uncharacterized protein	Bos taurus	COL6A5|COL6A5|COL6A5|COL6A5	0	3	A0A3Q1LXW3|A0A3Q1M9S2|A0A3Q1MAV9|A0A3Q1MY36	0.719162	1	0.428827	1.34614	0.867218	1	0.343257	1.26862	0.961777	0.997492	-0.08557	-1.06111	17.7358	17.3411	17.1441	19.633	17.1247	20.7711	16.7616	16.1124	0.00865266
A0A3Q1LY00|E1BIQ8	NA	GDILHVISQEDPNWWQAYR|HIQHTLVDSQSQEDISLLLQLVQNK|ILEVEDLFASLK|VYESVGQYGGETVK	0.1037|0.1092	77152.53301551056|73255.78878873638	Protein PALS1	Bos taurus	PALS1|PALS1	0	4	A0A3Q1LY00|E1BIQ8	0.0468178	0.808487	-0.224345	-1.16825	0.415314	0.986159	-0.14204	-1.10346	0.5367	0.921146	0.0823053	1.05871	19.4046	19.3074	19.2077	19.0514	19.1358	19.3115	19.3422	18.9881	0
A0A3Q1LY05|A0A3Q1MEH9|F1MBN2	NA	LAGGNDVGIFVAGIQEGTSAEQEGLQEGDQILK|TCAHLFTATINLNSANDSWFGSLK|DTIQHQQGEAVWVSEGK|RPVVLFGPIADIALEK|EDAVLYLLEIPK|AVLRPSPEDLAIYGPNTK|INGTVTENMSLTDAR|LANDLPDLFQTAK|MQELQEAQNAR|HALLDVTPK|AFEVMDEFDGR|GETVTILAQSR|DNPHFENGETSIVISDVLPGGPADGLLQENDR|DGNLHEGDIILK|GRPDSDKPIGVLLMK|AVDLLNYTQWFPIVIFFNPDSR|SREDLTAAVTVSTK|AEQMASVQNAQR|MGATPTPFK|QTLINIPSLNDSDSEIEDISEIESNR|TQNREESFDFSR|VVMVNGTPMEDVLHSFAVQQLR|MEGMDDDPEDR…	0.56299|0.55008|0.55196	128991.79268406934|132052.5032941959|131529.04592008865	Tight junction protein 2	Bos taurus	TJP2|TJP2|TJP2	0	50	A0A3Q1LY05|A0A3Q1MEH9|F1MBN2	0.0920439	0.885088	-0.159983	-1.11727	0.708212	1	-0.0296799	-1.02079	0.0576552	0.83793	0.130303	1.09452	24.021	24.1606	23.8729	23.9422	23.9775	24.1305	23.9969	24.056	0
A0A3Q1LY46|F6REL8	NA	FFQTPGAAPGPGPAAADMPSR|HRPDLINFDALR|LPGWDAVAGSTSAR|SDIIDFLDEDRLREQEEDEVLQSMIQK|DGLAFCAILHR|APTQPIQPAPGPAR|KGSAASSGAVGAGAGSRLK	0.13348|0.13364	94069.67573137782|93849.66371014215	MICAL like 2	Bos taurus	MICALL2|MICALL2	0	7	A0A3Q1LY46|F6REL8	0.343542	0.993621	-0.198163	-1.14724	0.526709	1	-0.254133	-1.19262	0.836631	0.983613	-0.0559692	-1.03956	19.6108	19.1866	19.1766	19.3161	19.1089	19.5591	18.7047	19.1698	0
A0A3Q1LY87	EDANVFASAMMHALEVLNSQETGPTLPR	ERLEQEQLER|QVYGLNFGSK|AAVMVYDDANKK|KIQDHQVVINCAIPK|YNQATQTFHQWR|ASSTTTPEPIR|WVPAGGSTGFSR|LKEELIDAIR|LEQEQLER|QNSQLPAQVQNGPSQEELEIQR|QDILDEMR|SAPSSQPSANGVQTEGLDYDR|AAVMVYDDANK|LKQDILDEMR|LKQDILDEMRK|VHIYHHTGNNTFR	0.24005	84111.8	ENAH actin regulator	Bos taurus	ENAH	1	17	A0A3Q1LY87	0.458779	1	0.219781	1.16456	0.183696	0.946737	0.318234	1.2468	0.664816	0.950143	0.0984529	1.07062	27.6083	27.2949	28.0004	27.6299	27.3837	27.9832	27.7162	27.6101	0
A0A3Q1LY89|A0A3Q1MG00|A0A3Q1MNB8|A6QQP0	NA	MGPGIGAILER|EVFSIAGTVK|GNQIFVR	0.04667|0.05157|0.04861|0.05157	64498.85923510079|58661.05567406924|62309.78709176147|58634.98588043069	Myelin expression factor 2|MYEF2 protein	Bos taurus	MYEF2|MYEF2|MYEF2|MYEF2	0	3	A0A3Q1LY89|A0A3Q1MG00|A0A3Q1MNB8|A6QQP0	0.577184	1	0.24337	1.18375	0.808329	1	-0.15126	-1.11054	0.325657	0.854186	-0.39463	-1.31461	20.3883	19.3995	20.1653	19.9521	20.2944	19.702	19.1784	20.3476	0
A0A3Q1LY97|A0A3Q1MKY8|A5PKL1|F1MR28	NA	TDHLYAFFIQWSPETYAEDTGEYTK|KEDFCIQDIEIWAFK|VVSSTSEEEEAFTEK|ADLESESFRPNLSDPSHLLLPDQIIK|TFVSQASATMQQYAQR|TMTGLDTPVLMVIK|DSDWQVFGAFASQPFK|KIEESETNEDSTNEAAAR	0.16667|0.16628|0.16628|0.17428	97750.28544216737|98016.18129725286|98051.09551919722|93860.02217303873	Oxidation resistance protein 1	Bos taurus	OXR1|OXR1|OXR1|OXR1	0	8	A0A3Q1LY97|A0A3Q1MKY8|A5PKL1|F1MR28	0.58639	1	-0.149591	-1.10926	0.814476	1	-0.0698795	-1.04963	0.715114	0.958225	0.0797119	1.05681	20.5225	21.0105	20.8728	20.51	20.4679	20.9519	20.7291	20.4088	0
A0A3Q1LYA1|A0A3Q1LZJ0|A0A3Q1MRJ9|F6RNW1|Q17QC7	NA	SKPEPTGYDWSTTSGVFPASAVAQGPK|ETQGSGPLPGTVTVTSR|QEVTFNLDPVPVAR|VEHESFQEPK|VSWLSPLDGEAK|LSFVNTAPSSGAGQGSELEVR|VQVAAEVR|LLPVILSVR|VSQVTWLR|SEATLNCNVR|YTVTPLSEADGVK|GNLGDTVELPCHLLPSAPEIR|DATLSLR|QNVAIFHPQYGR	0.37059|0.39375|0.35065|0.47368|0.46898	54979.22694484283|51319.58176271646|58040.67608200385|42758.638995348425|43235.17109754007	Nectin cell adhesion molecule 2	Bos taurus	NECTIN2|NECTIN2|NECTIN2|NECTIN2|NECTIN2	0	14	A0A3Q1LYA1|A0A3Q1LZJ0|A0A3Q1MRJ9|F6RNW1|Q17QC7	0.495929	1	-0.131786	-1.09565	0.9784	1	-0.00847181	-1.00589	0.622423	0.939064	0.123315	1.08923	21.6318	21.3448	21.1734	21.5293	21.3667	21.391	21.1734	21.875	0
A0A3Q1LYA2	QGFTEYLR	NA	0.00871	105468	Myosin VIIA	Bos taurus	MYO7A	1	1	A0A3Q1LYA2	0.309687	1	2.97667	7.87168	0.351381	0.975302	0.635581	1.55356	0.292441	0.837232	-2.34109	-5.06685	16.4742	16.9502	15.9198	21.4845	21.6623	18.1834	16.7894	17.0705	0.006564
A0A3Q1LYB4|A6QLH3|F1MDL3	NA	LYSVILSAPIPEPK|HIEEDEVQSSADLR|TKDDLEQLTTEIK|YNEAQVDFR	0.1506|0.17301|0.17361	37562.63479677617|33190.39463810815|33036.2040433725	Syntaxin 3|STX3 protein	Bos taurus	STX3|STX3|STX3	0	4	A0A3Q1LYB4|A6QLH3|F1MDL3	0.0534527	0.81452	0.152048	1.11115	0.308024	0.974861	0.21127	1.15771	0.673291	0.953947	0.0592219	1.0419	19.113	19.2302	19.3509	19.3287	19.2914	19.3052	19.6352	19.2082	0
A0A3Q1LYC4|A5PJR5	NA	LFSDEAANIYER|GVEAVGSYAENQR	0.03709|0.03487	78037.32663325394|82868.72809845842	Cleavage stimulation factor subunit 3|CSTF3 protein	Bos taurus	CSTF3|CSTF3	0	2	A0A3Q1LYC4|A5PJR5	0.104735	0.913142	0.615305	1.53188	0.0769569	1	0.601652	1.51745	0.94151	0.997611	-0.0136522	-1.00951	17.9432	18.4522	18.5887	19.0864	18.7639	18.6465	18.7736	18.9779	0.00472441
A0A3Q1LYD4|F1N319|Q28021	NA	MPGAPEAVSGDGAGASR|IFQILYANEGESK|DATIASLEETNR|NLLLLANSTEEQQK|THGSEIINDLQGR|LKDEEISAAAIK|SIAEEQYSDLEK|LEGWLSLPVR|SDSAFFWEER|VIQQSLEQEETEHK|EFINLQSVLESER|TLTSDVANLANEKEELNNK|NDQWNWDNIR|MQTQQVNTLK|ISGLEEDVK|MDETGMVHCDTAVGTPDYISPEVLK|KEQEFPVEPVGEK|AEDYDVVK|IYESIEEAK|LADFGTCMK|DSDIEQLR|KLSEERTLK|KLEALIR|PVTQTDVYR|NCLLETAK|NLENDVNSLKDQLEDLK|YVIVSSK	0.2245|0.22839|0.22839	163577.09009929394|160757.89859105836|160698.85024388396	Rho-associated protein kinase 2|Rho-associated protein kinase	Bos taurus	ROCK2|ROCK2|ROCK2	0	27	A0A3Q1LYD4|F1N319|Q28021	0.83604	1	-0.0491807	-1.03468	0.563745	1	-0.150139	-1.10968	0.425005	0.890055	-0.100958	-1.07249	21.5348	20.9987	21.0856	21.2576	21.3095	21.0519	21.0008	21.2971	0
A0A3Q1LYD5|Q3T0D2	NA	TVQTAAANAASTAASSAAQNAFK|AQQEFATGVMSNK|EHALAQAELLK|MPNVPSTQPAIMKPTEEHPAYTQIAK	0.21598|0.20621	37990.83670264143|39960.80469800602	Secretory carrier-associated membrane protein	Bos taurus	SCAMP1|SCAMP1	0	4	A0A3Q1LYD5|Q3T0D2	0.263877	0.998936	-0.228309	-1.17146	0.956268	1	-0.0193987	-1.01354	0.442646	0.898407	0.20891	1.15581	20.4656	20.1185	20.2043	20.0638	19.9231	20.065	20.0178	20.7351	0
A0A3Q1LYE0|A0A3Q1LYL2|A0A3Q1MHE3|A0A3Q1MI69|A0A3Q1N7U4|F6Q5U0	NA	AASAFFTYVSLSPEGK|ATLWYVPLSLK	0.08232|0.07317|0.08411|0.06784|0.07105|0.08207	36444.627331556374|40179.50740506384|35618.149813882366|43241.96302458636|42172.6573597687|36504.61928605237	Acyl-CoA thioesterase 7	Bos taurus	ACOT7|ACOT7|ACOT7|ACOT7|ACOT7|ACOT7	0	2	A0A3Q1LYE0|A0A3Q1LYL2|A0A3Q1MHE3|A0A3Q1MI69|A0A3Q1N7U4|F6Q5U0	0.978778	1	-0.0248741	-1.01739	0.329899	0.980706	0.171561	1.12628	0.78419	0.979078	0.196435	1.14586	19.0263	18.8008	19.2367	17.6046	19.8247	18.9715	19.2721	19.0117	0.00635001
A0A3Q1LYE7|A0A3Q1N147|A1L528	NA	GAHGIIVVYDVTDQESFNNVK|NATNVEQSFMTMAAEIK|EFADSLGIPFLETSAK|FADDTYTESYISTIGVDFK|MGPGATAGGAEK|KVVDYTTAK|NATNVEQSFMTMAAEIKK|QWLQEIDR|TITSSYYR|VVDYTTAK|TIELDGK|YASENVNK|IQSTPVK	0.67172|0.60181|0.64878	21837.116772783236|24609.347812099706|22663.379348704468	RAB1A, member RAS onco family	Bos taurus	RAB1A|RAB1A|RAB1A	0	13	A0A3Q1LYE7|A0A3Q1N147|A1L528	0.865691	1	-0.0953156	-1.0683	0.980991	1	0.0126944	1.00884	0.465193	0.907014	0.10801	1.07774	23.2069	24.5203	23.7809	23.5355	23.9884	23.901	23.9083	23.8196	0
A0A3Q1LYF0|A2VE39	NA	ISAIHILDVLVLNGSDVR|MANMDFVFDR|LFWEWGDGIR|EDVLSFIQTHSA|KMIIEDETEFCGEGLLRSVLK	0.08965|0.08503	90141.43473474585|95081.11877049049	Cap-specific mRNA (nucleoside-2'-O-)-methyltransferase 1	Bos taurus	CMTR1|CMTR1	0	5	A0A3Q1LYF0|A2VE39	0.773958	1	-0.108245	-1.07792	0.99878	1	0.000605901	1.00042	0.547195	0.926268	0.10885	1.07837	19.5611	20.4225	19.8343	20.0704	19.7458	19.7594	20.2253	19.9924	0
A0A3Q1LYJ6|A0A3Q1MBH0|E1BLW4	NA	LQQSQLYPIAIFIKPK|PVIILGPMK|GQEDAILSYEPVTR	0.04693|0.04594|0.04774	91583.18393348149|93859.4851054955|90216.59910191044	Discs large MAGUK scaffold protein 3	Bos taurus	DLG3|DLG3|DLG3	2	3	A0A3Q1LYJ6|A0A3Q1MBH0|E1BLW4	0.0433109	0.830756	-0.822731	-1.76875	0.0046709	1	-0.944938	-1.92511	0.550107	0.925829	-0.122206	-1.0884	18.9017	19.1434	17.9065	18.1793	18.5137	17.9554	18.0966	18.1809	0.0011354
A0A3Q1LYJ9|A6QLP7	NA	GTEDFIVESLDASFR|EDGLDGETIFMYMFLAGLGLLVVVGLHQLLESR|FLVGFTNK|GEDFPANNIVK|VEMGTSSQNDVDMSWIPQETLNQINK	0.31741|0.32517	33025.72815824204|32034.17453072944	Translocon-associated protein subunit alpha	Bos taurus	SSR1|SSR1	0	5	A0A3Q1LYJ9|A6QLP7	0.278052	0.999431	0.25257	1.19133	0.103214	0.997955	0.388553	1.30908	0.247993	0.828155	0.135983	1.09884	23.2453	23.6598	23.8585	23.5567	23.7001	23.8444	23.9265	23.7523	0
A0A3Q1LYK5|E1BJH8	NA	GWELIDLAEEYKR	0.02063|0.02093	72394.65381972234|71556.1625667356	Phosphatidylinositol-3-phosphatase	Bos taurus	MTMR6|MTMR6	0	1	A0A3Q1LYK5|E1BJH8	0.465323	1	-0.33623	-1.26245	0.193097	0.94325	-0.744638	-1.67555	0.171574	0.807327	-0.408408	-1.32722	17.1043	18.0722	17.3527	16.9769	17.4264	16.4667	16.9048	17.1593	0.00912679
A0A3Q1LYL4|Q08DW9	NA	ETPPDALILESPFTNIR|KLYNIAAPSR|DQMWYEDALSSSHPIILYLHGNAGTR|VQFIPFHSDLGYR|VLSSLGYHVVTFDYR|LIFLNFVR|GWGDSVGTPSER|HISCSLLILHAEDDPVVPFQLGR|GMTYDALHVFDWIK|VPYFIDLK	0.30103|0.36683	54087.82198749689|45191.227577157195	Lysophosphatidylserine lipase ABHD12	Bos taurus	ABHD12|ABHD12	0	10	A0A3Q1LYL4|Q08DW9	0.845574	1	0.0642131	1.04551	0.927822	1	0.0315339	1.0221	0.82638	0.983022	-0.0326792	-1.02291	20.5819	21.3452	21.1815	20.9896	20.9122	20.9618	21.2076	20.8158	0
A0A3Q1LYM8|A0A3Q1M1I5|A0A3Q1M8U3|A0A3Q1MDS7|A0A3Q1NNI9|F1MIK1|G3N2H3	NA	ELEAASAPEER|MDQYFNQMEK|GVIDLVFEK|DHMGQLLYQLVQSEK|GPDFTPAFADFGR|ELSAEELYK|NHDEESLECLCR|FIGELFK|LTPQMFNQLMK|TGVESTLER|SIIDEFLHINDFK	0.07164|0.07305|0.07092|0.07121|0.07332|0.07252|0.07256	184541.11516358616|180660.0694071942|186338.0487027301|185582.64084501663|180032.72012698656|182468.93151272993|181829.65366613053	Eukaryotic translation initiation factor 4 gamma 3	Bos taurus	EIF4G3|EIF4G3|EIF4G3|EIF4G3|EIF4G3|EIF4G3|EIF4G3	0	11	A0A3Q1LYM8|A0A3Q1M1I5|A0A3Q1M8U3|A0A3Q1MDS7|A0A3Q1NNI9|F1MIK1|G3N2H3	0.357739	0.993036	-0.164406	-1.1207	0.746626	1	-0.0729974	-1.0519	0.599064	0.931674	0.0914084	1.06541	20.4407	20.1552	19.966	20.2176	20.2169	20.3216	19.9551	20.3981	0.00586735
A0A3Q1LYQ1|A0A3Q1MQT8|F1MQX1	NA	DTADGILTDVILK|TAAALLDQFYEK|IPLYSFSIVVLDK|LFIVSTPTAR|VSWETPEGR|IQYTVYDR	0.14806|0.14286|0.14161	48756.823765725|50626.51630982266|50911.78308919428	Sushi repeat containing protein X-linked	Bos taurus	SRPX|SRPX|SRPX	0	6	A0A3Q1LYQ1|A0A3Q1MQT8|F1MQX1	0.656877	1	-0.256914	-1.19492	0.931787	1	-0.0230939	-1.01614	0.624023	0.939109	0.233821	1.17595	20.2594	20.0605	20.6668	19.3097	19.7326	20.4327	20.1774	19.8004	0
A0A3Q1LYQ7|Q2NKU2	NA	PQYQTWEEFSR|LYLADPMK	0.22093|0.30159	10065.079679492263|7496.695052634392	Signal recognition particle 9 kDa protein|Signal recognition particle 9	Bos taurus	SRP9|SRP9	0	2	A0A3Q1LYQ7|Q2NKU2	0.60911	1	0.126445	1.0916	0.884538	1	0.0245215	1.01714	0.601219	0.932949	-0.101924	-1.0732	19.1974	19.4628	19.5576	19.6582	19.1538	19.5113	19.1904	19.3621	0
A0A3Q1LYS7|Q0VCL3	NA	TDAGGEDAILQTR|ALEVAEYLTPVLK|LWLFGYDEQR	0.12162|0.11465	33930.57162814881|35729.41283586251	Ubiquitin-like-conjugating enzyme ATG3	Bos taurus	ATG3|ATG3	0	3	A0A3Q1LYS7|Q0VCL3	0.000905781	0.7808	-0.190196	-1.14092	0.643329	1	0.0688839	1.0489	0.0684171	0.843695	0.25908	1.19672	19.6325	19.6304	19.433	19.4276	19.463	19.6545	19.5474	19.8989	0
A0A3Q1LYU1|E1B8C5	NA	ESFGVDPVTSQNVQYFLDR|HNDVIPTMAEGVVEYK|MLLNQHSLLFGGK|LYAQYFQGDLK|LFNYMYSTAPR|EISLLPDNLLR|LYSLEGYGTDAVIYIK|GVYPPIQVHVTLGK|TSFMFLR|FSPSPLSMK	0.28995|0.30825	49420.18841144401|46307.743631387595	Protein-serine/threonine kinase	Bos taurus	PDK1|PDK1	0	10	A0A3Q1LYU1|E1B8C5	0.253004	1	-0.298762	-1.23009	0.103068	1	-0.242971	-1.18343	0.774952	0.975576	0.0557912	1.03943	21.6031	21.5682	20.9602	21.4317	21.4688	21.5025	21.2458	21.2797	0
A0A3Q1LYX5|E1B9A0	NA	SNIGTGLLGLPLAVK	0.03151|0.02959	52918.578478017036|55863.147670742765	Solute carrier family 36 member 1	Bos taurus	SLC36A1|SLC36A1	0	1	A0A3Q1LYX5|E1B9A0	0.761765	1	0.133737	1.09713	0.515053	1	0.206561	1.15393	0.847019	0.986958	0.0728245	1.05177	17.9229	17.5818	17.4086	17.8213	18.4283	18.342	17.7164	17.8182	0.00472441
A0A3Q1LYY4|Q08DN5	NA	ALQPIVSEEEWAQTK|IYGQACATYESASLR|QLVEEFQTAGGVGER|AMDDPNVTEHEKVELLR|SPMVPLPMPK|SASMDSLTFVK|KPPMHITVVHNYQFFELDVYHSDGTPLTSDQIFMQLEK|LPVPPLQQTLDHYLK|LIEGVLDFK|TAYLQYR|AMDDPNVTEHEK|FNITPEIK	0.25559|0.25559	71083.2975839985|70971.32194827222	Carnitine O-acetyltransferase	Bos taurus	CRAT|CRAT	0	12	A0A3Q1LYY4|Q08DN5	0.777608	1	-0.0396255	-1.02785	0.219268	0.967758	0.31291	1.24221	0.0848579	0.849194	0.352535	1.2768	21.1988	21.4492	21.2174	21.2151	21.4208	21.6434	21.8741	21.3933	0
A0A3Q1LZ02|E1BME6	NA	GAAMVTAVAYR|MISGMYLGEIVR|AAQLCGAGMAAVVDK|NVELVEGEEGR|LSDETLLEIAK|LDESFLVSWTK|GLGATTHPTASVK|GDFLALDLGGTNFR|HIDTVEGDEGR|MISGMYMGELVR|MLPTFVR|VDQYLYHMR|NILIDFTK|VEMESQIYAIPEDIMR	0.18506|0.17557	97307.09815085212|102301.62987689539	Hexokinase	Bos taurus	HK2|HK2	0	14	A0A3Q1LZ02|E1BME6	0.778757	1	-0.0637801	-1.0452	0.901252	1	-0.0241321	-1.01687	0.857677	0.985975	0.0396481	1.02786	20.8583	20.9697	20.5552	21.0937	20.9017	21.1387	20.6755	20.8553	0
A0A3Q1LZ21|A4FUZ6	NA	TAIHTAAMDMLGGSGVESQCR|LPGTIYTAAEEIK|FGGIDILVNNASAISLTNTLETPTK|DGANIVIAAK|SFTGNFIIDENILKEEGIK|KVDLMMNVNTR|KVDIMADAAYCIFK|LKPTMAFMSGK|SGAVEETFR|DSLSDDIVK|LMNQMNSK|GNMALAIK|SFTGNFIIDENILK|ALPCIVDVR|DEEQISSAVEK|ALPCIVDVRDEEQISSAVEK	0.42686|0.42584	44998.089550428886|45120.21370557271	Hydroxysteroid dehydrogenase-like protein 2	Bos taurus	HSDL2|HSDL2	0	16	A0A3Q1LZ21|A4FUZ6	0.606323	1	0.0873591	1.06242	0.537864	1	0.23817	1.1795	0.572268	0.926576	0.150811	1.11019	21.3037	21.6863	21.6646	21.5491	21.5334	22.0709	21.8645	21.264	0
A0A3Q1LZ35|F6Q4T4	NA	TGVLAAVLASQPSIPR|LNSELQQQLK|TIQPDLNGFIPGSAAK|ISLEVQLEQLRPFSHL|HPTSYSSDSENQGSYSGVIPPPPGR|TGSDHTNPTSPLLVK|SQFYIALK|SSSLDMNR	0.14844|0.1434	83678.85037322826|86689.2084462786	RALBP1 associated Eps domain containing 1	Bos taurus	REPS1|REPS1	0	8	A0A3Q1LZ35|F6Q4T4	0.178814	0.962238	-0.351727	-1.27609	0.225227	0.967954	-0.191959	-1.14231	0.305022	0.845193	0.159768	1.11711	20.7553	20.4517	20.1441	20.5085	20.1027	20.3933	20.3477	20.4936	0
A0A3Q1LZ44|A0A3Q1M1H2|F1MFZ8	NA	WPGVIQAGLEIDEPTSNMDIFPTVAK|LAGSPLPQDR|SEHEFLFHYCNSYLNAVR|DQGYSTALIGK|ERNPLTPTSEPR|DLMPLLQMR|ANNWEGGIR|AAFMTGR|WHLGISCHDPGDFCHHPTSHGFDYFHGLPLTNMR|AFFFTPK|GEVQGGSNGIYK	0.26007|0.26496|0.26817	66615.6921721483|65228.77681950545|64416.38051227732	Steroid sulfatase	Bos taurus	STS|STS|STS	0	11	A0A3Q1LZ44|A0A3Q1M1H2|F1MFZ8	0.673479	1	0.342479	1.26793	0.203709	0.957175	1.03364	2.04718	0.168854	0.803784	0.691156	1.61458	20.3724	21.921	21.8081	21.8773	20.7821	22.2282	22.5194	21.7934	0
A0A3Q1LZ51|F1MYK6	NA	VPGLYVIDSIVR|KATQQDLTNLFEEFGQIESINMIPPR|IAWALNK	0.03549|0.0356	140050.0566312338|139616.87173101332	SR-related CTD associated factor 8	Bos taurus	SCAF8|SCAF8	0	3	A0A3Q1LZ51|F1MYK6	0.59321	1	0.972702	1.96251	0.789817	1	-0.380178	-1.3015	0.165037	0.804496	-1.35288	-2.55422	19.2388	15.7878	17.0436	18.6989	19.7155	16.8949	17.0365	17.4679	0
A0A3Q1LZ53|A5PJL4	NA	DLKPENILLDEEGHIK|DLKPSNILYVDESGNPESIR|NQSPVLEPVGR|YGQHPNIITLK|GGDLFTR|KISGSDARQLYAMK	0.10778|0.10676	82883.68916128585|83640.89889182396	Ribosomal protein S6 kinase	Bos taurus	RPS6KA3|RPS6KA3	0	6	A0A3Q1LZ53|A5PJL4	0.931607	1	0.0571225	1.04039	0.656498	1	-0.291613	-1.22401	0.133207	0.80416	-0.348735	-1.27344	21.5892	20.0366	20.7621	21.1781	20.6699	20.6589	20.5777	20.3274	0.000879765
A0A3Q1LZ90	DVVLTQTPLSLSVIPGETVSISCK|NTGVPDR	NA	0.24219	13840.1	Ig-like domain-containing protein	Bos taurus	NA	2	2	A0A3Q1LZ90	0.947518	0.999173	-0.0864023	-1.06172	0.0809557	1	0.877764	1.83752	0.370366	0.874707	0.964166	1.95094	21.0006	21.4332	22.307	21.7855	19.2991	21.6332	22.3212	22.3296	0
A0A3Q1LZA0|A0A3Q1M0N9|A0A3Q1M3E2|A0A3Q1M6W6|A0A3Q1MD05|A0A3Q1MHF9|A0A3Q1MIJ7|A0A3Q1MML2|A0A3Q1NKS0|E1BMC6	NA	DEILLLHQAAEK|DTDIASLQEELKK|ENVLLSSELQR|EIMSLQNSFQLR|TQTVLSELK	0.07215|0.06884|0.06917|0.07028|0.07063|0.0709|0.06746|0.06884|0.07403|0.0677	90708.48671606733|94922.57960136425|94544.5009398622|93080.62727332072|92702.54861181867|92184.21723077983|96916.64149711559|95074.68916907205|88447.18723307304|96776.51482279174	Sarcolemma associated protein	Bos taurus	SLMAP|SLMAP|SLMAP|SLMAP|SLMAP|SLMAP|SLMAP|SLMAP|SLMAP|SLMAP	0	5	A0A3Q1LZA0|A0A3Q1M0N9|A0A3Q1M3E2|A0A3Q1M6W6|A0A3Q1MD05|A0A3Q1MHF9|A0A3Q1MIJ7|A0A3Q1MML2|A0A3Q1NKS0|E1BMC6	0.720681	1	0.131911	1.09574	0.961881	1	0.0106723	1.00742	0.659302	0.949624	-0.121239	-1.08767	20.4461	20.0362	20.0163	20.2954	20.8074	20.0522	20.2864	20.4169	0.00305725
A0A3Q1LZB9	ATPAAPADGVAPAQPSIR	TMSMSVDAFTIQGHLWQSK|LSAALNSLQR|NAFLQVQPR	0.04484	134448	Calmodulin regulated spectrin associated protein family member 3	Bos taurus	CAMSAP3	1	4	A0A3Q1LZB9	0.446549	1	-0.258382	-1.19614	0.491623	1	-0.231319	-1.17391	0.850538	0.987352	0.0270627	1.01894	19.8564	19.1342	19.3667	19.0521	19.2919	19.4463	19.2226	19.123	0.00568916
A0A3Q1LZD9|Q3ZC44	NA	EYFGEFGEIEAIELPMDPK|IFVGGLNPEATEEK|IREYFGEFGEIEAIELPMDPK|GFVFITFKEEEPVKK|MFVGGLSWDTSK|MFVGGLSWDTSKK|GFVFITFKEEEPVK|EVYQQQQYGSGGR|GFVFITFK|GFGFILFK|DLKDYFTK	0.27711|0.32281	35983.19662942678|30634.06273614662	Heteroous nuclear ribonucleoprotein A/B|Heterogeneous nuclear ribonucleoprotein A/B	Bos taurus	HNRNPAB|HNRNPAB	11	11	A0A3Q1LZD9|Q3ZC44	0.0883977	0.89163	-0.501326	-1.41551	0.0135278	0.898836	-0.605303	-1.5213	0.497216	0.917436	-0.103977	-1.07473	24.7883	24.5104	24.2294	23.8868	24.3278	23.9837	24.1188	24.0297	0
A0A3Q1LZK8|Q58DH7	NA	YWAEISDTIISGTFHQWR|SEVFYPGETVVHGPGEATAVEWGPNTWMVEYGR	0.19101|0.2287	29224.694200952472|24898.568861534135	Sigma non-opioid intracellular receptor 1	Bos taurus	SIGMAR1|SIGMAR1	0	2	A0A3Q1LZK8|Q58DH7	0.398061	1	-0.517891	-1.43186	0.282434	0.982003	-0.944393	-1.92438	0.486864	0.914767	-0.426502	-1.34397	19.3415	20.3489	19.7884	18.8028	19.3908	18.8364	19.7596	18.1064	0.000879765
A0A3Q1LZQ5|A6QPN6	NA	VSADSIMECATGNR|VEACLLDQLEQK|GMQLLHINAQLTDALRPPHK|YVPWVVVNGEHMK|WEFTCQHGER	0.25275|0.28279	30406.440663897367|27471.989478306605	Gamma-interferon-inducible lysosomal thiol reductase	Bos taurus	IFI30|IFI30	0	5	A0A3Q1LZQ5|A6QPN6	0.550785	1	-0.726848	-1.65502	0.337898	0.988131	0.572183	1.48677	0.209298	0.838435	1.29903	2.46064	20.6774	21.4616	21.4625	20.7946	18.7709	21.6298	22.1967	21.0986	0
A0A3Q1LZS5|A0A452DIU4|Q2KIS7	NA	TQLDSLAQEVALLK|NWETEITAQPDGGK|VENCATLSGAANGK|TFHEASEDCISR|EQQALQTVCLK|GGTLGTPQTGSENDALYEYLR|DKLPYVCQFAIV	0.48276|0.34752|0.48515	22278.87635401356|30546.978385150993|22129.965852952002	Tetranectin	Bos taurus	CLEC3B|CLEC3B|CLEC3B	0	7	A0A3Q1LZS5|A0A452DIU4|Q2KIS7	0.250165	1	-0.316278	-1.24511	0.656007	1	0.252058	1.19091	0.248678	0.828252	0.568336	1.48281	21.7948	21.5603	21.658	21.3092	21.1167	21.4359	21.6527	22.7004	0
A0A3Q1LZT9|E1BGX4	NA	NHSEGGGVIVNNTESILMSYDHVELTFSDMR|LTFMSGGAIEFGQR|AEAGGGWEGSASYK|MLQVASQASR|KGTVYLTPYR|QPVFGANYIK|DAMQSFMMPFYLMK|GTVYLTPYR	0.19508|0.39464	55791.4388180582|28130.3709669616	WW domain binding protein 2	Bos taurus	WBP2|WBP2	0	8	A0A3Q1LZT9|E1BGX4	0.341116	0.992142	-0.0982618	-1.07048	0.22529	0.966491	-0.183763	-1.13584	0.387649	0.883022	-0.0855007	-1.06106	22.6256	22.8072	22.6864	22.6277	22.5404	22.6776	22.413	22.5074	0
A0A3Q1LZU0|A0A3Q1MVC9|F1MI46|P31096|P31098	NA	HSNLIESQENSK	0.0355|0.03859|0.03604|0.04317|0.04332	37095.53374641564|34043.951940576146|36709.34620316763|30885.52277607107|30950.631045587917	Osteopontin|Osteopontin-K	Bos taurus	SPP1|SPP1|SPP1|SPP1|	1	1	A0A3Q1LZU0|A0A3Q1MVC9|F1MI46|P31096|P31098	0.0246841	0.791309	2.43819	5.41961	0.0901328	1	2.13034	4.3782	0.683416	0.954737	-0.307851	-1.23786	12.7936	13.7646	16.0821	15.0133	16.0564	15.0862	14.5581	16.5839	0.0011354
A0A3Q1LZU8|F1N6Y1	NA	DLGIFWLNAAETWVDISSNTAGK|WMSESGIIDVFLMLGPSVFDVFR|YRVPDVLVADPPTAGLSVSGR|WNYRDEADVLEVDQGFDDHNLPCDVIWLDIEHADGKR|THSDSKPYGPTSVSLDFSLPGMEHVYGIPEHADNLR|LYNLDVFQYELYNR|WNYRDEADVLEVDQGFDDHNLPCDVIWLDIEHADGK|QYASLTGTQALPPLFSLGYHQSR|VHEELQNLGLYVK|DVHNIYGLYVHMATADGLVLR|YHGPQTLYLPVTLSSIPVFQR|MLDYLQGSGETPQTDVR|FSFSGNTLVSSSADPK|VPDVLVADPPTAGLSVSGR|GVQVYLPGQGEVWYDVQSYQK|LSFQHDPETSVLILR|FGAVWTGDNAAEWDHMK|REPWLLPSQ…	0.59958|0.58592	106853.66280324102|109403.03824513938	Glucosidase II alpha subunit	Bos taurus	GANAB|GANAB	0	44	A0A3Q1LZU8|F1N6Y1	0.0293372	0.817937	0.208254	1.15529	0.575526	1	0.0564874	1.03993	0.123738	0.816	-0.151766	-1.11093	23.8847	23.8313	24.1422	24.0238	24.0328	23.8913	24.0424	23.8098	0
A0A3Q1LZV2|G5E601	NA	DAQTGWIQIVEDLHER|GILEVWSTQQGPR|GDFSPFGSPQGPSR|AVFLVPK|VSSLQAEPLPK|KLGTLLK|TVSVPFHLALSDK|VILLDVAR	0.06647|0.06394	149621.28461730742|155519.642987578	RAB3 GTPase activating non-catalytic protein subunit 2	Bos taurus	RAB3GAP2|RAB3GAP2	0	8	A0A3Q1LZV2|G5E601	0.100116	0.891971	0.334495	1.26094	0.505485	1	0.127875	1.09268	0.227427	0.824839	-0.20662	-1.15398	20.7386	20.5149	20.7829	21.0442	21.0567	20.8075	20.9209	20.5355	0.000879765
A0A3Q1LZV6|Q7SIB2	NA	ILYHGYSLLYVQGNER|AHGQDLGTAGSCLR	0.01889|0.01797	154079.9667493156|160311.73998388698	Collagen type IV alpha 1 chain|Collagen alpha-1(IV) chain	Bos taurus	COL4A1|COL4A1	0	2	A0A3Q1LZV6|Q7SIB2	0.985758	1	-0.0180699	-1.0126	0.600032	1	0.46653	1.38178	0.370504	0.874148	0.4846	1.3992	20.2211	22.2309	21.6069	21.669	20.3478	21.3326	21.6713	22.0737	0
A0A3Q1LZW1|G3MWK1	NA	VEEMVLEAIGDR|GPEAVQTSSLGLR|VETEMAGGNEPLSAER	0.05381|0.05489	82595.98827726838|80946.18247235713	Paralemmin 3	Bos taurus	PALM3|PALM3	0	3	A0A3Q1LZW1|G3MWK1	0.26071	1	-0.401632	-1.321	0.204748	0.962329	-0.434551	-1.35149	0.903343	0.993952	-0.0329183	-1.02308	19.7135	19.2944	18.7287	19.3462	19.232	19.2007	18.7326	19.2748	0
A0A3Q1LZW5|A0A3Q1M3D1|E1BGS8	NA	TSEENQELVTR|IVSGSHDRTLK|ANQTLKDEYDALQITFTALEEK	0.07483|0.07249|0.07063	66348.67421152467|68316.75347141763|69974.57070296671	Autophagy related 16 like 1	Bos taurus	ATG16L1|ATG16L1|ATG16L1	3	3	A0A3Q1LZW5|A0A3Q1M3D1|E1BGS8	0.0225958	0.764196	-1.00143	-2.00199	0.0175043	0.928812	-1.40541	-2.64894	0.209031	0.83998	-0.403982	-1.32316	22.2001	22.4584	21.1271	21.2067	21.6496	21.3534	20.6741	20.7441	0
A0A3Q1LZX5|F1N166	NA	ESELTDEDITTLLER|SPEEVMEYSAVFWER|LDSIVIQQGR|TLQTIALLGYLK|LLNILMQLR|LITDNTVEER|LRLDSIVIQQGR|LLTQGFTNWTK|ANYAVDAYFR|EEMLQMIR|KIDGAEPLTPEETEEKEK|NPDIPNPAVAQR|MGESSLR|FEVSPSYVK|TDVEKSLPPK|LFELLEK|TAMEFQR|IYLGLSK	0.16377|0.17031	126599.24499285578|122111.9389692175	SWI/SNF related, matrix associated, actin dependent regulator of chromatin, subfamily a, member 1	Bos taurus	SMARCA1|SMARCA1	0	18	A0A3Q1LZX5|F1N166	0.786856	1	-0.0607125	-1.04298	0.444046	1	-0.114488	-1.08259	0.700787	0.95614	-0.0537752	-1.03798	20.4339	20.7675	20.2898	20.6302	20.6999	20.5447	20.4692	20.4448	0
A0A3Q1LZZ0|P40682	NA	FILANSYYSVSAR|GLWAPAADTHEGHITSDMQLSTYLDPALELGPR	0.1|0.09829	51052.71443101139|51748.05894565429	V-type proton ATPase subunit S1	Bos taurus	ATP6AP1|ATP6AP1	0	2	A0A3Q1LZZ0|P40682	0.224093	1	0.31931	1.24773	0.222486	0.96924	0.467149	1.38238	0.565276	0.926159	0.14784	1.10791	18.0883	18.4837	18.8001	18.6133	18.4025	18.8674	19.0394	18.3525	0
A0A3Q1M007|E1BM10	NA	FLLQEVEVR|PLVSGPAASAK|MFLQDLR	0.0906|0.0897	32729.623854798916|33103.76761848225	Zinc finger CCCH-type containing, antiviral 1 like	Bos taurus	ZC3HAV1L|ZC3HAV1L	0	3	A0A3Q1M007|E1BM10	0.43999	1	-0.143675	-1.10472	0.962805	1	0.0169436	1.01181	0.584097	0.92952	0.160618	1.11777	19.002	19.2464	19.1205	18.7782	19.0428	18.7309	19.1005	19.5921	0.000590667
A0A3Q1M008|A0A3Q1M0Q8|A0A3Q1M7L5|A0A3Q1MKH6	NA	GCALQCAILSPAFK|LMNETTAVALAYGIYK|EDISSIEIVGGATR|YLEEERPFAIEQVTGMLLAK|VLATTFDPYLGGR|SGGIETIANEYSDR|SFDDPIVQTER|LSLTQDPVVK|NAVEEYVYDFR|YGQPIQVR|TSFEDGTGECEVFCK|MIMQDKLEK|AVMEQANLQR	0.20913|0.20651|0.16288|0.19952	89149.57489331771|90213.13508001895|114269.43470505335|93326.43410282632	Heat shock protein family A (Hsp70) member 4 like	Bos taurus	HSPA4L|HSPA4L|HSPA4L|HSPA4L	0	13	A0A3Q1M008|A0A3Q1M0Q8|A0A3Q1M7L5|A0A3Q1MKH6	0.186514	0.977611	0.151282	1.11056	0.856414	1	0.0403026	1.02833	0.505148	0.912894	-0.110979	-1.07996	20.753	20.5511	20.8422	20.8371	20.7307	20.8626	20.8156	20.3989	0
A0A3Q1M022|E1BMI6	NA	KDPGVPNSAPFK|AIHVGVIGFPNVGK	0.04745|0.04753	61819.356428241634|61687.448294735594	Guanine nucleotide-binding protein-like 3	Bos taurus	GNL3|GNL3	0	2	A0A3Q1M022|E1BMI6	0.448438	1	0.312722	1.24205	0.803627	1	-0.10907	-1.07853	0.0611466	0.832767	-0.421792	-1.33959	18.4151	17.4736	18.1395	18.2891	18.3427	18.1237	17.7719	17.6103	0
A0A3Q1M024|F6Q0C0	NA	VAEEQPPNTLIGSLAADYGFPDVGHLYK|GLFTISPETGEIR|NTGLITVQGPVDREDLSTLR|DMNDNAPTIEIR|FNLMSDAPGDSPR|YFLQTTTPLDYEK|NTGLITVQGPVDR|VTVLDTNDNAPK|ANDSDQGANAEIDYTFHQAPEVVR|EQQSTYTFQLK|PVKPVEDEDETGLQK|TGDIFTTETSIDR|LEVGAPYLR|ERLDSYDLTIK|AQVVVTVK	0.16626|0.19461	131432.17671042593|112443.2943296319	Protocadherin 1	Bos taurus	PCDH1|PCDH1	0	15	A0A3Q1M024|F6Q0C0	0.257626	1	-0.301525	-1.23245	0.519114	1	-0.254713	-1.1931	0.856473	0.986527	0.0468121	1.03298	22.1581	21.6529	21.4431	21.716	21.6529	21.6368	21.2626	22.053	0
A0A3Q1M032	VFPLVSCVSSPSDESTVALGCLAR	IVSGISEGQVETVQSSPITFR|DGLWSASSQVVLPSSSAFQGPDDYLVCEVQHPK|GEASVCSEDWESGEEFTCTVAHSDLPFPEK|AEVLSPVVSVFVPPR|ALETHTYFER|SSLICQATDFSPK|DFVPNSVSFSWK|LSCLVTNLASYDGLNISWSR|FWTFPEVLR|AYSMLTITER|DWLSQNVYTCQVEHNKETFQK|AYSMLTITERDWLSQNVYTCQVEHNK|DWLSQNVYTCQVEHNK	0.59079	40366	Uncharacterized protein	Bos taurus	NA	1	14	A0A3Q1M032	0.254521	1	-1.6397	-3.11602	0.71867	1	-0.244217	-1.18445	0.176589	0.817591	1.39549	2.63077	19.4093	20.7946	20.0673	17.4656	17.8537	19.3376	20.1666	20.069	0
A0A3Q1M036|F1MW83	NA	HLEIFTPPGGGGHGGAAPEPSAQPGPDAGGDFYLR	0.05804|0.05728	63917.242691980166|64588.437423902455	Forkhead box K2	Bos taurus	FOXK2|FOXK2	0	1	A0A3Q1M036|F1MW83	0.230798	1	-0.996918	-1.99573	0.994057	1	-0.00747744	-1.0052	0.145408	0.80059	0.98944	1.98541	16.8283	18.5221	16.4766	16.5594	16.9989	17.595	16.7993	18.609	0
A0A3Q1M037|A0A3Q1N191|F1MZT7	NA	VGIALKPFLPQLQTTFTK|ALQAAIQQLAEAQPEATAK|IIIEDLLEATR|HHIETGGGQLPAK|KLDAGNQLALIEELHK|LYRPPPVLDALGR|VLAFLSSVAGDALTR|SPENVIETISSLLASVTLDLSQYALDIGK|IPIAVSGVR|GVTSILPVLR|LMEIYQEK|ALGTLVSHVTLR|AYSDQAIVNLLK|VLPQLISTITTSVQNPALCQVTR|LMDEAVLALR|LTEVLTDSHVK|AVMSNLSAHGVK|EDAGGMIQR|GLGILSLK|HLGVILPAVMLALK|SLVSGLIR|DLVLPTIQK|QIGSVIR|LLTWVIGTGSPR|LTSADALRPSVVNITGPLIR|AIITALGVDR|QAGAEALSQAVAR|TLGDLVR|LSMADSQAEAK|V…	0.15337|0.14886|0.14937	284990.2841815315|294069.55959894677|293103.5938297672	GCN1 activator of EIF2AK4	Bos taurus	GCN1|GCN1|GCN1	0	32	A0A3Q1M037|A0A3Q1N191|F1MZT7	0.238577	1	0.0926832	1.06635	0.346353	0.974939	0.0847123	1.06048	0.83312	0.983858	-0.00797081	-1.00554	21.2581	21.0919	21.2581	21.2581	21.2869	21.3215	21.2539	21.2037	0
A0A3Q1M038|E1BDU0	NA	HSSTTVFDLVEEYENICSSQVNILNK|VMVDSLVEQEIR|AIYAALSGNLK|EADLDIAAITK|LYHDPNVNGGTELEPVEGNPYR|SVYWENTLHTLK|MAEDELFNR|YLFTLIR|LLASLYR|LYLVFSK	0.1398|0.13405	102088.47319594386|106483.62623914573	Nuclear pore complex protein	Bos taurus	NUP107|NUP107	0	10	A0A3Q1M038|E1BDU0	0.0874382	0.903943	0.280874	1.21493	0.363275	0.983503	0.278032	1.21254	0.989912	0.999011	-0.00284195	-1.00197	20.9031	20.7588	21.2446	21.1105	20.9804	21.5015	20.8825	20.943	0
A0A3Q1M066	KSSSSVHLMPQSNNK	LHDSISEEGFHYLVFDLVTGGELFEDIVAR|AGAYDFPSPEWDTVTPEAK|NLINQMLTINPAK|DLKPENLLLASK	0.14933	65821.4	Calcium/calmodulin-dependent protein kinase	Bos taurus	CAMK2G	1	5	A0A3Q1M066	0.0584725	0.832412	-0.363292	-1.28636	0.215673	0.972	-0.319952	-1.24829	0.794173	0.98101	0.0433407	1.0305	17.3034	17.0604	16.6955	16.904	16.8565	16.5807	16.9682	17.0371	0
A0A3Q1M099|A0A3Q1MGU7|A0A3Q1MGX9|A0A3Q1N4S4|F1N1V3	NA	EAFILSDLFDIGELAAVELLLAGEHQQPHFPGLTR|YLYHGNTNPELAFESAK|THLYGSLLYYLQIAQRPDEPDTLEVAK|LQDSFASESNLDFR|LAWALALR|IHILNLLITSLER|LLDIEGLYSK|IQQGALELLR|TSQDFLFSQLQHLPFSNK|MLALALLDR|LTAPEDVFSK|LVGDFTHDQSVSQK|LPGLQATVR|HKPDFISLFR|PLLMDEISTILQYVVGR|YSFIQALVR|LLPEQLIK|LEEGSELEK|LQDSQPWK	0.13528|0.12782|0.1297|0.12674|0.12931	212981.7030846709|225572.21882927726|222316.6864477777|227461.30350890325|222988.9819292842	Nucleoporin 205	Bos taurus	NUP205|NUP205|NUP205|NUP205|NUP205	0	19	A0A3Q1M099|A0A3Q1MGU7|A0A3Q1MGX9|A0A3Q1N4S4|F1N1V3	0.112281	0.923571	0.127036	1.09205	0.651012	1	0.0334756	1.02347	0.0914481	0.852966	-0.0935605	-1.067	21.8862	22.0168	22.1062	22.0329	22.0966	22.0233	22.0176	21.9141	0
A0A3Q1M0A2|A6QQK3	NA	HNVIDETLK|EMAVNDLTEASIPR|FLVMAAEMEQTSGTGPAELTQFWK|ALIVLTNVTK|WLLEIGGIYLHGYDK|LIAFWLER|TWLGPEAVSLLK|MLDESFQWR|RFEAEYVTDK|DHAFNMSDK|LQQDDNWVESYLAWR	0.25763|0.27439	60186.39041193986|56341.18972007553	Uncharacterized protein|MOSPD2 protein	Bos taurus	MOSPD2|MOSPD2	0	11	A0A3Q1M0A2|A6QQK3	0.451887	1	-0.128447	-1.09312	0.312558	0.975244	-0.203178	-1.15123	0.568675	0.927063	-0.0747306	-1.05316	21.2738	21.5805	21.1832	21.2764	21.4364	21.3612	21.2694	21.0413	0
A0A3Q1M0F0|A0A3S5ZPF0|F1MZV1	NA	SANLVAATLGAILSR|LGVEPSDDDCVAVQHVCTIVSFR|LSDETLLDIMNR|GDFIALDLGGSSFR|MPLGFTFSFPCK|HIDLVEGDEGR|IDEAILITWTK|STPDGTENGDFLALDLGGTNFR|MCVNTEWGAFGDDGALEDIR|MVSGMYLGELVR|ATDCVGHDVATLLR|LVDEFSLNSGK|GAAMVTAVAYR|GAALITAVGVR|TTVGVDGSLYK|FNTSDVSAIEK|MISGMYLGEIVR|LNVTVGVDGTLYK|AAQLCGAGMAAVVDK|AILQQLGLNSTCDDSILVK|AEMELGLGK|FLLSESGSGK|QIEETLAHFSLTK|LPVGFTFSFPCR|YLSQIESDR|DFNPTATVK|GKFNTSDVSAIEK|ASGVEGTDVVK|ITPEL…	0.42312|0.45961|0.4725	110873.76712669323|101743.53505535911|99395.78596220913	Hexokinase	Bos taurus	HK1|HK1|HK1	0	38	A0A3Q1M0F0|A0A3S5ZPF0|F1MZV1	0.0906223	0.894153	0.219583	1.1644	0.074517	1	0.2202	1.1649	0.990661	0.998752	0.000617345	1.00043	22.8948	23.0898	23.2756	23.1381	23.2219	23.2462	23.2371	23.1542	0
A0A3Q1M0G8	IGQGASGTVFTATDVALGQEVAIK|TIVSIGDPK	ERPEISPPSDFEHTIHVGFDAVTGEFTGMPEQWAR|VDIWSLGIMAIEMVEGEPPYLNENPLR|ALYLIATNGTPELQNPEK|STMVGTPYWMAPEVVTR|PLSSLTPLIMAAK|SVIDPIPAPVGDSNVDGGAK|KELIINEILVMK|SDNVLLGMEGSVK|MTDEEIMEK|KNPQAVLDVLK|ELIINEILVMK|LTDFGFCAQITPEQSK|IISIFSSTEK|ECLQALEFLHANQVIHR|LAKPLSSLTPLIMAAK|LLQTSNITK|GSETSAVVTEEDDDDEEALPPVIAPRPDHTK|MSSTIFSTGGK|DPLSANHSLKPLPSVPEEK|YLSFTPPEK	0.6355	58009.8	Non-specific serine/threonine protein kinase	Bos taurus	PAK2	2	22	A0A3Q1M0G8	0.0603801	0.830736	-0.325413	-1.25302	0.340071	0.984668	-0.116344	-1.08398	0.118456	0.82649	0.209069	1.15594	22.9064	22.7825	22.6679	22.4839	22.4052	22.7402	22.5993	22.8448	0
A0A3Q1M0I1	NA	ITILVTHQLQYLK|ENLDPFNEHTDNELWNALEEVQLK|TDELIQK|SNILFGK	0.04268	134669	Uncharacterized protein	Bos taurus	LOC523126	0	4	A0A3Q1M0I1	0.922733	1	0.0807791	1.05759	0.515249	1	0.562426	1.47675	0.0962326	0.84491	0.481647	1.39634	18.1101	20.0909	19.0007	19.0422	19.5009	19.7509	19.363	19.8748	0
A0A3Q1M0I2|E1BF92	NA	ALGLDTGQQQDAQEFSK|LFMSLLEDTLSK|ERPGTPIQVPAFLQELVDR|GGSYVYELSAVLIHR|TSLPNLFQDK|ALLVSANQTLK|IQIMHAFSVAPFDQNLSIDGK	0.1049|0.10135	115190.35463220607|119082.10264926408	Ubiquitinyl hydrolase 1	Bos taurus	USP48|USP48	0	7	A0A3Q1M0I2|E1BF92	0.896235	1	0.0064799	1.0045	0.186021	0.94914	-0.156385	-1.11449	0.083172	0.861776	-0.162865	-1.11951	20.3231	20.4098	20.4013	20.3945	20.323	20.2715	20.2811	20.0775	0
A0A3Q1M0T4	NA	ESTGAQVQVAGDMLPNSTER|AFAMIIDKLEEDISSSMTNSTAASRPPVTLR|QVTITGSAASISLAQYLINVR|IITLAGPTNAIFK|IANPVEGSTDR|LVVPASQCGSLIGK|INISEGNCPER|AITIAGIPQSIIECVK|LHQLAMQQSHFPMTHGNTGFSGIESSSPEVK|AFAMIIDK|EVGSIIGK	0.53172	34895	Poly(rC) binding protein 2	Bos taurus	PCBP2	0	11	A0A3Q1M0T4	0.315968	0.999515	-0.91364	-1.88379	0.412473	0.988813	0.53745	1.4514	0.0833434	0.858012	1.45109	2.73414	17.8979	16.9814	17.546	15.7888	16.2432	18.5424	18.0511	17.3378	0
A0A3Q1M0V5|A0A452DI31|Q3ZC09	NA	AAVPSGASTGIYEALELR|VVIGMDVAASEFYR|FGANAILGVSLAVCK|LAQSNGWGVMVSHR|HIADLAGNPELILPVPAFNVINGGSHAGNK|DATNVGDEGGFAPNILENNEALELLK|GNPTVEVDLHTAK|TLGPALLEK	0.24132|0.31306|0.32028	62086.904810249755|48279.86460045251|47066.388251997836	Phosphopyruvate hydratase|Beta-enolase	Bos taurus	ENO3|ENO3|ENO3	0	8	A0A3Q1M0V5|A0A452DI31|Q3ZC09	0.243489	1	0.360257	1.28365	0.653957	1	0.170116	1.12515	0.404645	0.889221	-0.190141	-1.14088	18.7827	18.1534	18.7016	18.9116	18.8718	18.9557	18.2868	18.6721	0
A0A3Q1M0W2|E1BPI7	NA	SFQEILQIVSPVR|LQLLLLNPLK|EFVGQIMTMLNK|LLENMQSDLR|NNEVSLAALK|EWGAEALTSLIK|YLLQPLGDFSR|DNITNNTAAATVR|TGFNMDDLQK	0.06125|0.05872	182215.0184639251|190376.49847667228	Protein MON2 homolog	Bos taurus	MON2|MON2	0	9	A0A3Q1M0W2|E1BPI7	0.838031	1	-0.0298068	-1.02088	0.259767	0.967876	-0.20068	-1.14924	0.107333	0.856422	-0.170874	-1.12574	22.9884	22.6738	22.7186	22.8912	22.7941	22.4989	22.6944	22.698	0.000879765
A0A3Q1M0W4|E1B9H5	NA	GTVGLPQEVHVLNLR	0.01777|0.01748	93067.76335883186|94526.57158883946	Transforming growth factor beta receptor 3	Bos taurus	TGFBR3|TGFBR3	0	1	A0A3Q1M0W4|E1B9H5	0.479796	1	0.288683	1.22152	0.605287	1	-0.211746	-1.15809	0.0141419	1	-0.500429	-1.41463	18.3654	17.4361	18.0703	18.3198	18.1781	17.8666	17.6642	17.5362	0
A0A3Q1M0W8|F1MQ47|Q5E9L7	NA	LTALADLEDWEELEK|GDFFMTLR	0.02751|0.02741|0.02741	94513.52756112788|94754.6145382096|NaN	Vacuolar protein sorting-associated protein 16 homolog	Bos taurus	VPS16|VPS16|VPS16	0	2	A0A3Q1M0W8|F1MQ47|Q5E9L7	0.182174	0.968846	2.56462	5.91599	0.236566	0.964727	2.25293	4.7665	0.442768	0.897663	-0.311689	-1.24116	18.1029	14.1652	18.9743	18.4027	18.719	19.0001	18.2769	17.8839	0.00375536
A0A3Q1M124	NA	TLDTDLDGVVTFDLFK|LGLVEFNILWNR|VVPHGQSFQDGYAGIFHFQLWQFGEWVDVVVDDLLPTK|LVFVHSAQGNEFWSALLEK|IRLEETDDPDPDDYGGR|RPTELFSNPQFIVDGATR|NPWGEVEWTGAWSDGSSEWNAVDPYMR|QVNYQGQMVNLIR|APSDLYNIILK|NYPATFWVNPQFK|MEDGEFWMSFR|KAPSDLYNIILK|QLAGEDMEISVK|LEETDDPDPDDYGGR|SAGTQELDDQVQANLPDEQVLSEEEIDENFK|YLGQDYEQLR|NWNTTLYEGTWR|DMETIGFAVYEVPPELMGQPAVHLK|MAIEFAGFK|KLYELIITR|VNGSYEALSGGSTSEGFEDFTGGVTEWYELR|LEICNLTPDALK|LYEL…	0.59497	82169.1	Calpain-1 catalytic subunit	Bos taurus	CAPN1	0	30	A0A3Q1M124	0.929774	1	0.101193	1.07266	0.802151	1	-0.301397	-1.23234	0.186343	0.822605	-0.40259	-1.32188	16.9848	19.8148	18.5047	18.5955	18.4027	18.5063	17.6547	18.1342	0
A0A3Q1M136|E1BB26	NA	SSGDKESSGTNVSPFAPGASSR|RPVFIFEWLR|IPAGEAVPGPLPLGVSVIDASVALFGVVFPHVSFK|NPTNDLLVLHLSDLIR|ALSTPYIHSLAPIVVEK|ALENSNYGVR|AVEAVVNDTSGENK	0.06148|0.0599	218363.63183674723|224145.43865303547	HEAT repeat containing 5B	Bos taurus	HEATR5B|HEATR5B	0	7	A0A3Q1M136|E1BB26	0.323057	0.996329	1.29716	2.45745	0.326131	0.979276	1.2835	2.43428	0.932968	0.995352	-0.0136642	-1.00952	18.9009	21.8225	21.66	21.4547	21.8618	21.6247	21.8231	21.4877	0.0011354
A0A3Q1M154|F1MKZ2	NA	TSLHIVDFLVQNSGNLDK|GVDLLQNLIK	0.02908|0.02778	106631.14534145442|111304.55158948032	ArfGAP with SH3 domain, ankyrin repeat and PH domain 2	Bos taurus	ASAP2|ASAP2	0	2	A0A3Q1M154|F1MKZ2	0.190115	0.976409	-0.273299	-1.20857	0.791329	1	-0.0911093	-1.06519	0.539657	0.923743	0.18219	1.1346	18.6813	18.5915	18.4371	18.1234	18.5288	18.0674	18.7102	18.8583	0
A0A3Q1M155|F1MBQ8	NA	DYIHINIGALELSANHNILQIVDVCHDVEKDEK|APILIATDVASR|FVINYDYPNSSEDYIHR|TGTAYTFFTPNNIK|MLDMGFEPQIR|GDGPICLVLAPTR|TTYLVLDEADR|QTLMWSATWPK|TAQEVETYR|TLSYLLPAIVHINHQPFLER|KIVDQIRPDR|LLQLVEDR|QVSDLISVLR|LIDFLECGK|GLDVEDVK|STCIYGGAPK|DGWPAMGIHGDK|TIVFVETK|LMEEIMSEK|NFYQEHPDLAR|WNLDELPK|QNFTEPTAIQAQGWPVALSGLDMVGVAQTGSGK|GGFNTFR|DWVLNEFK|LMEEIMSEKENK	0.49674|0.41838	69104.73383001986|82201.72489967229	Probable ATP-dependent RNA helicase DDX5	Bos taurus	DDX5|DDX5	0	25	A0A3Q1M155|F1MBQ8	0.985164	1	-0.00207233	-1.00144	0.0918596	1	0.0513868	1.03626	0.539685	0.923354	0.0534592	1.03775	21.9728	22.0091	22.1188	22.0012	21.8466	22.0211	22.0642	22.0417	0
A0A3Q1M167|A0A3Q1MEU5|Q5E9T4	NA	ESFLPEFISGDFDSIRPEVR|GCEIISTPDQDHTDFTK	0.16895|0.15417|0.15226	24118.088399696262|26796.531108252315|27010.629150532153	Thiamine diphosphokinase|Thiamine pyrophosphokinase|Thiamin pyrophosphokinase 1	Bos taurus	TPK1|TPK1|TPK1	0	2	A0A3Q1M167|A0A3Q1MEU5|Q5E9T4	0.516032	1	-0.164856	-1.12105	0.794624	1	-0.0753167	-1.05359	0.616488	0.936435	0.0895392	1.06403	20.2239	20.7439	20.1934	20.2755	20.4882	20.5995	20.1361	20.49	0
A0A3Q1M177|A0A3Q1MTQ0|F1MMH3	NA	VHELNEEIGK|ADYEIASK|NSMPASSFQQQK|ILMEVEK|MDLGECTK|AEQLGAEGNVDESQK	0.16997|0.11321|0.16173	41615.21838802396|61363.52799094062|43692.32355539986	LUC7 like	Bos taurus	LUC7L|LUC7L|LUC7L	0	6	A0A3Q1M177|A0A3Q1MTQ0|F1MMH3	0.278587	1	1.55901	2.94651	0.32119	0.978725	1.41248	2.66194	0.44789	0.90038	-0.146533	-1.10691	16.2937	19.4484	19.6055	19.3179	19.3667	19.087	19.1854	19.578	0.00305725
A0A3Q1M1A8|A0A452DIQ9	NA	ESSLESAVTCSK|SSLAPGIWFLR	0.04554|0.04591	54841.26548255052|54627.104748648795	Glucose-6-phosphate exchanger SLC37A2	Bos taurus	SLC37A2|SLC37A2	0	2	A0A3Q1M1A8|A0A452DIQ9	0.548429	1	-0.538481	-1.45244	0.227362	0.964165	0.244589	1.18476	0.2708	0.829611	0.78307	1.72079	20.0024	20.3664	20.7583	19.5218	18.6576	20.5341	20.4511	20.3016	0
A0A3Q1M1B6|E1BF48	NA	AGPGLSIVSYTR|WSIGVFTVTETR|GGGLTAPVDIQGCVAHPSSTLLGR	0.11566|0.10909	43354.52207347814|46049.779085244445	CD177 molecule	Bos taurus	CD177|CD177	0	3	A0A3Q1M1B6|E1BF48	0.998296	1	-0.00195249	-1.00135	0.960466	1	0.0281137	1.01968	0.960682	0.998515	0.0300662	1.02106	20.6271	19.3761	19.5558	19.3626	21.0805	20.0519	19.7029	20.3343	0.00447958
A0A3Q1M1C8	EIYSVELSGTK	STAEAFHTAYMELGGIGER|SVGIISANSETVEDIAK|DMSPEQLDELLANHSEIVFAR|TIPADQLVVGDIVEIK|VIMVTGDHPITAK|LIIVEGCQR|LIFDNLK|VAEIPFNSTNK|TIIGQIASLASGVK|STNIMSSFR	0.14176	115039	Sodium/potassium-transporting ATPase subunit alpha	Bos taurus	ATP12A	1	11	A0A3Q1M1C8	0.926425	1	0.00922585	1.00642	0.370407	0.989575	0.536771	1.45072	0.251853	0.826955	0.527545	1.44147	20.7466	20.9383	20.9331	20.7784	20.8435	20.8632	22.1476	21.1268	0
A0A3Q1M1D3|A0A3Q1M5Q7|Q2T9P4	NA	LLAETHYQLGLAYGYNSQYDEAVAQFSK|GAAAPEGLSEAEVTSK|GGREDMDIGEPAEELQEK|KPTDGASSSNCVTDISHLVR|SLVKPEMDKEQETEMEK|KPDQEIPGAEEGK|MAVLNEQMK|SVSETDVQEECR|EQVYDAMGEK|EAEGSPTEYEKEIEELKELLPEIR|EQPVVTLEK|QGTPVEIEAVKPVDMGGDEPK|AELVPSQETK|EAQLYAAQAHLK|SLLELAR|SIEVIEK	0.29052|0.30779|0.29987	86381.89076191057|81885.5354370901|83637.39254459292	Nuclear autoantigenic sperm protein	Bos taurus	NASP|NASP|NASP	0	16	A0A3Q1M1D3|A0A3Q1M5Q7|Q2T9P4	0.962761	0.99887	0.00443014	1.00308	0.346435	0.973268	0.188752	1.13978	0.279891	0.823478	0.184322	1.13628	21.4613	21.4698	21.5872	21.4698	21.3529	21.7752	21.7955	21.3921	0
A0A3Q1M1D5|F1MSD2|Q2TBU9	NA	TQGFLALFSGDTGEIK|TTEMETIYDLGTK|AAGVVLEMIR|ALESDMAPVLIMATNR|LLIVSTSPYSEK|GLGLDDALEPR|AVLIAGQPGTGK|VYSLFLDESR|TEALTQAFR|GTSYQSPHGIPIDLLDR|DYDAMGSQTK|VQAGDVITIDK|IGLETSLR|GTEVQVDDIKR|EVVHTVSLHEIDVINSR|QASQGMVGQLAAR|DKVQAGDVITIDK	0.42765|0.40574|0.42765	51110.53863292889|53730.87775562452|51137.5859174749	RuvB-like helicase|RuvB-like 2	Bos taurus	RUVBL2|RUVBL2|RUVBL2	0	17	A0A3Q1M1D5|F1MSD2|Q2TBU9	0.954727	0.998699	0.0109733	1.00764	0.838049	1	-0.0394589	-1.02773	0.31187	0.852027	-0.0504322	-1.03558	22.6167	22.1523	22.3877	22.3438	22.4548	22.3856	22.3613	22.2881	0
A0A3Q1M1E1|A0A3Q1M6K4|A0A3Q1MHX2|A0A3Q1MPC1|A1A4R9	NA	AANVTLLTSLVEGEAVHLAR|LSLLSSTSK|VTVAEVQR	0.08545|0.08585|0.08625|0.08186|0.08467	47333.09021615104|47075.9526600471|46950.74168147578|49916.88175543751|47954.354823245434	Transcription factor AP-2-alpha	Bos taurus	TFAP2A|TFAP2A|TFAP2A|TFAP2A|TFAP2A	0	3	A0A3Q1M1E1|A0A3Q1M6K4|A0A3Q1MHX2|A0A3Q1MPC1|A1A4R9	0.813581	1	0.114859	1.08287	0.90694	1	0.0746403	1.0531	0.917786	0.995619	-0.040219	-1.02827	18.4512	19.5265	19.4078	18.9358	18.9675	19.6768	18.9807	18.5329	0
A0A3Q1M1H7|Q17R07	NA	STELDSNWSWFQLR|NVDAPAASSEGVPEQGPSVEGLNVPTK|AAVGEVSSIIK|MNAQEDLLSR|KETIKDTDPIPK|SGISHSVTSDMQTIEQETPITAKPR|SLGVHLSFIR|LSVFANGVMTSIQDR|YGDDSDDSYFTSSSR	0.26527|0.26886	57550.33258396826|56730.84261934193	ADP-ribosylation factor GTPase-activating protein 3	Bos taurus	ARFGAP3|ARFGAP3	0	9	A0A3Q1M1H7|Q17R07	0.70455	1	0.0584412	1.04134	0.268294	0.973663	0.165794	1.12178	0.277444	0.829394	0.107353	1.07725	19.8319	20.1159	20.1611	19.9158	20.02	20.0937	20.2346	20.0906	0
A0A3Q1M1I6|Q58CX1	NA	YNPLQDEWVLVSAHR|RPWQGQVEHQPLTTVPR|DLTPEQAAER|AYQSQHGEPLLVEYGR|ANGEVNPDYEGTFLFDNDFPALQPDAPSPGPSDHPLFQAEAAQGVCK|YDNLFETSFPYSMGWHGAPTGSEAGANWDHWQLHAHYYPPLLR	0.43402|0.41111	39179.60191246384|41261.471139992405	UDP-glucose--hexose-1-phosphate uridylyltransferase|Galactose-1-phosphate uridylyltransferase	Bos taurus	GALT|GALT	0	6	A0A3Q1M1I6|Q58CX1	0.155227	0.939017	-0.218766	-1.16374	0.515962	1	-0.0608797	-1.0431	0.127169	0.816103	0.157887	1.11565	20.0588	20.239	19.8419	20.0751	19.8734	20.1497	20.0948	20.0197	0
A0A3Q1M1J8|F1MRF7	NA	GQDQGPPEQVVLLGEFLHPCEDDIVCK|FYIDPYK	0.15814|0.1619	22683.393886632657|21977.998993642148	H/ACA ribonucleoprotein complex subunit	Bos taurus	GAR1|GAR1	0	2	A0A3Q1M1J8|F1MRF7	0.00133356	0.786286	0.211292	1.15772	0.708367	1	0.0878483	1.06278	0.497623	0.915789	-0.123444	-1.08933	20.4787	20.4547	20.7019	20.6627	20.6694	20.8596	20.2919	20.5123	0
A0A3Q1M1K0|F1MND3	NA	NPELSTQLIDIIHTAAAR|VLDILLEQYPALITDR|THMLTNAILVQQIIK|AGPEELPVVGQLLR|WLAGLPLQLAHLGSR|FLQALTDGSSR|FVTETLEDGSR|AVYTLYQQR|SENATLTNFK|SQSWILSVNPNR|TIHLPEQLKEDVTLPTNNR|LLGVSWR|LMLQSLR|LTSQQWR	0.18833|0.18289	103152.30749340434|106110.91882572511	Testis expressed 10	Bos taurus	TEX10|TEX10	0	14	A0A3Q1M1K0|F1MND3	0.24253	1	-0.177051	-1.13057	0.0575979	1	-0.326411	-1.25389	0.277398	0.829925	-0.14936	-1.10908	22.0015	21.8951	21.6105	21.9192	21.7842	21.771	21.5896	21.5051	0
A0A3Q1M1K1|F1MKH6|Q2KJG3	NA	GYHEITPPTLVQTQVEGGATLFK|KEDGTFYEFGEDIPEAPER|EGIDPTPYYWYTDQR|LTESVDVLMPNVGEIVGGSMR|LMTDTINEPILLCR|EDGTFYEFGEDIPEAPER|IWDNEEILAGYK|MNYSDAIVWLK|HLAEYTHVEAECPFLTFEELLNR|EPFPTIYVDSQK|LEDLVCDVVDR|EPFPTIYVDSQKENER|SPAGNIVR|NDPSLPEPK|NLMFLVLR|FLTWILDR|DLNPNFKPPK|DVCLYPR	0.386|0.38462|0.38462	63838.04896618466|64389.49653567721|64357.52446450281	Asparagine--tRNA ligase|Asparagine--tRNA ligase, cytoplasmic	Bos taurus	NARS1|NARS1|NARS	0	18	A0A3Q1M1K1|F1MKH6|Q2KJG3	0.774733	1	0.0222715	1.01556	0.876127	1	-0.0254186	-1.01777	0.729312	0.963992	-0.0476901	-1.03361	23.4271	23.4192	23.3357	23.5084	23.492	23.1996	23.392	23.6015	0
A0A3Q1M1S1|A0A3Q1M4U2|F1MM36	NA	DLGMVVDLIFLNTEVSLSQALEDVSR|MADEAILQER|NMPQADAMVLVAR|DHRDPMYDR	0.14286|0.14948|0.10017	48245.000965915664|46256.943772142|65521.70005121281	Nuclear receptor coactivator 5	Bos taurus	NCOA5|NCOA5|NCOA5	0	4	A0A3Q1M1S1|A0A3Q1M4U2|F1MM36	0.475548	1	-0.465743	-1.38103	0.773487	1	-0.197786	-1.14694	0.254269	0.825912	0.267956	1.2041	19.7872	21.3225	20.1152	20.0944	20.0578	20.4569	20.644	19.9704	0
A0A3Q1M1S6|A0A3Q1NEH4|Q2KJ39	NA	AGDGDGWVSLAELR|DIVIAETLEDLDR|VADQDGDSMATR|EELTAFLHPEEFPHMR|EFDQLTPEESQAR	0.22078|0.22591|0.20732	35425.087583506225|34575.70342136122|37545.08977484635	Reticulocalbin-3	Bos taurus	RCN3|RCN3|RCN3	0	5	A0A3Q1M1S6|A0A3Q1NEH4|Q2KJ39	0.3945	1	-0.246743	-1.18653	0.347112	0.972328	-0.421835	-1.33963	0.637634	0.943251	-0.175092	-1.12904	20.8393	20.6653	20.7342	20.6456	20.1369	20.4169	19.7916	20.7829	0
A0A3Q1M1V6|Q2KJ89|Q5EA62	NA	YPGAYYIFQIK|GPYSNPYSNPYSASYPAAAPPLSAPNYPTISR|SVPADIFQMQATTR|DIQLDLEMITVNTVINFR|QTGPISATLVMTR|SSGQCLDVDECR|DMDVVSGR|CEEPYLR|CMCPAENPGCR|DQPFTILYR	0.29284|0.30134|0.30134	51715.365349443695|50144.616313877494|50130.600663813035	Fibulin-5	Bos taurus	FBLN5|FBLN5|FBLN5	0	10	A0A3Q1M1V6|Q2KJ89|Q5EA62	0.131582	0.947653	-0.242227	-1.18282	0.763209	1	-0.220579	-1.1652	0.968223	0.998147	0.0216471	1.01512	23.0628	22.7549	22.654	22.6399	22.706	21.7556	22.7957	23.5136	0
A0A3Q1M1W2|Q58DS7	NA	VVAEGFDSANGINISPDKK|LDTLVDNLSIDPSSGDVLVGCHPNGQK|YIYVADILAHEIHVLEK|HELLPSVNDIIAVGPEHFYATNDHYFSDPFLK|FEEEENSLLHLK|LFVYDPK	0.32203|0.32203	39715.436507189435|39396.442110340526	Paraoxonase|Serum paraoxonase/arylesterase 2	Bos taurus	PON2|PON2	0	6	A0A3Q1M1W2|Q58DS7	0.430697	1	-0.161174	-1.1182	0.584104	1	-0.170949	-1.1258	0.963821	0.997905	-0.0097758	-1.0068	21.0086	21.394	21.1959	20.9988	20.9257	21.4016	20.8318	20.8576	0
A0A3Q1M1X1|F1MFD1	NA	KPIAGQVVTAMGK|ELDELMASLSDFK|TWHPEHFVCTHCQEEIGSR|TWHPEHFFCAQCGAFFGPEGFHEK|KDYFDMFAPK|ECFTPFVHGSFFEHEGQPYCEAHYHER|LGVATVAK|DYHNLFSPR|DYFDMFAPK|EQNDKPYCQNCFLK	0.2464|0.23379	60729.04357983361|63890.56492792873	Paxillin	Bos taurus	PXN|PXN	0	10	A0A3Q1M1X1|F1MFD1	0.379708	0.999107	-0.212636	-1.1588	0.149765	0.939837	-0.0934591	-1.06693	0.505374	0.912537	0.119177	1.08611	22.0364	22.0916	22.1447	21.8133	21.5962	21.9502	21.9245	22.037	0
A0A3Q1M1X5|A6H713	NA	TGQEQLYYVGHSQGTTIGFITFSR|MFFALAPVASTEFMTGPVVK|DWLADDKDIVLLQMQISNLVYHK|IPEWEHLDFIWGLDAPWK|VAVYATHNPAGTSVQNMIHWLQVVK|DMLVPTAIWSGGR|LYNEIINLMR|LAQIPELFLK|FQAFDWGSSAK|EFFPQNTFLK|RIPEWEHLDFIWGLDAPWK	0.4125|0.41353	45768.17381365922|45671.121049809604	Lipase	Bos taurus	LIPA|LIPA	0	11	A0A3Q1M1X5|A6H713	0.19613	0.970516	0.993366	1.99082	0.276302	0.977997	0.795781	1.73602	0.501642	0.914613	-0.197585	-1.14678	23.6888	25.1575	25.7647	25.3723	25.1126	25.5751	24.9298	25.152	0
A0A3Q1M200|A0A3Q1MJI4|A0A3Q1MP98|Q0P5I7	NA	TLYLQSVTSIEER|ELGLVDGQELAVADVTTPQTVLFK|EQPFGEGVPLDGDDPDHIQWIFQK|IQDFNDTFYR	0.1446|0.14059|0.15042|0.15335	54599.7368011301|56378.78470132357|52884.06503751091|51771.36840167789	NEDD8-activating enzyme E1 catalytic subunit	Bos taurus	UBA3|UBA3|UBA3|UBA3	0	4	A0A3Q1M200|A0A3Q1MJI4|A0A3Q1MP98|Q0P5I7	0.390183	1	0.375575	1.29736	0.860404	1	0.0803881	1.0573	0.152275	0.801433	-0.295187	-1.22704	21.4658	20.4795	21.2823	21.3008	21.4614	21.3632	20.9429	20.8529	0
A0A3Q1M211|G3MYE7	NA	DRGPMYDDPTLPEGWTR|HEPLQPAAHHSAEPAEAGK|VGDTSLDPNDFDFTVTGR|YDVYLINPQGK|AEGGGATTSAQVMVIK|SKVELIAYFEK|SVQETVLPIKK|SEEQDLQGLK|SVQETVLPIK|TQPALATAAPATEK|AETSEGSGSAPAVPEASASPK|KAEADPQAIPK|APGTGRGR	0.34362|0.33534	52347.7375550703|53230.06570120347	Methyl-CpG-binding protein 2	Bos taurus	MECP2|MECP2	0	13	A0A3Q1M211|G3MYE7	0.877193	1	0.0423918	1.02982	0.878849	1	0.0508808	1.0359	0.964269	0.997618	0.00848897	1.0059	21.6011	20.9866	21.3865	21.1763	21.4458	21.4071	21.0448	21.5821	0
A0A3Q1M231|A0A3Q1MJ08	NA	DDFLGQVDIPLSHLPTEDPTMERPYTFK|LLQFVTGTSR|AVLLMDAEK|NNIFEESYR|GGAVALAPSGAQDAGLR|LWIEFESEK|GLDYGGVAR|LLDGFFIRPFYK|SLSSPTVTLSAPLEGAK|SSTVTGGEAPTPSVAYVHTTPGLPSGWEER	0.11952|0.12126	139983.24596193584|138073.44597538727	HECT-type E3 ubiquitin transferase	Bos taurus	NEDD4L|NEDD4L	0	10	A0A3Q1M231|A0A3Q1MJ08	0.49089	1	-0.320493	-1.24876	0.425985	0.99061	-0.343355	-1.2687	0.924587	0.995393	-0.0228621	-1.01597	20.4151	19.5221	19.4124	19.5195	20.0124	19.8338	19.3816	19.6602	0
A0A3Q1M241|F1MJ80	NA	VIQGDGVDINTLQEIVEGMK|YLLETSGNLDGLEYK|NAQLNIELEAAPH|VKYEETVFYGLQYILHK|DPVPGYSVPAAEHSTITAWGK|YEETVFYGLQYILHK|STEAPLIIRPDSGNPLDTVLK|GTDTVAGIALIK|EHFQDDVFNEK|TPAGNFVTLEEGKGDLEEYGHDLLHTVFK|VLDILGK|GWNYILEK|DLLNCSFK	0.37067|0.38316	55380.5085915137|53641.648583457834	Nicotinamide phosphoribosyltransferase	Bos taurus	NAMPT|NAMPT	0	13	A0A3Q1M241|F1MJ80	0.388875	1	-0.171243	-1.12603	0.183106	0.948472	-0.326017	-1.25355	0.370805	0.875071	-0.154774	-1.11325	21.4706	21.1681	20.9676	21.3086	21.1681	21.1834	21.0181	20.7784	0
A0A3Q1M251|Q17QJ1	NA	GATLSHYNIVNNANMIGQR|GGVIAGSPAPPELIR|VPDQEALVVHHENIR|GGENIYPAELEDFFHTHPQVQEVQVVGVK|YIVFVTNYPLTVSGK	0.15578|0.15122	66121.93007450053|68156.97492320636	Medium-chain acyl-CoA ligase ACSF2, mitochondrial	Bos taurus	ACSF2|ACSF2	0	5	A0A3Q1M251|Q17QJ1	0.284362	1	-0.540385	-1.45436	0.316942	0.97696	-0.562153	-1.47647	0.951828	0.995722	-0.0217679	-1.0152	20.8992	20.0469	20.1531	19.5178	20.1271	19.6345	19.6523	20.4459	0
A0A3Q1M273|A0A452DI03|A6QLY7	NA	DRHDPLPLWAELSR|ALESELQQLR|QEGLAFFGIELAPVR|SGPILSEEAEAK|EQGPTGQEPSPGFLEQK	0.08242|0.09379|0.09354	90124.02390893835|80261.07050001617|80209.00868760467	Pre-B-cell leukemia transcription factor-interacting protein 1	Bos taurus	PBXIP1|PBXIP1|PBXIP1	0	5	A0A3Q1M273|A0A452DI03|A6QLY7	0.546421	1	0.0476844	1.0336	0.503882	1	-0.202042	-1.15033	0.305987	0.843861	-0.249726	-1.18898	20.0255	19.9817	20.0168	20.1553	19.9817	19.3901	19.9817	20.0328	0.00198132
A0A3Q1M2A1	PVAGAGPPPPQRLAGSTQQQPLSEPAR	DADLTDAAQTR|NIHINDNVLHSAFEVGVR|QFIYSLDLAR|TTYPIDETMIHNGPPHSSNFGYSYAK|LFIWALR|AYLPDFR|MIDVQNR	0.21524	56758.9	GDP-L-fucose synthase	Bos taurus	GFUS	1	8	A0A3Q1M2A1	0.650961	1	0.0302734	1.02121	0.753075	1	-0.0707448	-1.05026	0.574529	0.927697	-0.101018	-1.07253	20.1589	20.1363	20.2174	20.0855	20.2308	20.29	20.1744	19.7663	0.00224467
A0A3Q1M2B7|F1MBF0	NA	INDFVLSPGPQPYK|AITYQVVPSDVPSEEPK|APSTPLLTVR|DDTAGIPNLQLYDVK|LYQYPNFDEPHAALANK|NVNNEVHFFENNNFNTIANK|VAVYVPGSK|NAAYYSPHGHILVLAGFGNLR|DGTLFAWGNGEK|STISQSTSGDPETDR|ATVFNLK	0.28755|0.26838	61146.227557871156|65209.270163985355	Eukaryotic translation initiation factor 2A	Bos taurus	EIF2A|EIF2A	0	11	A0A3Q1M2B7|F1MBF0	0.970166	0.999185	-0.00439707	-1.00305	0.243954	0.965987	0.149075	1.10886	0.142461	0.800696	0.153472	1.11224	21.0909	20.8961	21.0731	21.0267	20.8675	21.2549	21.0731	21.0997	0.000590667
A0A3Q1M2B9|A0A3Q1N3L4|E1B925	NA	AGPPVPASHIAPAPVQPPLIR|ALLALAK|LVLETLSK	0.01575|0.01628|0.01866	242130.52312521398|233870.49981985555|208870.9052774976	AT-rich interaction domain 1A	Bos taurus	ARID1A|ARID1A|ARID1A	0	3	A0A3Q1M2B9|A0A3Q1N3L4|E1B925	0.568006	1	0.23329	1.17551	0.661588	1	-0.202771	-1.15091	0.0691951	0.843655	-0.436061	-1.35291	19.427	18.4659	19.1594	19.0988	19.2812	18.7377	19.0384	18.455	0.00375536
A0A3Q1M2C7|A0A3Q1M3S5|A0A3Q1MDJ8|A0A3Q1MF05|A0A3Q1ND84|E1BBW0|F1MP70|Q2T9W6	NA	AEQDITTLEQSISR|TALDKIEEMEMTNSHLAK|AMVSNAQLDNEK|LAGEKEELLSQIR	0.08702|0.13936|0.14541|0.13194|0.08676|0.08482|0.1425|0.1425	74348.4708561816|46748.728871514715|44250.60510848772|49115.816206718395|74775.60880620872|76219.37696230755|45380.145496495265|45466.182275927786	Leucine-rich repeat flightless-interacting protein 2	Bos taurus	LRRFIP2|LRRFIP2|LRRFIP2|LRRFIP2|LRRFIP2|LRRFIP2|LRRFIP2|LRRFIP2	0	4	A0A3Q1M2C7|A0A3Q1M3S5|A0A3Q1MDJ8|A0A3Q1MF05|A0A3Q1ND84|E1BBW0|F1MP70|Q2T9W6	0.66255	1	0.0569185	1.04024	0.0625802	1	0.36551	1.28834	0.0639582	0.850667	0.308592	1.2385	19.5649	19.7021	19.6769	19.8394	19.555	20.1464	20.0127	19.838	0
A0A3Q1M2E5|A0A3Q1M7N6|A0A3Q1MRI6|A0A3Q1MUK3|A0A3Q1NL10	NA	AQPARPPPPAQPGEIGEAVAK|KGDTVYILR|APHYPGIGPVDESGIPTAIR|SFISSSPSSPSR|SIFEYEPGK|SVTLTSVK	0.1197|0.10792|0.11635|0.10395|0.10604	73577.7887203941|81081.65335481758|75738.8803358753|84505.25814049991|82725.6011297883	Sorbin and SH3 domain containing 2	Bos taurus	SORBS2|SORBS2|SORBS2|SORBS2|SORBS2	0	6	A0A3Q1M2E5|A0A3Q1M7N6|A0A3Q1MRI6|A0A3Q1MUK3|A0A3Q1NL10	0.28398	1	1.08568	2.12238	0.305616	0.976221	1.01588	2.02213	0.896589	0.990338	-0.0698026	-1.04957	22.0074	20.1565	21.4895	22.2809	22.7325	22.7334	21.5272	22.0328	0
A0A3Q1M2E9|E1BF95	NA	VPGPVLTLEEVEGELAEVAMGFLSSR|APVTLLDAAGLAR|RPELAADPAEALR|DFPAPLSPESPLPWK|AYFAVFDGHGGADAAR|GSHDNITVVVVFLR|VAEELVAAAR|LAGPQGSGLR|VNGTLAVSR|TDEMFLWK|DPQDLLEPEPDAPR|QWLVSAHAIR	0.28366|0.37002	59875.575655885776|46718.6173158269	Protein phosphatase, Mg2+/Mn2+ dependent 1F	Bos taurus	PPM1F|PPM1F	0	12	A0A3Q1M2E9|E1BF95	0.904707	1	-0.0273282	-1.01912	0.881831	1	-0.0440537	-1.03101	0.934927	0.995294	-0.0167255	-1.01166	21.7312	21.2798	21.6104	21.2882	21.5359	21.4871	21.162	21.7353	0
A0A3Q1M2G3|A4IF71	NA	NLVFEDNDNKLEVAELSGVPR|IMTISAGDTYASNK|IQEQVQQTLAR|NLSLQNEIAK|YSQSIYIQNR|TSSVPEYVYNLHLVENDFAGVR|NLMITEALLILTENIIIPFSGWPEGDYPK|TGTAPTYEGR	0.15137|0.15338	93181.50255117069|91938.91408334479	Plakophilin 2|PKP2 protein	Bos taurus	PKP2|PKP2	0	8	A0A3Q1M2G3|A4IF71	0.599293	1	0.2183	1.16336	0.263444	0.969408	0.56732	1.48177	0.162535	0.801503	0.349019	1.27369	21.2767	22.2068	21.8032	21.9143	22.1627	22.4903	22.4764	21.9605	0
A0A3Q1M2H4|F1N441	NA	GAVEAAHQAAPGWMSQSPAAR|LLIQEAVWDETMR|TLAGWVPELGLALGAESLLLLTEVADVDSAVEGIVDAAWSDR|AWDQEAEGAGPELGR|DSQGSLQGYVAEGGAK|LLWTLESLVTGR|VAFCGAIEEGR|ASLENWSTQPGAIR|VQAQGCALQVAELR|GGSASVWSER|AEVELSVK	0.23435|0.22	79564.77968343288|85172.87723689308	Aldehyde dehydrogenase family 16 member A1	Bos taurus	ALDH16A1|ALDH16A1	0	11	A0A3Q1M2H4|F1N441	0.696912	1	-0.111955	-1.08069	0.675637	1	-0.477848	-1.39266	0.67786	0.953164	-0.365892	-1.28868	18.1273	18.416	18.011	18.5259	17.9421	16.9442	17.0503	19.3869	0
A0A3Q1M2I1|F1N6A0|Q32KX0	NA	TCFSMVPAVQQELDARPQLR|LLSVPTVLTEQYPQGLGPTVPELGAQGLQPYSK	0.25118|0.2598|0.2598	23223.231114180526|22373.813068449614|22405.78513962401	Isochorismatase domain-containing protein 2	Bos taurus	ISOC2|ISOC2|ISOC2	0	2	A0A3Q1M2I1|F1N6A0|Q32KX0	0.791003	1	0.0705004	1.05008	0.96001	1	0.00972525	1.00676	0.676699	0.953412	-0.0607751	-1.04303	19.0732	19.5405	19.114	19.5187	19.4993	19.3303	19.3619	19.2575	0.0011354
A0A3Q1M2L8|F1MU48	NA	HGFLEEFITPIVK|NTVEITELPVR|SLAVSGLGVIGR|ELILFSNSDNER|LLFPAVDDNLLK|IFDEILVNAADNK|DLIQMLVQR|EDVLAGMAGK|LDRDIVALMTR|HVDYVVDQVVGK|IMIMTDQDQDGSHIK|EDLAAFVEELDKVEAQER|GFQQISFVNSIATTK|QTEKVPSK|HLTYNDFINK	0.12075|0.11761	169406.4403322964|173668.74261576575	DNA topoisomerase 2	Bos taurus	TOP2B|TOP2B	0	15	A0A3Q1M2L8|F1MU48	0.316951	0.998028	0.238576	1.17983	0.448385	0.998901	0.14053	1.10231	0.479658	0.912231	-0.0980453	-1.07032	25.6756	25.2993	25.5189	25.7678	25.8913	25.6718	25.5054	25.7067	0
A0A3Q1M2P8|E1BCX9|F1N6C4	NA	IDRDVQILNHILDDIEFFITK|GPHSDQGEAAVAFKPTPLR|AALEDNSGSSELQEIMR|DSVSSVSDISQYR|VAAWSALAADQADFEK|NYYQQEETPEMMAAR|GFNPVTVNSLGVLNGAQLFSLNKDELR|LSTEHSSVSEYPSADGYTAFNNIYGR|DTIDFLNYTVSADER|VWTQDMILQVDEK|AAEAFSELSK|VEHLTTFVLDR|HGFNLLAK|EQFIPPYVPR|NNSELSVQKDDILEILDDRK|GPGEGVLTLR|APAPVPPGTVTQVDVR|ADPGIPPPPK|AVSLIDLESK|SQMEEVQDELIHR|VFSQITVQK|NASGDSGFVPNNILDIVRPPESGLGR|LPANITR|DDILEILDDRK|NNSELSVQK	0.40909|0.40811|0.41758	93106.23170779785|93310.29846720534|91178.24126291128	Epidermal growth factor receptor pathway substrate 8	Bos taurus	EPS8|EPS8|EPS8	0	25	A0A3Q1M2P8|E1BCX9|F1N6C4	0.192753	0.970614	-0.455646	-1.3714	0.350266	0.973858	-0.281161	-1.21517	0.530421	0.91966	0.174484	1.12856	22.4053	22.0704	21.415	22.0308	21.9008	22.1176	21.6129	22.1395	0
A0A3Q1M2Q0|A0A3Q1MUW9|Q58DG6	NA	AWNVLALDGSNWQR|IDLFDFQR|HLDLASCTSITNMSLK|TTDATCTSLSK|ALFLKGCTQLEDEALK	0.14706|0.15588|0.14908	48880.903963325385|46260.351042349|48391.53338758824	F-box/LRR-repeat protein 20	Bos taurus	FBXL20|FBXL20|FBXL20	5	5	A0A3Q1M2Q0|A0A3Q1MUW9|Q58DG6	0.126316	0.956244	-1.27525	-2.4204	0.336347	0.987263	0.406782	1.32573	0.0264818	1	1.68203	3.20879	20.9416	21.5253	19.1452	20.6502	20.0793	21.8721	21.2036	21.8451	0.00399148
A0A3Q1M2R2|A0A3Q1MMA8|A0A3Q1MNU0|G5E5L5|Q0VC16	NA	SLEETNEILGDTAK|TQTAISVVEEDLK|AWESHILTEAENMLDAR|RLDVDLQNPEKPVSGAIK|VYQVTEQQISEK|KLSWQQGGVAAAVNK|NQDLISENKK|SHAELSEQIR|AVLAAEEVK|EQLQQEIK|GEALEDFTGPDCR	0.07206|0.07343|0.07386|0.07297|0.07297	214034.85022595563|210767.44244054324|209281.47661546906|211571.62205742832|211538.5134359275	Transport and Golgi organization protein 1 homolog	Bos taurus	MIA3|MIA3|MIA3|MIA3|MIA3	0	11	A0A3Q1M2R2|A0A3Q1MMA8|A0A3Q1MNU0|G5E5L5|Q0VC16	0.290012	1	1.20319	2.30249	0.198929	0.955092	1.53733	2.90256	0.134866	0.799179	0.334133	1.26062	18.0579	20.5343	20.6322	20.2334	20.6322	20.778	21.0624	20.6599	0
A0A3Q1M2S9|Q0VCZ5	NA	LNPLVLLLDAALTGELEVVQQAMK|DGLEETDWWWATLHGQEGYVPR	0.05005|0.05542	99059.94709475151|89333.09065805477	Protein phosphatase 1 regulatory subunit 13 like	Bos taurus	PPP1R13L|PPP1R13L	0	2	A0A3Q1M2S9|Q0VCZ5	0.445675	1	-0.625039	-1.54225	0.499827	1	-0.573294	-1.48792	0.939857	0.996677	0.0517445	1.03652	19.6649	20.8324	20.4352	18.9309	19.5048	19.7431	20.4576	18.8254	0
A0A3Q1M2U9|A0A3Q1N5D7|A2VE10	NA	HVLLQEEVAELQGQVQR|LIPGPNLENEPR|AEDVPVALK	0.08716|0.08578|0.1	49334.64907637995|49905.13769104558|43173.098754267856	Protein GOLM2	Bos taurus	GOLM2|GOLM2|GOLM2	0	3	A0A3Q1M2U9|A0A3Q1N5D7|A2VE10	0.145058	0.926923	-0.40465	-1.32377	0.536252	1	-0.111291	-1.08019	0.212181	0.838698	0.29336	1.22549	18.3685	18.2643	18.0859	17.598	18.0513	18.2218	18.4042	17.9892	0
A0A3Q1M2V8|A0A3Q1MG21|F1MIX6	NA	GQHETVIPGDLPLIQEVTTTLR|VDDEDKQHFIPFQPVAGENDFLQTVINK|TDVVDFLMETFIMFK|KLEDAGTYLSLPSTK|RPFGVAVMDVTDIINGK|TGFPEIIMPGDVR|SNTNLLQQNLR|EILLPMMTDQLK|NDIYVTLVQGDFDK|YLPTIVNDVK|IFALAFVK|HMIYDLIEWR|AVFTDLGSK|MWEEAIALGK|GQGLWVTLK|LYQEIIHYFDK|LLPGDIHQIR|VAIPIEDVNR|TVISMGRDSELIGNFVACMTAILR|SISDMMSSVSDQTVR|FAATPSLALFVNLK|TTSPPGDDIK|SVIYYQVK|DGYQATTQGQLK	0.18083|0.17398|0.16979	203161.83336909921|210027.15657836228|215369.1095332723	Dedicator of cytokinesis 1	Bos taurus	DOCK1|DOCK1|DOCK1	0	24	A0A3Q1M2V8|A0A3Q1MG21|F1MIX6	0.331966	0.990004	-0.136245	-1.09904	0.497692	1	-0.118176	-1.08536	0.853122	0.988096	0.0180689	1.0126	21.2215	21.5128	21.1597	21.2748	21.2582	21.2597	21.0981	21.3891	0
A0A3Q1M2V9|A0A3Q1MQU7|A5D7N3	NA	LPLHTLTSSTPVVLVR|YIVIEPTR	0.11881|0.09486|0.125	22669.336777578726|27509.130793507855|21464.89580105507	Transmembrane protein 11, mitochondrial	Bos taurus	TMEM11|TMEM11|TMEM11	0	2	A0A3Q1M2V9|A0A3Q1MQU7|A5D7N3	0.106299	0.904176	0.261504	1.19873	0.0707001	1	0.523598	1.43754	0.116275	0.830864	0.262094	1.19922	19.1007	19.3734	19.5156	19.5588	19.4212	19.6512	19.6213	20.0094	0.00375536
A0A3Q1M2W8|A0A3Q1N3W6|A0A3Q1NHW5|A6QL72|F1MAZ6	NA	DISNTLIMLADK|DISNTLIMLADKHAKEIEEESETTVEADLTDK	0.05145|0.0517|0.05186|0.05424|0.05424	70497.5286848147|70304.57181021104|70261.75129540489|67164.88209388992|67148.9235647797	Metastasis-associated protein MTA3	Bos taurus	MTA3|MTA3|MTA3|MTA3|MTA3	0	2	A0A3Q1M2W8|A0A3Q1N3W6|A0A3Q1NHW5|A6QL72|F1MAZ6	0.986131	1	-0.00998847	-1.00695	0.512936	1	0.319604	1.24799	0.560872	0.928365	0.329592	1.25666	18.4763	18.2401	17.9419	17.9459	19.1569	18.1364	18.6292	19.2678	0
A0A3Q1M310|A0A3Q1MG93|E1BLV1	NA	TGKPFNPLLGETYELVR|WFHQGPNPYSGAQDWLYSGSYWDR|NDFSIWSILR|ASSLADPVER|AMENGEIDQASEEK|VEGYIQDK|LTEYMEHTYLIHK	0.10401|0.10823|0.10105	104649.83388252424|100965.20284486066|108100.78040813071	Oxysterol-binding protein	Bos taurus	OSBPL1A|OSBPL1A|OSBPL1A	0	7	A0A3Q1M310|A0A3Q1MG93|E1BLV1	0.274866	0.999315	-0.333653	-1.2602	0.416842	0.989878	-0.223035	-1.16719	0.245435	0.827305	0.110619	1.07969	20.9452	21.5689	21.0398	20.7914	20.9391	20.9604	21.0582	21.0835	0
A0A3Q1M334|E1BK52|H2XJF0	NA	DREAALWEMEEHHLQER|AEVMEEIEDGRDEGDEEDAVEAASPLENHTR|EAALWEMEEHHLQER|MNEESECANPTSPNK|TALDKNPETRPSAAQLLEHPFVSSVTSNK|LADFGVSAK|FVVDGVEVSITTSK|DQYFLQR	0.12616|0.12629|0.13034	111631.91179474672|111544.879766342|107801.83467865534	Non-specific serine/threonine protein kinase|Serine/threonine-protein kinase 10	Bos taurus	STK10|STK10|STK10	0	8	A0A3Q1M334|E1BK52|H2XJF0	0.210716	0.981817	-0.231234	-1.17384	0.883468	1	-0.0147724	-1.01029	0.112016	0.839935	0.216461	1.16188	24.14	24.3381	24.082	24.1265	23.8149	24.1413	24.2879	24.2435	0.0011354
A0A3Q1M384|F1N052	NA	LDSIVIQQGR|ESEITDEDIDGILER|LLNILMQLR|LRLDSIVIQQGR|ANYAVDAYFR|MGESSLR|LFELLEK|TPEEVIEYSAVFWER|TLQTISLLGYMK	0.07817|0.0827	130013.6426412876|121880.36698636574	SWI/SNF related, matrix associated, actin dependent regulator of chromatin, subfamily a, member 5	Bos taurus	SMARCA5|SMARCA5	0	9	A0A3Q1M384|F1N052	0.39397	1	-0.230291	-1.17307	0.389515	0.984751	-0.233101	-1.17536	0.991513	0.998775	-0.00281016	-1.00195	19.7585	19.6249	19.7004	19.1193	19.5645	19.4872	19.7477	19.1409	0
A0A3Q1M3A4|E1B805	NA	VFVSNPDGSPASK|AGDFLEK|FTILVLSK|EPLYILVTPR|GTISILTVYHR	0.02884|0.02948	190202.5251127571|186234.54506768115	Uncharacterized protein	Bos taurus	LOC528040|LOC528040	0	5	A0A3Q1M3A4|E1B805	0.640463	1	-0.312016	-1.24144	0.81568	1	0.166448	1.12229	0.161831	0.802418	0.478464	1.39326	19.7846	18.2412	18.5687	18.9801	18.5539	19.0174	18.8656	19.6551	0.0011354
A0A3Q1M3A8	TLIYNLNK	NA	0.04301	19210.1	Ig-like domain-containing protein	Bos taurus	NA	1	1	A0A3Q1M3A8	0.815566	1	0.421249	1.33909	0.896896	1	-0.198709	-1.14767	0.57183	0.926374	-0.619958	-1.53683	16.9935	20.2994	19.8225	20.0216	17.3589	18.3444	19.4165	17.5823	0.00332502
A0A3Q1M3D9|A0A3Q1MB59|A0A3Q1MDF7|A0A3Q1MY69|A7MB80	NA	FAQALGLTEAVK|EFSFEAWNAK|FEAHPNDLYVEGLPENIPFR|SPTWFGIPR|STVVPVPYEK	0.06106|0.06231|0.06315|0.06638|0.06237	112365.0712362941|110269.04389283388|108990.48076054611|104095.91890321845|110056.05294139581	General transcription factor II-I	Bos taurus	GTF2I|GTF2I|GTF2I|GTF2I|GTF2I	0	5	A0A3Q1M3D9|A0A3Q1MB59|A0A3Q1MDF7|A0A3Q1MY69|A7MB80	0.80275	1	0.183625	1.13573	0.887743	1	-0.100074	-1.07183	0.15039	0.806864	-0.2837	-1.21731	25.5396	23.8051	24.5674	24.9647	25.0359	24.4623	24.6885	24.566	0
A0A3Q1M3G8|A0A3Q1M694|A0A3Q1NFU0|F1MBM9	NA	SLVDTVYALKDEVQELR|ELELQILTEAIR|SYYNVVLQNILETENEYSK|NAFEISGSMIER|GFDTTAINK|TGWFPSNYVR|LPTTGMTITK|AASAGNPSSKPHSVPSHTLPSHSITPSSK	0.15265|0.15128|0.15187|0.13689	86907.2447907601|87820.17198527111|87132.25657643308|96840.89661049393	Rho guanine nucleotide exchange factor 7	Bos taurus	ARHGEF7|ARHGEF7|ARHGEF7|ARHGEF7	0	8	A0A3Q1M3G8|A0A3Q1M694|A0A3Q1NFU0|F1MBM9	0.487998	1	0.149609	1.10927	0.521579	1	-0.121683	-1.088	0.233258	0.82726	-0.271292	-1.20689	20.6283	20.5442	20.517	20.6807	21.0099	20.3216	20.3522	20.7199	0
A0A3Q1M3H8|Q8SQ28	NA	ADQFANEWGR	0.07042|0.07634	15699.714926429082|14714.257673449678	Serum amyloid A protein|Serum amyloid A-3 protein	Bos taurus	SAA3|SAA3	0	1	A0A3Q1M3H8|Q8SQ28	0.639126	1	-0.354473	-1.27852	0.749458	1	-0.235267	-1.17712	0.874964	0.987193	0.119206	1.08614	16.4228	16.9411	16.4598	15.3914	17.1313	17.3325	16.4009	15.6068	0.00305725
A0A3Q1M3I6|F1MG56	NA	GAVDDDVAEADIISTVEFNHSGELLATGDK|VPVFRPMDLMVEASPR|VVIFQQEQENK|NAAQFLLSTNDK|GEYNVYSTFQSHEPEFDYLK|LFEEPEDPSNR|ENIIAVATTNNLYIFQDK|DITLEASR|SLEIEEK|IWDLNMENRPVETYQVHEYLR	0.34452|0.33698	51659.48674181984|52976.214871030366	Serine/threonine-protein phosphatase 2A 55 kDa regulatory subunit B	Bos taurus	PPP2R2A|PPP2R2A	0	10	A0A3Q1M3I6|F1MG56	0.474734	1	0.0620387	1.04394	0.188922	0.946422	0.14015	1.10202	0.0941349	0.85205	0.078111	1.05563	21.2327	21.0382	21.2327	21.186	21.1738	21.3246	21.2185	21.2838	0
A0A3Q1M3I7	ERPGEQSEVAQLIQQTLEQER|ISELEGNLQTLR|VLEESELAR|AQAAPEEEAATVAVPEK	NA	0.07222	89349.9	Protein phosphatase 1 regulatory subunit 9B	Bos taurus	PPP1R9B	4	4	A0A3Q1M3I7	0.170713	0.95211	-0.138902	-1.10107	0.692457	1	0.0875416	1.06256	0.219443	0.828131	0.226444	1.16995	19.4986	19.352	19.2946	19.209	19.3555	19.6116	19.2186	19.7083	0
A0A3Q1M3K3|A0A3Q1M7E6|A0A3Q1M8E9|Q1JQA2	NA	VGEAFHASSTSVLVDGFTDPSNNK|FCLGLLSNVNR	0.07527|0.10174|0.10294|0.07527	52224.72921810028|39043.559825328426|38659.20687397799|52216.46290947894	Mothers against decapentaplegic homolog|Mothers against decapentaplegic homolog 1	Bos taurus	SMAD5|SMAD5|SMAD1|SMAD1	0	2	A0A3Q1M3K3|A0A3Q1M7E6|A0A3Q1M8E9|Q1JQA2	0.233339	1	1.34605	2.54216	0.482736	1	0.780162	1.71732	0.543953	0.925748	-0.565891	-1.4803	16.2312	17.6443	18.5929	19.0784	17.1801	18.9828	17.2164	16.9545	0
A0A3Q1M3L6	AVDPTCKPSPCDCCPPPELPGGPSVFIFPPKPK|DTLTISGTPEVTCVVVDVGHDDPEVK|YGTTPPQLDADSSYFLYSK|EPQVYVLAPPQEELSK|FSWFVDDVEVNTATTKPR|PSPCDCCPPPELPGGPSVFIFPPKPK|FSWFVDDVEVNTATTK|NGQPESEDKYGTTPPQLDADSSYFLYSK|AVDPTCKPSPCDCCPPPELPGGPSVFIFPPK|VHNEGLPAPIVR|IQHQDWTGGK|GPAREPQVYVLAPPQEELSK|IQHQDWTGGKEFK	SGVHTFPAVLQSSGLYSLSSMVTVPASSSGQTFTCNVAHPASSTK|STVSLTCMVTSFYPDYIAVEWQR|NSWQEGDTYTCVVMHEALHNHYTQK|MPEPVTVTWNSGALK	0.703	40450	Uncharacterized protein	Bos taurus	NA	13	17	A0A3Q1M3L6	0.609913	1	-0.783935	-1.72182	0.987599	1	-0.0176118	-1.01228	0.425683	0.891013	0.766323	1.70093	27.3578	29.8673	28.7829	28.4351	26.2678	28.3822	29.2956	28.1071	0
A0A3Q1M3M0|A0A3Q1M6B7|A0A3Q1M6V9	NA	WTLVLLYSWNNPLYYLLLELR|NLSEAVISSAMEIENMSEK|SISEYYNLFYCLR|AQQMNNEDLSKWTLVLLYSWNNPLYYLLLELR|TIHEVSNTWSR|FSSMTFSDEDR|KIIVPVLK|KVDMYIK|SCHTNSFHTPEER|AQQMNNEDLSK|DKAQQMNNEDLSK|IIVPVLK|LQAFIESQFR	0.5|0.46324|0.52941	29333.632460976914|31865.064235983133|27664.726473992017	Placental prolactin-related protein 2	Bos taurus	PRP2|PRP2|PRP2	0	13	A0A3Q1M3M0|A0A3Q1M6B7|A0A3Q1M6V9	0.129035	0.941608	0.830703	1.77855	0.0145333	0.918414	1.29339	2.45103	0.252043	0.8268	0.462688	1.37811	22.3148	22.0192	23.5866	22.7754	22.6311	23.6644	23.6083	23.1085	0
A0A3Q1M3N2|A0A3Q1M7L4|F1MH07	NA	HNVLHLWPFTIHDLR|LRPALLEPSELQGMGALEATSWALK|AATGAVGSQEELLR|TVEETQVPEISGVAR|AAVELAMLGAR|SVPHNPGSVSQGSPGTASAVLFLGK|IYNQSFFQSLLK	0.11132|0.1108|0.10935	116636.79733971425|117140.32338055465|118621.05040011635	F-actin monooxygenase|[F-actin]-monooxygenase MICAL1	Bos taurus	MICAL1|MICAL1|MICAL1	0	7	A0A3Q1M3N2|A0A3Q1M7L4|F1MH07	0.910557	1	-0.0482324	-1.034	0.564474	1	-0.207527	-1.15471	0.627203	0.938065	-0.159295	-1.11674	19.8991	20.5171	19.8465	20.651	19.982	20.2933	20.0159	19.6924	0
A0A3Q1M3N4|A0A452DJY5|Q27966	NA	ALTVIDFTEDEVEDLLSIVASVLHLGNTHFAADEESNAQVTTENQLK|VLQALGSEPIQYAVPVVK|SEQEEYEAEGIAWEPVQYFNNK|VNNININQGSITFAGGPGR|NFHIFYQLLEGGEEETLR|GEELLSPLNLEQAAYAR|LLHYAGEVTYNVTGFLDKNNDLLFR|NILDTSWPTPPPALR|GDVVLQSDHVIETLTK|DGIIDFTPGSELLITK|LLQSNPVLEAFGNAK|GVSFYEVPPHLFAVADTVYR|LLHYAGEVTYNVTGFLDK|GIISILDEECLRPGEATDLTFLEK|QLLLTPNAVVIVEDAK|DQAVMISGESGAGK|MSLLELVEILK|RDQAVMISGESGAGK|TLFATEDALEIR|LLQFYAETCPAPER|NPQSYLY…	0.63412|0.60929|0.62935	121004.39251877685|125013.3119656942|121859.91050428273	Unconventional myosin-Ic	Bos taurus	MYO1C|MYO1C|MYO1C	0	56	A0A3Q1M3N4|A0A452DJY5|Q27966	0.153155	0.9392	-0.0783745	-1.05583	0.920378	1	-0.0113967	-1.00793	0.459477	0.903994	0.0669778	1.04752	24.6053	24.5312	24.4892	24.4492	24.5312	24.5312	24.4357	24.7037	0
A0A3Q1M3Q7|F1MEN8|Q29RV1	NA	YGIVDYMMEQSGPPSK|DSTEAAAITEHVVK|SESDPAYQLYQDAANSLR|EVSQPNWTPPPEVTLVLTK|VEGFPTIYFAPSGDKK|QVQEFLKDGDDVIIIGVFK|FAMEPDDFDADALR|TFDSIVMDPK|IDATSESALASR|DGDDVIIIGVFK|EKYGIVDYMMEQSGPPSK|MDATANDVTSDR|FDVSSYPTLK|VDAIAETDLAK|FDVSGYPTIK|RFDVSSYPTLK|QLEPVYTSLGK|FHHTFSTEIAK|DLGLSESGEEVNAAILDEGGRR|FAMEPDDFDADALRDFVTAFK|KLAPEYEK|SESDPAYQLYQDAANSLREDYK|YKVEGFPTIYFAPSGDKK|KGQEVDYEGSR|DLGLSESGEEVNAAILDEGGR|ENDPPIP…	0.5259|0.521|0.521	71856.25433458202|72452.7418223423|72480.80950798056	Protein disulfide-isomerase A4	Bos taurus	PDIA4|PDIA4|PDIA4	0	41	A0A3Q1M3Q7|F1MEN8|Q29RV1	0.13346	0.943515	0.156723	1.11475	0.464729	1	0.113696	1.082	0.736074	0.965812	-0.0430266	-1.03027	23.798	23.7454	23.8956	24.0401	23.8496	24.0473	23.9185	23.6905	0
A0A3Q1M3U9	AVEEPLNAFK	FKGENIFIFDGSQR|GENIFIFDGSQR|EGETIIELK|VVSWFSPNENILIVIFPVLAILLFWGQFGIVTLK	0.20872	35336	Leukocyte surface antigen CD47	Bos taurus	CD47	1	5	A0A3Q1M3U9	0.255189	1	0.370129	1.29247	0.378267	0.986596	0.391912	1.31213	0.945071	0.995846	0.0217832	1.01521	22.632	22.1413	23.0129	22.7546	22.5028	23.2891	22.5883	22.4582	0
A0A3Q1M3V5|A0A3Q1MFU0|G3X721|Q58CP9	NA	YAEEELEQVR|ALDTVLFGPPLLTR|LISVEDLWK|ELESHSSWYAPEALQK|QALSEVTAALR|WLQLTHEVEVQYYNIK	0.14126|0.10454|0.11127|0.11127	61867.379292304104|82322.86560550661|77133.18802032988|77103.17745564584	Stromal interaction molecule 1	Bos taurus	STIM1|STIM1|STIM1|STIM1	0	6	A0A3Q1M3V5|A0A3Q1MFU0|G3X721|Q58CP9	0.136743	0.938106	0.222446	1.16671	0.515312	1	0.103037	1.07403	0.39318	0.886296	-0.11941	-1.08629	20.6883	20.5443	20.7682	20.9877	20.7603	20.9173	20.5929	20.6477	0
A0A3Q1M3W4|Q56K10	NA	GVDLDQLLDMSYEQLMQLYSAR|TFNQVEIKPEMIGHYLGEFSITYKPVK|DMIILPEMVGSMVGVYNGK|DAPPMEKPEVVK|KDAPPMEKPEVVK	0.55862|0.55862	17072.22673481808|17015.157652198748	40S ribosomal protein S15	Bos taurus	RPS15|RPS15	0	5	A0A3Q1M3W4|Q56K10	0.248711	1	-0.603916	-1.51984	0.218468	0.968226	-0.684349	-1.60698	0.792008	0.979828	-0.0804335	-1.05734	24.1495	25.0746	24.2428	23.6322	24.1495	23.5137	24.2211	24.0483	0
A0A3Q1M3X3|A0A3Q1MKJ8|A0A3Q1MQ12|Q58DD4	NA	KTDPAEEDTNVYTEK|KKDEGSYDLGER	0.12676|0.14754|0.05444|0.13366	23663.02819985218|20231.1319189153|53645.217523207255|22385.30911920356	Syndecan|Syndecan-2	Bos taurus	SDC2|SDC2|SDC2|SDC2	0	2	A0A3Q1M3X3|A0A3Q1MKJ8|A0A3Q1MQ12|Q58DD4	0.349758	1	1.12921	2.18739	0.246133	0.968939	1.48145	2.79229	0.414406	0.890086	0.352237	1.27654	16.3294	18.9145	18.2565	18.8404	19.1567	18.9528	18.7053	19.6521	0
A0A3Q1M3Y4|A0A3Q1M828|A0A3Q1MQR8|F1MYN1	NA	LGEVQTESAGIQR|ERPISMINEASNYNMTSDYAVHPMSPVGR	0.0405|0.03544|0.03509|0.03216	118256.7741306265|135373.6153564764|136895.43919423452|149258.46746363124	Pleckstrin homology domain containing A5	Bos taurus	PLEKHA5|PLEKHA5|PLEKHA5|PLEKHA5	0	2	A0A3Q1M3Y4|A0A3Q1M828|A0A3Q1MQR8|F1MYN1	0.266402	0.998229	0.344573	1.26977	0.339481	0.986651	0.378288	1.2998	0.910202	0.994354	0.0337149	1.02364	17.4881	17.8863	17.8347	17.9149	18.3458	18.4191	18.1479	17.6296	0
A0A3Q1M3Z5|F1MMR6	NA	GGCEAIVDTGTSLIVGPVEEVR|AIGAVPLIQGEYMIPCEK|ISVNNVLPVFDNLMQQK|AQPGGELMLGGTDSK|DYALSPEDYALK|LGGKDYALSPEDYALK|FDGILGMAYPR|VSSLPQVTVK|QAYWQIHMDQLDVGSSLTVCK|QPGVVFIAAK|VGLAEAAR|NVFSFFLNR|QTFGEAIK|LLDIACWTHR|YYTVFDRDQNR|QGPIPELLK|YYTVFDR|YATGEPAVR	0.52174|0.49515	42438.44108637644|44675.82207185532	Cathepsin D	Bos taurus	CTSD|CTSD	0	18	A0A3Q1M3Z5|F1MMR6	0.77998	1	0.0853434	1.06094	0.427883	0.991595	0.290611	1.22316	0.452739	0.899194	0.205268	1.1529	23.1933	23.7209	23.805	23.2726	23.5499	23.6898	24.1079	23.4456	0
A0A3Q1M3Z8|F1MHB8	NA	AQFPSVSVEASGGVR|YDLGGLVMVK|LFAEGATPVPHAR|YGLLVGGAAAHR|DNHVMAAGGVEK|GPAHCLLLGER|VALNTLAR|GTGWAGHVAGTR	0.30492|0.31104	31804.521951553896|31138.12940955225	Nicotinate-nucleotide pyrophosphorylase [carboxylating]	Bos taurus	QPRT|QPRT	0	8	A0A3Q1M3Z8|F1MHB8	0.105298	0.905753	-0.635185	-1.55314	0.0692888	1	-0.486012	-1.40057	0.587858	0.931347	0.149172	1.10893	22.2659	22.2523	21.8142	21.8611	21.1964	21.8376	21.5127	21.9689	0
A0A3Q1M400|A0A3Q1M503|A0A3Q1MEL1|A0A3Q1MKH9|Q2HJF8	NA	LPLILVGNK|NISELFYYAQK|SGVLQALLGR|VPTHIVDYSEAEQSDEQLHQEISQANVICIVYAVNNK|IPCLIVAAK|AVLHPTGPLYCPEEK	0.13462|0.12639|0.12926|0.13725|0.14422	77669.2756870551|81953.41445991695|80717.8804774438|76007.62977642952|72031.57676708633	Mitochondrial Rho GTPase|Mitochondrial Rho GTPase 1	Bos taurus	RHOT1|RHOT1|RHOT1|RHOT1|RHOT1	0	6	A0A3Q1M400|A0A3Q1M503|A0A3Q1MEL1|A0A3Q1MKH9|Q2HJF8	0.773814	1	-0.154633	-1.11314	0.259641	0.968423	0.235884	1.17763	0.346029	0.863453	0.390517	1.31086	19.5259	19.9401	19.9401	19.9401	18.8549	19.8651	19.9875	20.0542	0
A0A3Q1M429|F1MI33	NA	TMDVLSDMTR|TVEISGEGGPLGIHVVPFFSSLSGR	0.04453|0.03876	85375.79264955824|98651.29277390706	Par-3 family cell polarity regulator beta	Bos taurus	PARD3B|PARD3B	0	2	A0A3Q1M429|F1MI33	0.917456	1	0.0916729	1.06561	0.221026	0.970299	-1.22577	-2.3388	0.124201	0.812301	-1.31744	-2.49224	19.2127	17.834	17.6547	19.2567	18.9336	16.4182	17.4474	18.0271	0.00548446
A0A3Q1M445|A5D7E2	NA	ISEDYYVHLIADNLPVATR|IVNTPFQVLMNSEK|FEVIPQSVR|DIANYNKEDDIEDTMEESGWK|AENLGEVLR|TQLPYEYYSLPFCQPSK|LGFTDVNK|LELYSNR	0.16199|0.16199	74453.79080591706|74317.6617660674	Transmembrane 9 superfamily member|Transmembrane 9 superfamily member 4	Bos taurus	TM9SF4|TM9SF4	0	8	A0A3Q1M445|A5D7E2	0.48162	1	0.0510527	1.03602	0.63873	1	-0.0974305	-1.06987	0.382668	0.8844	-0.148483	-1.1084	20.935	20.9897	21.1061	20.9774	20.9566	21.0205	20.9973	20.5769	0
A0A3Q1M471|Q08DD1	NA	MGLYPGVLEPSSR|GTTFEGGVR|HTLFFYSAYPDEVR|WHLGVGPEGAFLPPHHGFHR|DLMTDAQHQGR|MSHGGCSGLLR	0.16149|0.15385	51665.26815356395|53772.546215151546	Arylsulfatase A	Bos taurus	ARSA|ARSA	0	6	A0A3Q1M471|Q08DD1	0.278607	0.999691	1.14873	2.21718	0.312942	0.974444	1.02792	2.03908	0.509542	0.912769	-0.120804	-1.08734	18.3424	20.6137	20.9412	20.4723	20.4668	20.5723	20.5516	20.394	0
A0A3Q1M483|A0A3Q1MAY0|A0A3Q1MUW1|A0A3Q1N1M4|E1BGH6|Q9TTS3	NA	GSVLEPEGTVEIK|IGLAEEIR|LLETESFQLNR|VIEFVPTK|LGGIPVGVVAVETR|TDCNHIFLNFVPTVIMDPSKIEESVR|VQQAELHTGSLPR|ITSENPDEGFKPSSGTVQELNFR|TTVEYLIK	0.0542|0.05221|0.05204|0.05331|0.05286|0.05286	259247.82671962073|268810.7670101654|269676.2440100687|262334.3839737521|265202.89329789166|265133.9446051897	Acetyl-CoA carboxylase 1	Bos taurus	ACACA|ACACA|ACACA|ACACA|ACACA|ACACA	0	9	A0A3Q1M483|A0A3Q1MAY0|A0A3Q1MUW1|A0A3Q1N1M4|E1BGH6|Q9TTS3	0.00620234	0.837467	0.32615	1.25366	0.160313	0.950091	0.288243	1.22115	0.7631	0.972039	-0.0379073	-1.02662	20.8017	20.6924	21.0401	21.0756	21.1038	21.2013	21.0926	20.8119	0.000590667
A0A3Q1M4B8|Q2KJJ7	NA	GHCVDMPDTGLCSESIPR|EGFINYLTR|NDPDQVELWGLK|WYYNPFTEHCAR|GVENTDWR|FTPGVPDFVLDTDASVR	0.14902|0.14815	56945.526342760284|57314.69903832711	Serine peptidase inhibitor, Kunitz type 1	Bos taurus	SPINT1|SPINT1	0	6	A0A3Q1M4B8|Q2KJJ7	0.47935	1	-0.329869	-1.2569	0.846931	1	0.0840114	1.05996	0.0908977	0.850094	0.41388	1.33226	19.3955	20.3799	19.6683	19.7269	19.2784	19.876	20.2151	19.8242	0
A0A3Q1M4C3|A0A3Q1NM87|A5D7I1	NA	TSEVQDLQDEVQR|VLASDAAVFLK|TDKDMDGFVSGLEVR|NIIGSSPVADFSAIK|DQFALAFHLINQK|LPVDILGR	0.08371|0.08389|0.08242	98446.37487831115|98377.29589971305|100145.21144832407	Epidermal growth factor receptor pathway substrate 15|EPS15 protein	Bos taurus	EPS15|EPS15|EPS15	0	6	A0A3Q1M4C3|A0A3Q1NM87|A5D7I1	0.704509	1	0.121051	1.08753	0.998837	1	0.00045077	1.00031	0.132086	0.806476	-0.1206	-1.08719	20.0178	19.2623	19.8691	19.701	19.7133	19.6029	19.6103	19.7084	0.00224467
A0A3Q1M4D8|A0A3S5ZP82	NA	TPSMEAEPEAPSPTR|TEFLVAPVDVASK|KENLQLSGVVTSR|GAGGAGPEKEPESSVGPLSR|TPAPETQPALGR|EHPASVECPSSPR|EAPVPELPEAR|TLEPEASLDPETPSPSK|ASPTFSSALQR|DSSEVALTR|LNLWISR|TQESAQQGPQNQEMQR	0.33763|0.23503	50911.31178429219|71195.55031913986	Ladinin 1	Bos taurus	LAD1|LAD1	0	12	A0A3Q1M4D8|A0A3S5ZP82	0.760437	1	-0.0875651	-1.06258	0.0989852	1	0.577299	1.49205	0.0653872	0.845594	0.664864	1.58542	20.6269	20.8376	20.9951	20.6132	20.3259	21.3834	21.5761	20.9692	0
A0A3Q1M4E5|A6QP44	NA	LNDHLLLVYTGK|LPAVVQNAR|NLLQDVLR|GPIHVGTGCFVSGLDVAQSQALHGVELR	0.05268|0.05283	116993.1646973505|116877.12137598594	Fucose kinase|FUK protein	Bos taurus	FCSK|FCSK	0	4	A0A3Q1M4E5|A6QP44	0.841972	1	-0.037118	-1.02606	0.476962	1	-0.165559	-1.1216	0.353075	0.869648	-0.128441	-1.09311	19.0161	18.6093	18.8977	18.7121	18.717	18.8494	18.6012	18.4908	0.00472441
A0A3Q1M4H2	DFVVYTYNK	SHAGGINVFGQIPVEK|LQCENVQQLPVFGVVPAIIQTPGK|RHDSAQLILK|ECELDPCCEGK|YVELFIVVEK|FASIVAHELGHNLGMSHDDGR|GDEAYSAPSCGNK|FPVPTYGAR|HDSAQLILK|LVDPGEECDCGSPK	0.16687	90585.1	ADAM metallopeptidase domain 9	Bos taurus	ADAM9	1	11	A0A3Q1M4H2	0.353118	0.997489	-0.203967	-1.15186	0.835992	1	0.0367387	1.02579	0.155267	0.80393	0.240705	1.18157	20.8791	21.2053	21.0075	20.8729	20.6343	21.1446	20.9124	21.1799	0
A0A3Q1M4I3|A0A3Q1M5X2|A0A3Q1MHJ0|F1N311	NA	WLDDIGLPQYK|SALLDHIWVTR|KAEELLQELR|FNALIGPEAEQEKR|MTSPAYTPLTTTAK	0.06667|0.06336|0.07168|0.06565	100534.30013996222|105157.79083333965|94003.1189654538|101925.98687511007	PPFIA binding protein 2	Bos taurus	PPFIBP2|PPFIBP2|PPFIBP2|PPFIBP2	0	5	A0A3Q1M4I3|A0A3Q1M5X2|A0A3Q1MHJ0|F1N311	0.789585	1	0.0634766	1.04498	0.389208	0.985299	-0.09456	-1.06774	0.378696	0.883077	-0.158037	-1.11577	19.4517	19.2297	19.0958	19.5177	19.599	19.307	19.1863	19.2451	0.00353453
A0A3Q1M4I4|Q8SQ21	NA	ISQAEEEDQQLLGHLLLVAK|AQQAAPGGAAPTIFSR|DVAPQAPVHFLVIPK|AEGLGDGYR|LGAQSVYHLHIHVLGGR	0.50993|0.47239	16422.674355756415|17136.167583065428	Adenosine 5'-monophosphoramidase HINT2	Bos taurus	HINT2|HINT2	0	5	A0A3Q1M4I4|Q8SQ21	0.902912	1	0.0336088	1.02357	0.802986	1	-0.0435842	-1.03067	0.705589	0.957671	-0.0771929	-1.05496	22.1367	22.463	22.0538	22.2991	22.6476	22.1819	22.4172	22.1698	0
A0A3Q1M4K7|A0A3Q1MRG8|E1BDZ2	NA	TTAAHSLVGTPYYMSPER|ALRPDMGYNTLANFR|DIKPANVFITATGVVK|VQIFDLMDAK|LGDLGLGR|AACLLDGVPVALKK	0.26821|0.24923|0.27835	34526.45191704824|37381.03134481178|33415.04697442473	NIMA related kinase 7	Bos taurus	NEK7|NEK7|NEK7	0	6	A0A3Q1M4K7|A0A3Q1MRG8|E1BDZ2	0.0376735	0.846599	-0.341221	-1.26683	0.200769	0.947329	-0.199778	-1.14852	0.304075	0.846372	0.141443	1.10301	21.8281	21.8452	21.3801	21.4729	21.6333	21.5389	21.5458	21.826	0
A0A3Q1M4P7|F1N005	NA	VNPNTALTLLEK|EVIVQTEDIIR|TMEQLENVYFPR	0.04711|0.04359	86340.18996860737|93296.5906697349	Exocyst complex component	Bos taurus	EXOC6|EXOC6	0	3	A0A3Q1M4P7|F1N005	0.515919	1	0.482978	1.39763	0.994448	1	0.00325012	1.00226	0.368847	0.876475	-0.479727	-1.39448	18.9889	18.0534	18.6579	18.4918	19.8628	18.5849	18.1598	18.8285	0.00959174
A0A3Q1M4Q5|Q2KIR5	NA	IDFVAHDDIPYSSAGSDDVYK|TEGISTSDIITR|VYADGIFDLFHSGHAR|ELNVSFINEK|NAPWTLTPEFLAEHR|EAGMFAPTQR	0.22888|0.2069	41919.93856212073|46224.162870049695	Choline-phosphate cytidylyltransferase	Bos taurus	PCYT1A|PCYT1A	0	6	A0A3Q1M4Q5|Q2KIR5	0.881455	1	-0.0234305	-1.01637	0.92085	1	-0.0296911	-1.02079	0.977437	0.997182	-0.00626055	-1.00435	22.0505	21.7544	21.9558	21.9465	21.7347	21.9465	21.5039	22.1678	0
A0A3Q1M4S3|A0A3Q1MTH2|P48452	NA	GLTPTGMLPSGVLSGGK|LFEVGGSPANTR|IITEGASILR|YENNVMNIR|HLTEYFTFK|LEETVALR	0.12334|0.13026|0.12476	59243.41405872452|56449.14766875012|58634.30872898028	Serine/threonine-protein phosphatase|Protein phosphatase 3 catalytic subunit alpha	Bos taurus	PPP3CA|PPP3CA|PPP3CA	0	6	A0A3Q1M4S3|A0A3Q1MTH2|P48452	0.788288	1	0.0925217	1.06623	0.81237	1	0.0718931	1.05109	0.891783	0.988506	-0.0206286	-1.0144	20.8694	20.1528	20.3839	20.5938	20.8331	20.4889	20.5696	20.6903	0
A0A3Q1M4V2|Q3ZBL0	NA	GNSIIMLEALERV|GNSIIMLEALER|HVQGILR	0.26316|0.26316	8494.422728351194|8490.427162282942	Small nuclear ribonucleoprotein G	Bos taurus	SNRPG|SNRPG	0	3	A0A3Q1M4V2|Q3ZBL0	0.68029	1	-0.156935	-1.11492	0.779381	1	-0.0768452	-1.05471	0.697151	0.954836	0.0800896	1.05708	21.7114	22.3715	22.1199	21.5137	22.0198	21.9102	22.0378	21.9458	0
A0A3Q1M4W1|A0A3Q1MBK1|E1BMG1|Q0VCJ5	NA	HFIFFVQEFNLIDR|ELAPLQELIEK|HAEATLGSGNLR|YEYHWADGTNIK|IGVPFPK|NFMSVAK	0.28767|0.29167|0.29302|0.29167	25439.859626526148|25074.63824943225|24855.47930643474|25063.60834628439	MOB kinase activator 1A|MOB kinase activator 1B	Bos taurus	MOB1A|MOB1B|MOB1B|MOB1A	0	6	A0A3Q1M4W1|A0A3Q1MBK1|E1BMG1|Q0VCJ5	0.319793	0.997665	0.1527	1.11165	0.589907	1	-0.0731246	-1.05199	0.168184	0.801172	-0.225825	-1.16945	22.2921	22.3566	22.2892	22.5246	22.6174	22.4044	22.0854	22.2639	0
A0A3Q1M4W9	NA	DNVAGVTLPVFEHYHEGTDSYELTGLAR|FTAGDFSTTVIQNVNK|TLAYIITELDER|VNAIEHVIIPR|AAGEVIEPANLLAEEK|EAAFSLAEAK|RVNAIEHVIIPR|AAGEVIEPANLLAEEKDEDLLFE|MLMGEVMR|MAQTIMK|IEIFPSR|SDALTLR	0.52632	28231.3	V-type proton ATPase subunit D	Bos taurus	ATP6V1D	0	12	A0A3Q1M4W9	0.401743	1	-0.0821765	-1.05861	0.554383	1	-0.152113	-1.1112	0.698462	0.955324	-0.0699361	-1.04967	22.253	22.0396	22.0873	22.0207	22.0845	22.32	21.8913	21.7713	0
A0A3Q1M4X0|A0A3Q1M9I9|Q3MHM7	NA	VLTVINQTQK|QLEDLKVELSQLR|YKPLDLRPK|VELSQLR	0.25806|0.20126|0.26016	14613.597358173767|18321.565575262644|14556.575894453077	60S ribosomal protein L35	Bos taurus	RPL35|RPL35|RPL35	0	4	A0A3Q1M4X0|A0A3Q1M9I9|Q3MHM7	0.242093	1	0.191452	1.14191	0.6433	1	-0.119606	-1.08644	0.119102	0.823161	-0.311058	-1.24062	23.1101	22.7789	23.1226	23.2032	23.0819	22.7433	23.1214	22.6099	0
A0A3Q1M4X1	KTISQLFAK	AQQMVEILSDENR|DTTVISHSPNTSYDTALEAR|ILALEADMTK	0.04819	117532	Angiomotin	Bos taurus	AMOT	1	4	A0A3Q1M4X1	0.60161	1	-0.110816	-1.07984	0.127391	0.952548	-0.468104	-1.38329	0.0279522	1	-0.357288	-1.28102	20.7179	20.2246	20.3237	20.4377	20.3199	19.9789	19.8458	20.1848	0
A0A3Q1M4Y7|A0A3Q1MFD4|G5E5Q8	NA	LADYFVLVAFGPHPR	0.00794|0.00827|0.00805	210410.62457695007|201866.53885475177|207679.14694414262	SET binding factor 1	Bos taurus	SBF1|SBF1|SBF1	0	1	A0A3Q1M4Y7|A0A3Q1MFD4|G5E5Q8	0.439197	1	-0.5606	-1.47488	0.335896	0.987675	-0.949937	-1.93179	0.446288	0.899783	-0.389337	-1.30979	16.7659	18.3899	17.0993	16.752	17.2007	15.7667	17.2228	16.8944	0.000300391
A0A3Q1M4Y9	NA	SPGASNFSTLPK|IFAMDENLSSIMER|LVSWYTLMEGQEPIAR|SFLALDWDPDLK|AAYVLFYQR|STLVCPECAK|VEVYLTELK|KGDTWYLVDSR|ADTIDTIEK|QDTFSGTGFFPLDR|LCENGNMNNVVTR|TLEVYLVR|SDIATLLK|YMSNTFEPLNKPDSTIQDAGLYQGQVLVIEQK|YVGFDSWDKYQMGDQNVYPGPIDNSGLLR|NNTEDKLYNLLLVR|VVEQGMFVK|NYDYSEPGR	0.24261	112475	Ubiquitin carboxyl-terminal hydrolase	Bos taurus	USP15	0	18	A0A3Q1M4Y9	0.183449	0.969209	1.35397	2.55614	0.534898	1	0.806821	1.74935	0.460806	0.904252	-0.547146	-1.46119	18.0857	16.008	18.1931	18.5272	18.4821	18.7139	16.5493	18.2978	0
A0A3Q1M504|F1MYP4	NA	DVATVAFCDAQSTQEIHEK|GAALDVHESEPFSFSQGPLK|IGSGFDNIDIK|VLNEAVGALMYHTITLTR|PLVALLDGR|GETLGVIGLGR|QGAFLVNTAR|IRGETLGVIGLGR	0.22676|0.23256	47570.41578112918|46424.76008858476	C-terminal binding protein 1	Bos taurus	CTBP1|CTBP1	0	8	A0A3Q1M504|F1MYP4	0.756611	1	-0.0486339	-1.03429	0.946439	1	0.0109479	1.00762	0.563445	0.926468	0.0595818	1.04216	21.1203	20.8023	20.9764	20.7881	20.9736	21.0823	20.8387	20.9959	0
A0A3Q1M537|A0A3Q1N4Z7|F6QQ46	NA	LVTINQEWKPIEELQK|NPEPWETVDPTVPTK|GFFQLLMK	0.26531|0.32773|0.35455	16518.744568690672|13548.136206324009|12669.72683248839	Chromosome 10 C15orf48 homolog	Bos taurus	C10H15orf48|C10H15orf48|C10H15orf48	0	3	A0A3Q1M537|A0A3Q1N4Z7|F6QQ46	0.903845	1	0.0411622	1.02894	0.475569	1	-0.514445	-1.42844	0.354735	0.868725	-0.555607	-1.46979	19.918	20.2343	20.5528	19.8013	19.9979	18.9028	19.2834	20.499	0
A0A3Q1M545|A0A3Q1M6W5	NA	NAVLEHMEELQEQVALLTER|AGSVSLDSVLGDVR|FSESTLMGTSR|SYLETGGVSR|EPLIYEGDRDGAIEDIITDLR|TAQEAYESVVEYFGENPK	0.08522|0.08468	122348.12639951367|123133.5911033993	Formin like 1	Bos taurus	FMNL1|FMNL1	0	6	A0A3Q1M545|A0A3Q1M6W5	0.0589219	0.830318	0.856725	1.81092	0.179345	0.943152	0.57197	1.48655	0.114694	0.834031	-0.284755	-1.2182	18.3295	17.5776	18.9142	18.7546	18.7621	18.3894	18.7889	18.3982	0
A0A3Q1M546|A0A3Q1MLJ2|A0A3Q1NKU6	NA	TGHYPVQAAWNR|TLLDSQAQWK	0.06268|0.06268|0.08029	39123.914379040936|39174.917884022274|30911.772901075947	ICAM_N domain-containing protein	Bos taurus	LOC616254|LOC616254|LOC616254	0	2	A0A3Q1M546|A0A3Q1MLJ2|A0A3Q1NKU6	0.495914	1	-0.623773	-1.5409	0.748879	1	0.202813	1.15094	0.230302	0.8259	0.826586	1.77348	19.1182	17.8947	17.9241	16.9692	18.7547	19.141	18.1978	18.7889	0
A0A3Q1M564|Q3Y5Z3	NA	NVDQASGSVLLYLEK|ALLFTHDQFQDK|IFYNQQNHYDGTTGK|QVTVPNVPIR	0.15854|0.21667	35072.25377502071|26116.94884057977	Adiponectin	Bos taurus	ADIPOQ|ADIPOQ	0	4	A0A3Q1M564|Q3Y5Z3	0.418424	1	1.07908	2.11268	0.861232	1	0.231091	1.17372	0.139138	0.797297	-0.847985	-1.79999	23.349	20.3782	22.5079	22.9473	23.3728	22.8571	21.6029	21.8241	0
A0A3Q1M594|A0A3Q1M7R3|A0A3Q1MDP8|A0A3Q1N2W5|E1BE88	NA	MVHILTSVVGSK|REEIMESILFK|EVISWGSGR	0.02469|0.02627|0.03056|0.02492|0.02435	137939.80635833563|130170.82489651679|113574.37369417876|136805.3555809815|139997.79844319192	Ataxin 2	Bos taurus	ATXN2|ATXN2|ATXN2|ATXN2|ATXN2	0	3	A0A3Q1M594|A0A3Q1M7R3|A0A3Q1MDP8|A0A3Q1N2W5|E1BE88	0.882562	1	-0.0155884	-1.01086	0.168265	0.944205	-0.35242	-1.2767	0.071151	0.833069	-0.336832	-1.26298	18.8506	18.6132	18.655	18.7414	18.7527	18.6172	18.3697	18.1516	0.0011354
A0A3Q1M5A0|A0A3Q1MG83|A6QLG6|Q2TBT7	NA	IFYHPETTQLMILSASEATVK|KVPGVTAIELDEDTGTFR|GFLEFVEDFIQVPR|ESIGNVQVLLEYHIAYLK|DVHEDSLTVVFENNWQPER|VIQEIVDK|LQIDEQLR|EDLMGLAIGTHGSNIQQAR|SSISSVLK|RGPNYTSGYGTNSELSNPSETESER|VNILSDMHLR|EISEGDEVEVYSR|ANDQEPCGWWLAK	0.29938|0.3124|0.35993|0.3124	73097.74055358628|69691.95937720162|60768.37659578644|69707.9542918212	Fragile X mental retardation syndrome-related protein 1|FXR1 protein|RNA-binding protein FXR1	Bos taurus	FXR1|FXR1|FXR1|FXR1	0	13	A0A3Q1M5A0|A0A3Q1MG83|A6QLG6|Q2TBT7	0.250515	1	-0.161407	-1.11838	0.22661	0.965192	-0.132503	-1.09619	0.673752	0.952679	0.028904	1.02024	21.9088	21.6862	21.7057	21.6862	21.5164	21.6226	21.6862	21.6862	0
A0A3Q1M5A1|Q32PA0	NA	WMEEQAQSLIDK	0.06742|0.07547	19372.15099221661|17381.237675453354	U1 small nuclear ribonucleoprotein C	Bos taurus	SNRPC|SNRPC	0	1	A0A3Q1M5A1|Q32PA0	0.327637	0.988569	-0.125295	-1.09073	0.344536	0.975916	0.248535	1.188	0.0698541	0.845878	0.37383	1.29579	20.112	19.8288	19.8335	19.8755	19.8262	20.5215	20.0699	20.0653	0
A0A3Q1M5C4|E1BNJ0	NA	ALLANALTSALR|LDTAMWLSR|DSNSLPLLR|LSANQQNILK|TLFNELR|IVVEHLIMKPACPLFVR	0.25911|0.27468	27965.78998387976|26759.2270695231	Transmembrane protein 33	Bos taurus	TMEM33|TMEM33	0	6	A0A3Q1M5C4|E1BNJ0	0.888885	1	0.0225217	1.01573	0.27831	0.978035	-0.137782	-1.10021	0.124368	0.811657	-0.160304	-1.11752	21.1651	20.887	20.891	21.0871	21.1675	20.9037	20.8716	20.8895	0
A0A3Q1M5M9|A6H7A2	NA	GIALPADTPEELQNIIGMDKPLSLPEFLAK|NDQVNYSLNTDDPLIFK|TVHAGEVGSANVVK|FKNDQVNYSLNTDDPLIFK|LGHGYHTLEDTTLYNR|FDYYMPAIAGCR|STLDTDYQMTK|NEMGFTEEEFKR|SSFLPEDEKK|AYGMPSPASAEQCL|AKDGVVYVEVR|IAYEFVEMK|DGVVYVEVR|ELLDLLYK|YSPHLLANSK|EAVDTLK|SILCCMR	0.42889|0.52342	49724.069830002634|40923.48049019129	Adenosine deaminase	Bos taurus	ADA|ADA	0	17	A0A3Q1M5M9|A6H7A2	0.54979	1	-0.921076	-1.89353	0.666989	1	-0.989071	-1.98491	0.973584	0.996782	-0.0679954	-1.04826	20.0414	20.0474	20.3471	20.0147	17.0081	21.0371	15.8629	20.266	0
A0A3Q1M5N0	NA	IYHPNINSNGSICLDILR|SQWSPALTISK|ELSDLAR	0.2449	16676.4	Ubiquitin-conjugating enzyme E2 D3	Bos taurus	UBE2D3	0	3	A0A3Q1M5N0	0.118098	0.930542	0.69048	1.61382	0.0308422	1	0.787301	1.72584	0.637613	0.943596	0.0968215	1.06941	21.673	21.1286	22.2465	22.3129	21.7144	22.1986	22.1527	22.213	0
A0A3Q1M5N7|Q2KJ61	NA	DIEQFTEFFENPAFRPDGLK|ILALVPPWTR|VRPYQVELVR	0.07353|0.07313	62038.02617304353|62291.102100154	Elongator complex protein 3	Bos taurus	ELP3|ELP3	0	3	A0A3Q1M5N7|Q2KJ61	0.466392	1	0.136425	1.09918	0.686503	1	0.095149	1.06818	0.8281	0.983797	-0.0412763	-1.02902	18.4814	18.7479	18.556	18.8941	18.8032	18.4788	18.6687	18.9819	0.00568916
A0A3Q1M5Q6|A0A3Q1MCW2|A0A3S5ZPB5	NA	ACPSHQPGISLGPELPFPPGLPTVDNIK|QGETLNLLETGYSR|NLPATDSIQR|DILTLDLSR	0.10721|0.11234|0.11641	63136.96734685506|60356.49246569583|58346.353206258624	Extracellular matrix protein 1	Bos taurus	ECM1|ECM1|ECM1	0	4	A0A3Q1M5Q6|A0A3Q1MCW2|A0A3S5ZPB5	0.153367	0.936533	-0.587903	-1.50306	0.986944	1	0.00515048	1.00358	0.102833	0.864338	0.593054	1.50844	19.9446	19.5306	19.2495	19.4487	18.751	20.0451	19.3918	19.7914	0.0011354
A0A3Q1M5Q9|A7MBJ4	NA	VLAFTAVGDGPPSPTIQVK|TQQGVPAQPADFQAEVDSDTR|SELGVGVFTPTIEAR|DHPPIPITDLADNIER|TAPDLLPHKPLPASAYIEDGR|AHTDVGPGPESSPVLVR|FEVIEFDDGAGSVLR|TDEDVPSGPPR|YELVYWAAEDEGQQHK|VIGLTTSTTELIWDPPVLAER|AALEYLGSFDHYAT|VILTSIDGVPGSDYINANYIDGYR|IQLSWLLPPQER|YANVIAYDHSR|VLAVNSIGR|WMMGAEELTKEDEMPVGR|YSIGGLSPFSEYAFR|ILYNGQSVEVDGHSMR|NYMVQTEDQYVFIHEALLEAAMCGHTEVPAR|AGLGEEFEK|LVNIMPYELTR|YSAPANLYVR|GSSAGGLQHLVSIR|TATVVMMTR|…	0.25957|0.2608	212412.65247960694|211249.21174607187	Protein-tyrosine-phosphatase|Receptor-type tyrosine-protein phosphatase F	Bos taurus	PTPRF|PTPRF	0	33	A0A3Q1M5Q9|A7MBJ4	0.276907	0.999153	-0.11419	-1.08237	0.784556	1	-0.127599	-1.09247	0.97017	0.997723	-0.0134087	-1.00934	21.018	20.9792	20.7817	21.007	20.8645	21.1199	20.2162	21.2769	0
A0A3Q1M5R4|Q5E9B1	NA	SLTDELALVDVLEDK|ITVVGVGQVGMACAISILGK|SLTDELALVDVLEDKLK|GYTNWAIGLSVADLIESMLK|SLTDELALVDVLEDKLKGEMMDLQHGSLFLQTPK|GEMMDLQHGSLFLQTPK|MVVESAYEVIK|LKDEEVAQLKK|LGIHPSSCHGWILGEHGDSSVAVWSGVNVAGVSLQELNPEMGTDNDSENWK|VIGSGCNLDSAR|SADTLWGIQK|LKDEEVAQLK|LIAPVAEEETR|IVADKDYSVTANSK|GLTSVINQK|IVVVTAGVR|FIIPQIVK|DYSVTANSK|KSADTLWGIQK|LKGEMMDLQHGSLFLQTPK|EKLIAPVAEEETR	0.65103|0.66467	37446.570244848925|36700.243354592756	L-lactate dehydrogenase|L-lactate dehydrogenase B chain	Bos taurus	LDHB|LDHB	0	21	A0A3Q1M5R4|Q5E9B1	0.0193067	0.741778	0.185902	1.13753	0.0454449	1	0.195604	1.1452	0.824857	0.982525	0.00970141	1.00675	24.202	24.2933	24.4532	24.4	24.4474	24.4119	24.4	24.5178	0
A0A3Q1M5U2|A0A3Q1NHX1|F1MQG6	NA	TGTLVEEAFWIDK|SHCFVTYSTVEEAVATR|WGASTATTQK|GALMLENLQK|KPSISITTESLK|PLHPPPPPPAQPPQHPR|KCEAEEAEPPAATQPQTSETPTSHLPESER|VEEVTDERPQTIR|PFTLGQLK|TSTPSSVQVR|LLDDLFR	0.1136|0.11836|0.11019	145798.88766246568|138327.91663031388|150394.12273104716	Apoptotic chromatin condensation inducer 1	Bos taurus	ACIN1|ACIN1|ACIN1	0	11	A0A3Q1M5U2|A0A3Q1NHX1|F1MQG6	0.841943	1	0.0238749	1.01669	0.184156	0.948705	0.359022	1.28256	0.0903108	0.850005	0.335147	1.26151	20.5552	20.8085	20.7865	20.637	20.6937	21.134	20.7577	21.231	0
A0A3Q1M5X4|A0A452DJ43|E1BJF9|P35541	NA	ADQAANEWGR	0.07042|0.0565|0.0565|0.07692	15540.620674433118|19421.287503008327|19622.533621042538|14506.967758594219	Serum amyloid A protein	Bos taurus	M-SAA3.2|SAA2|LOC104968478|SAA1	0	1	A0A3Q1M5X4|A0A452DJ43|E1BJF9|P35541	0.741189	1	-0.4681	-1.38329	0.953799	1	0.0573516	1.04055	0.557775	0.929597	0.525452	1.43938	17.2052	14.982	17.1613	14.8913	14.8239	16.6721	16.1288	15.652	0.00279955
A0A3Q1M5Z8|A0A452DI02|Q3MHR0	NA	ATAAVIFLHGLGDTGHGWAEAFAGIR|IILGGFSQGGALSLYTALTTQQK|LAGVTALSCWLPLR|TLVNPANVTFR|TYAGMMHSSCQQEMMDIK|ASFPQGPIGGVNR|KATAAVIFLHGLGDTGHGWAEAFAGIR|ALIDQEVK	0.33628|0.52055|0.49565	35629.38901695974|23560.16820734708|24579.501523113846	Palmitoyl-protein hydrolase|Acyl-protein thioesterase 1	Bos taurus	LYPLA1|LYPLA1|LYPLA1	0	8	A0A3Q1M5Z8|A0A452DI02|Q3MHR0	0.265616	0.99789	0.1764	1.13006	0.572184	1	-0.107834	-1.07761	0.154877	0.802494	-0.284234	-1.21776	23.0756	23.1577	23.114	23.4484	23.3167	23.028	23.2237	22.7747	0
A0A3Q1M621|F1MR50	NA	ILDTLGLLR|LFLLQGPEEDREAESELTITQLK	0.04396|0.04378	81368.08664360952|81549.23279478177	FHA domain-containing protein	Bos taurus	SLC4A1AP|SLC4A1AP	0	2	A0A3Q1M621|F1MR50	0.0193546	0.735648	0.393058	1.31317	0.966031	1	-0.0238066	-1.01664	0.35575	0.868791	-0.416864	-1.33502	18.9748	18.8238	19.3915	19.2518	19.2337	19.6592	18.5879	18.3794	0.00305725
A0A3Q1M659|A0A3Q1MBG4|A0A3Q1MGH1|F6R4Q6	NA	GTAFVTLLNGEQAEAAISAFHQSR|ALSAVHTPTFCQLAYGQDGQLK|ADGLALGGSHLR|GFAVLEYETAEMAEEAQQR|SMLAALIAAQATALNR|GLPGDVTNQEVHDLLSDYELK|SDLLGKPLGPR|RVPEEELPPLDPEEIRK	0.20373|0.207|0.21581|0.19372	73943.6545866452|72483.01782138481|69922.26992351064|77088.25720475675	Ribonucleoprotein, PTB binding 1	Bos taurus	RAVER1|RAVER1|RAVER1|RAVER1	0	8	A0A3Q1M659|A0A3Q1MBG4|A0A3Q1MGH1|F6R4Q6	0.690626	1	-0.062074	-1.04397	0.756887	1	-0.0587737	-1.04158	0.985718	0.997489	0.00330035	1.00229	20.0818	20.0732	20.0203	19.8232	20.2028	19.8115	19.9746	20.2702	0
A0A3Q1M667|A0A3Q1MUR2	NA	ESGPSLVKPSQTLSLTCTVSGFSLSSYGVGWVR|SQVSLSLSSVTTEDTATYYCAK|ESGPSLVK	0.22727|0.25	25458.614009048946|23151.528524320056	Ig-like domain-containing protein	Bos taurus	|	0	3	A0A3Q1M667|A0A3Q1MUR2	0.723635	1	-0.681238	-1.60351	0.430485	0.987753	1.20848	2.31093	0.113393	0.834783	1.88971	3.70562	16.5717	20.0637	19.3362	17.3537	16.2193	19.9439	19.2552	19.3793	0
A0A3Q1M691|E1BH07	NA	ALGSVLAYLTDSK|LPLPEQGAPLETQFDAFVSVLR	0.04108|0.04408	95539.774880218|88162.99405224771	Phosphatase domain containing paladin 1	Bos taurus	PALD1|PALD1	0	2	A0A3Q1M691|E1BH07	0.0546258	0.820821	-0.81429	-1.75843	0.307258	0.976506	-0.661512	-1.58174	0.755255	0.96891	0.152779	1.11171	17.8945	17.687	16.6826	16.8971	17.3498	16.395	17.1681	17.8248	0.000300391
A0A3Q1M6A4|A0A3Q1MCF3|A7Z029|F1MSL3	NA	YADHSAVESERIPIYDPSAVFAVMSATACAVEK	0.02414|0.02304|0.02321|0.02409	152967.5163523567|160557.80673891286|159423.24632647968|153452.10753459798	Phospholipid-transporting ATPase	Bos taurus	ATP10D|ATP10D|ATP10D|ATP10D	0	1	A0A3Q1M6A4|A0A3Q1MCF3|A7Z029|F1MSL3	0.776194	1	0.343752	1.26905	0.94157	1	-0.114104	-1.0823	0.745272	0.965536	-0.457855	-1.3735	23.434	22.242	23.8736	24.0547	21.617	24.3566	23.0671	20.748	0.00568916
A0A3Q1M6H3|F6Q334	NA	NSQSFFSGLFGGSSK|HHISIAEIYETELVDIEK|VAGYAAQLEQYQK|AIDIYEQVGTNAMDSPLLK|EAEAMALLAEAER|LLEAHEEQNVDSYTEAVK|AIAHYEQSADYYKGEESNSSANK|LDQWLTTMLLR|YEELFPAFSDSR|HDAATCFVDAGNAFK|IEEACEIYAR|AIEIYTDMGR|AIAHYEQSADYYK|AALCHFCIDMLNAK|LLEAHEEQNVDSYTEAVKEYDSISR|NWSAAGSAFCQAAQLHLQLQSK	0.67901|0.42636	36273.829875441166|56539.8797123585	Alpha-soluble NSF attachment protein	Bos taurus	NAPA|NAPA	0	16	A0A3Q1M6H3|F6Q334	0.103139	0.910186	-0.889847	-1.85298	0.161215	0.947645	-0.537861	-1.45182	0.249215	0.827595	0.351987	1.27632	18.8232	18.172	17.4723	18.0565	17.2945	17.7236	18.1418	18.0139	0
A0A3Q1M6J2|Q1JQA4	NA	LSVQNVIYVR|NIMDFVQK	0.05405|0.06122	37697.42248780261|33068.82928642008	Tetraspanin-15	Bos taurus	TSPAN15|TSPAN15	0	2	A0A3Q1M6J2|Q1JQA4	0.582406	1	-0.365065	-1.28794	0.509511	1	-0.363342	-1.2864	0.997461	0.999681	0.00172234	1.00119	20.3978	19.642	20.0779	20.0419	18.8446	20.0336	19.0474	19.8886	0.00497643
A0A3Q1M6J4|A0A3Q1MD24|E1BNH9	NA	AGAGAGASLALR|DGQEVEESDFVLLESEGPHR|KYEQIEEGTVR	0.02377|0.02373|0.02262	197537.26836932517|198125.58927704394|207578.49818283183	Obscurin like cytoskeletal adaptor 1	Bos taurus	OBSL1|OBSL1|OBSL1	0	3	A0A3Q1M6J4|A0A3Q1MD24|E1BNH9	0.0503001	0.835308	0.751457	1.68349	0.410361	0.98746	0.271598	1.20714	0.161356	0.803327	-0.479858	-1.39461	20.059	20.2139	21.1809	20.5668	20.916	20.6764	20.5668	19.9809	0.0042508
A0A3Q1M6K1|A0A3Q1MVR1|F1MM04	NA	AYALVLTTVDADRPSADVLR	0.01488|0.01564|0.01715	147062.23039956216|140530.88906485162|128505.40631317814	Peptidylprolyl isomerase|Protein-tyrosine-phosphatase	Bos taurus	PTPRJ|PTPRJ|PTPRJ	0	1	A0A3Q1M6K1|A0A3Q1MVR1|F1MM04	0.60959	1	0.395989	1.31584	0.550942	1	0.50062	1.41482	0.777819	0.975953	0.10463	1.07522	18.5473	16.8043	18.1012	18.3944	17.7198	17.9484	17.8354	18.7455	0.000300391
A0A3Q1M6K2	NA	AYDPETGSSSGIR|LGEESIR	0.02339	94387.7	Desmocollin-2	Bos taurus	DSC2	0	2	A0A3Q1M6K2	0.237126	1	2.09091	4.26017	0.171489	0.950366	2.52933	5.77305	0.0318295	0.909117	0.438423	1.35512	13.7798	17.5659	17.5511	17.7776	17.9624	18.3302	18.1572	18.119	0
A0A3Q1M6K6|P20004	NA	ADIANLADEFKDHLVPDSGCHYDQLIEINLSELKPHINGPFTPDLAHPVAEVGSVAEK|GHLDNISNNLLIGAINVENGK|WVVIGDENYGEGSSR|DINQEVYNFLATAGAK|HPNGTQETILLNHTFNETQIEWFR|QGLLPLTFADPADYNK|VGLIGSCTNSSYEDMGR|FKLEAPDADELPR|DVGGIVLANACGPCIGQWDR|VAVPSTIHCDHLIEAQLGGEK|SQFTITPGSEQIR|NAVTQEFGPVPDTAR|LTGSLSGWTSPK|DLEDLQILIK|GGTGAIVEYHGPGVDSISCTGMATICNMGAEIGATTSVFPYNHR|KQGLLPLTFADPADYNK|VAMSHFEPNEYIR|ADIANLADEFK|LEAPDADELPR|NTIVTSYNR|LQL…	0.61727|0.6141	84739.61113984154|85305.93617962294	Aconitate hydratase, mitochondrial	Bos taurus	ACO2|ACO2	0	33	A0A3Q1M6K6|P20004	0.630672	1	-0.0374282	-1.02628	0.455583	0.997441	0.176455	1.1301	0.269744	0.831512	0.213884	1.15981	23.7755	23.715	23.8069	23.6342	23.6823	24.0092	24.1427	23.6132	0
A0A3Q1M6N5|F1MUI8	NA	RPDIFQVSYFAFK|ITDTIGPTETSIAPR|YTTLSYR	0.03133|0.03241	122811.70786515728|118756.75167401048	BMP2 inducible kinase	Bos taurus	BMP2K|BMP2K	0	3	A0A3Q1M6N5|F1MUI8	0.300125	1	-0.50413	-1.41827	0.260653	0.967735	-0.309266	-1.23908	0.521162	0.914365	0.194864	1.14462	18.5451	19.0968	18.6539	17.7853	18.5112	18.4489	18.6478	18.4383	0
A0A3Q1M6R4	FLEFTTLSAAELPR|RPGNIYSTLK|IDVSYEYR	NA	0.28829	12789.8	Uncharacterized protein	Bos taurus	NA	3	3	A0A3Q1M6R4	0.152385	0.937217	0.124499	1.09013	0.927514	1	-0.0356709	-1.02503	0.592173	0.932376	-0.16017	-1.11742	19.8251	19.6549	19.841	19.8769	19.8756	19.558	19.3179	20.2371	0
A0A3Q1M6S0|Q08DJ3	NA	IGGNEGIDVPIPR|SCMLTGTPESVQSAK|VPDGMVGFIIGR|SVMTEEYKVPDGMVGFIIGR|MGQAVPAPTGAPPGGQPDYSAAWAEYYR|GRPAPGFHHGDGPGNAVQEIMIPASK|FAVGIVIGR|IQFKPDDGTTPDR|IQIAPDSGGLPER|MVMIQDGPQNTGADKPLR|IAQITGPPDR|LLDQIVEK|GTPQQIDYAR|IGGDAGTSLNSNDYGYGGQK|RLLDQIVEK|ITGDPYK|IQNDAGVR|AWEEYYK	0.35759|0.35148	66184.7936064513|67447.43437720713	Far upstream element binding protein 1|Far upstream element (FUSE) binding protein 1	Bos taurus	FUBP1|FUBP1	0	18	A0A3Q1M6S0|Q08DJ3	0.478971	1	0.0439952	1.03096	0.257263	0.969043	0.0602064	1.04261	0.775198	0.975069	0.0162112	1.0113	21.7794	21.7565	21.7629	21.895	21.7781	21.8206	21.7757	21.8884	0
A0A3Q1M6S6|A0A3Q1N7S2|E1BFI2	NA	LDWATAEALALGSLLAEGFNVR|MAAYSGVTDVIIGMPHR|LPAAVSTLQEMAPGTTFKPVIGDSSVDPK|AAQLAFEYQR|WLLQSGIVVLLPHGYDGAGPEHSSCR|TDDTYIPLNHMDPNQK|SVEVPEEFQIHSHLLK|LSGQDVGR|EAFTTEER	0.16504|0.18291|0.17491	103041.20910150485|93256.31504067838|97393.27290630793	Dehydrogenase E1 and transketolase domain containing 1	Bos taurus	DHTKD1|DHTKD1|DHTKD1	0	9	A0A3Q1M6S6|A0A3Q1N7S2|E1BFI2	0.87632	1	-0.0681219	-1.04835	0.420163	0.992083	0.188486	1.13957	0.412522	0.888307	0.256608	1.19467	20.1157	20.6226	20.5483	20.6032	19.7516	20.6516	20.5636	20.4577	0
A0A3Q1M6T0|F1N3Z8	NA	TGETMIQWSQFK|GPPNPNVEYIPFDEMK	0.07527|0.06796	42293.09284151506|46435.69340450365	Protein phosphatase 4 regulatory subunit 2	Bos taurus	PPP4R2|PPP4R2	0	2	A0A3Q1M6T0|F1N3Z8	0.576435	1	0.1561	1.11427	0.9913	1	-0.00272592	-1.00189	0.508736	0.914483	-0.158826	-1.11638	18.2194	17.8622	17.9589	18.121	18.5108	17.7848	18.2891	18.0403	0
A0A3Q1M6V4|A0A3Q1MM18|F1MZ00	NA	VLHEAEGHIVTCETNTGEVYR|LIEAEDNMNCQMSNITVTYR|VAQLEQVYIR|FLILPDMLK	0.20408|0.17192|0.47619	31343.00801754208|36882.82044099783|13907.304177575405	Small nuclear ribonucleoprotein Sm D3	Bos taurus	SNRPD3|SNRPD3|SNRPD3	0	4	A0A3Q1M6V4|A0A3Q1MM18|F1MZ00	0.766488	1	-0.0675246	-1.04792	0.688961	1	-0.0689843	-1.04898	0.99318	0.999002	-0.00145976	-1.00101	23.1314	23.4293	23.3503	23.3472	22.9408	23.2089	23.0648	23.3603	0
A0A3Q1M6W8|A0A3Q1MK43|F1MS84|G3X7R5	NA	TLVEYQELTGAR|VLIPSYAAGSIIGK	0.05383|0.05128|0.05285|0.05532	49236.76144045999|51709.93692196469|48978.579851972325|48008.06210945498	NOVA alternative splicing regulator 1|NOVA alternative splicing regulator 2	Bos taurus	NOVA1|NOVA1|NOVA2|NOVA1	0	2	A0A3Q1M6W8|A0A3Q1MK43|F1MS84|G3X7R5	0.787648	1	-0.162487	-1.11922	0.875848	1	-0.0985835	-1.07072	0.817893	0.982464	0.0639038	1.04529	20.2346	18.8553	19.0728	19.5089	19.5657	19.2433	19.2333	19.8626	0
A0A3Q1M6Y5|A0A3Q1MSI3	NA	WFTDTSIILFLNK|TTGIVETHFTFK|LFDSICNNK|WFTDTSIILFLNKK|KDIFEEK	0.11714|0.11582	39078.454640515556|40100.08552309331	Guanine nucleotide-binding protein G(o) subunit alpha	Bos taurus	GNAO1|GNAO1	0	5	A0A3Q1M6Y5|A0A3Q1MSI3	0.358855	0.990195	1.5097	2.84751	0.342539	0.980566	1.57068	2.97046	0.372344	0.877656	0.0609824	1.04318	15.4124	19.1567	18.7056	18.8525	18.8246	18.7742	18.9038	18.8877	0
A0A3Q1M720|A2VDM7	NA	AYIVQLQIEDLTR|HNLITEMVALNPDFKPPADYKPPATR|ILRPWQSSETR|FQRPGDPQSAQDK|TVIPGMPTVIPPGLTR|DGQMLPGEDEPLHALVTANTMENVK|SITNTTVCTK|QGIETPEDQNDLRK	0.21227|0.20031	64611.22042719071|68285.90248482017	Splicing factor 1	Bos taurus	SF1|SF1	0	8	A0A3Q1M720|A2VDM7	0.0175853	0.69707	-0.206269	-1.1537	0.212283	0.970325	0.0717484	1.05099	0.000559675	0.749333	0.278018	1.21253	21.0709	21.1686	20.938	20.878	20.9244	21.1822	21.1607	21.2316	0
A0A3Q1M723|E1BLG8	NA	HLEEIVHVEQGR|YLQQLAEKPLETR|EIFIKTDNRVSGK	0.046|0.04756	95002.97652694577|92067.40567971351	AMP deaminase	Bos taurus	AMPD2|AMPD2	0	3	A0A3Q1M723|E1BLG8	0.823415	1	0.202388	1.1506	0.617549	1	0.393467	1.31355	0.612768	0.936721	0.191078	1.14162	19.9965	18.1072	19.6364	18.5702	19.556	19.4068	19.5693	19.3598	0
A0A3Q1M724|A0A3Q1N5P9|A5D798	NA	DDEFYQQWQLK|LFTVPWPVK|DLLTPVSR	0.06127|0.05395|0.05545	53134.53225881333|60041.29693417544|58488.18811803746	Alpha-ketoglutarate-dependent dioxygenase FTO	Bos taurus	FTO|FTO|FTO	0	3	A0A3Q1M724|A0A3Q1N5P9|A5D798	0.183044	0.968461	-0.179167	-1.13223	0.572504	1	0.110757	1.07979	0.135576	0.800287	0.289924	1.22258	18.8764	18.8086	18.5706	18.8185	18.601	18.9141	18.7425	19.2032	0.0011354
A0A3Q1M727|B0JYR0|Q28193	NA	EAWAQGYTGR|NHPDLAGNYDPGASFDVNDQDPDPQPR	0.04868|0.04642|0.04642	83473.1009591812|87235.02694531096|87195.98368351697	Furin	Bos taurus	FURIN|FURIN|FURIN	0	2	A0A3Q1M727|B0JYR0|Q28193	0.777744	1	0.279309	1.21361	0.910569	1	0.0754162	1.05366	0.732348	0.963851	-0.203892	-1.1518	16.3221	17.893	16.404	17.5149	18.2418	17.2415	16.8935	17.414	0.0011354
A0A3Q1M731|A0A3Q1MHB0|F1N7F3	NA	QHGQFSLAVVGLDITSLGLR|VLGSGAFGTVYK|IPLENLQIIR|NLQEILQGAVR|LTQLGTFEDHFLSLQR|TDLHAFENLEIIR|ELVEPLTPSGEAPNQALLR|WMALESILHR|NYVVTDHGSCVR|DTCPPLMLYDPTTYEMK|MHLPSPTDSNFYR|ITDFGLAK|GLWIPEGEK|FSNNPVLCNVETIQWR|NLCYADTIR|YSFGATCVK|SCWGAGEENCQK|ACSSDSQEVEEDGVRK|ELILEFSK|LFGTSTQK|GMNYLEDR|AAGHICHPLCSSEGCWGPGPK	0.23026|0.2293|0.23494	133500.41319309484|133849.6971704466|130773.95924062897	Receptor protein-tyrosine kinase	Bos taurus	EGFR|EGFR|EGFR	0	22	A0A3Q1M731|A0A3Q1MHB0|F1N7F3	0.907206	1	0.0194127	1.01355	0.543319	1	0.133852	1.09722	0.343981	0.861988	0.11444	1.08255	21.1731	21.5658	21.3397	21.457	21.37	21.302	21.5954	21.6126	0
A0A3Q1M752|E1BJH1	NA	GGQLQEQLTQQLSQALSSAVAGR|AEVQHQLHVAVGSLQEAILAQVQR|SLEPVAGQLSNSVATK|EAFQSVVLPAFEK|GHSTCLSEGALSPDGTVLATASHDGFVK|AAADTLQGPMQAAYR|VISVSTSER|LFQFLQAEPHNSLGK|EQQAAVTSSIMQAMR|KVLYVMELLQNQEEGR|IQEEILVHIR|LTEHQVAETPEDWPALIWQQQR|FLITGADQNR|IVELPAPADFLSLSSETKPK|NLTDAIAR	0.17075|0.17429	154481.11065295592|151470.80183134772	Enhancer of mRNA-decapping protein 4	Bos taurus	EDC4|EDC4	0	15	A0A3Q1M752|E1BJH1	0.934386	1	0.00410271	1.00285	0.0595892	1	-0.225531	-1.16921	0.0176636	1	-0.229633	-1.17254	20.326	20.2389	20.2434	20.3303	20.2859	19.9539	20.0838	20.133	0
A0A3Q1M799	TVGSGAALAPAGASPPAPTSPFR	KVEFWVQILEQNENGEYCPVEVIPAK|SVLAVENLLTLDR|DSVLTWLLK|HIVNHAVVNEDPNAR|VILNPVNTDLSK|ILWGNNHFFR|SYTMMGTADQPGLIPR|WLNALTK|TVAATNMNEESSR|GSLLSEPAIQVR|IAGGDEPVDASSDKEPQENR	0.098	198154	Kinesin family member 13B	Bos taurus	KIF13B	1	12	A0A3Q1M799	0.335849	0.991554	0.904974	1.87251	0.390655	0.986566	0.794299	1.73424	0.217061	0.834422	-0.110675	-1.07973	18.3159	20.4345	20.2374	20.3658	20.2374	20.1376	20.0812	20.2898	0
A0A3Q1M7B6|A6QLQ6|F1MC75	NA	VLYNLFTK|LNVAEVTQSEIGQK|DAFDTLFDHAPDK|ARPEDVVNLDLK	0.11809|0.12877|0.13239	45773.96794931882|41686.06067526158|40311.608036912316	Parvin beta|PARVB protein	Bos taurus	PARVB|PARVB|PARVB	0	4	A0A3Q1M7B6|A6QLQ6|F1MC75	0.660148	1	0.382878	1.30394	0.525912	1	-0.625827	-1.5431	0.073276	0.821809	-1.00871	-2.01211	19.8027	17.8183	19.5111	19.2715	18.7976	18.8639	18.0598	17.6302	0.00399148
A0A3Q1M7B9|A0A3Q1MAC0|F1MSM9	NA	THMADENKNEYAAQLQNFNGEQHK|HTQWGIDFLER|SGFEPPGDFPFEDYSQHIYR|IEIEQNYAK|NEAWLSEVEGK|NPQMGDPGSLQPK	0.16088|0.16296|0.15771	63501.220998811485|62555.72966899761|64713.8613756441	Formin-binding protein 1-like	Bos taurus	FNBP1L|FNBP1L|FNBP1L	0	6	A0A3Q1M7B9|A0A3Q1MAC0|F1MSM9	0.580163	1	0.165895	1.12186	0.487794	1	0.252738	1.19147	0.757079	0.969291	0.0868435	1.06204	21.1448	20.6796	21.263	20.7623	21.2089	21.5459	20.8267	21.1222	0.00252171
A0A3Q1M7D9|A0A3Q1MGN1|A0A3Q1MKV5|F1N5F2|P11178	NA	GPGYGILSIR|LKPNPSLIFSDVYQEMPAQLR|VDGNDVFAVYNATK	0.10135|0.10204|0.1087|0.0989|0.0989	50757.25989142563|49800.78746586818|47375.301815333834|51701.777091114905|51645.75424766974	2-oxoisovalerate dehydrogenase subunit alpha|2-oxoisovalerate dehydrogenase subunit alpha, mitochondrial	Bos taurus	BCKDHA|BCKDHA|BCKDHA|BCKDHA|BCKDHA	0	3	A0A3Q1M7D9|A0A3Q1MGN1|A0A3Q1MKV5|F1N5F2|P11178	0.353558	0.997381	-0.123584	-1.08944	0.368033	0.992468	-0.208521	-1.1555	0.640349	0.942765	-0.0849368	-1.06064	19.4364	19.5627	19.2643	19.5297	19.334	19.3406	19.5196	19.0129	0.00399148
A0A3Q1M7E0|A6QR14	NA	EGLEYIPLR|LTQGETLR	0.03091|0.03295	63776.86577755968|60133.95176361543	24-dehydrocholesterol reductase	Bos taurus	DHCR24|DHCR24	0	2	A0A3Q1M7E0|A6QR14	0.819278	1	0.344637	1.26983	0.368872	0.9918	0.302053	1.2329	0.969917	0.997884	-0.0425835	-1.02996	21.2713	21.9203	22.1674	20.0108	23.643	21.7474	22.132	21.814	0.00794439
A0A3Q1M7H5|A0A3Q1MSG0|E1BDL2	NA	LLAEAFVIK	0.04688|0.01103|0.01049	21262.86857544789|91485.92901222479|95822.07845839132	Tetratricopeptide repeat domain 7A	Bos taurus	TTC7A|TTC7A|TTC7A	0	1	A0A3Q1M7H5|A0A3Q1MSG0|E1BDL2	0.7912	1	0.0694164	1.04929	0.545978	1	0.167742	1.1233	0.508634	0.915155	0.0983257	1.07053	19.0409	18.478	18.7193	19.0079	18.7593	19.0001	18.7271	19.0543	0.00353453
A0A3Q1M7H7|Q2HJH1	NA	YASNAVSEALIR|NDSPCGTTIGPILASR|ISASPQHLTAFEEAIPK|GFFELFPSLSR|EVASSVGVPLQDLMVR|IPHLAIHLQR|VLDLGSPQLAMHSIR|ETESWDIKPESK|GTPEPGPLNATDER|ETACTTGVLQTITLFK	0.30958|0.29512	49330.420328164626|51795.604129955456	Aspartyl aminopeptidase	Bos taurus	DNPEP|DNPEP	0	10	A0A3Q1M7H7|Q2HJH1	0.64163	1	-0.150635	-1.11006	0.644938	1	-0.152685	-1.11164	0.98242	0.997052	-0.0020504	-1.00142	22.1649	21.4011	21.6721	21.5317	21.6933	21.6997	21.7035	21.4878	0
A0A3Q1M7J1|A0A3Q1MC76|A0A3Q1MEA2|A0A3Q1MFJ1|A0A3Q1MJV7|A0A3Q1MM26|A0A3Q1MV21|A0A3Q1MWN1|A0A3Q1MXM4|F1MNQ3	NA	PVIILGPMK|IIAGGAAAQDGR|DSGLPSQGLNFK|FIEAGQYNNHLYGTSVQSVR|IISVNSVDLR	0.07826|0.07192|0.07167|0.06954|0.0725|0.07241|0.075|0.07095|0.08087|0.08036	89135.78651181223|97901.04444738438|98380.07935170244|101312.87373847533|96866.8466785114|97298.6454348815|93909.90337839781|98913.8801104099|86331.0507025452|87811.76982550773	Discs large MAGUK scaffold protein 1	Bos taurus	DLG1|DLG1|DLG1|DLG1|DLG1|DLG1|DLG1|DLG1|DLG1|DLG1	0	5	A0A3Q1M7J1|A0A3Q1MC76|A0A3Q1MEA2|A0A3Q1MFJ1|A0A3Q1MJV7|A0A3Q1MM26|A0A3Q1MV21|A0A3Q1MWN1|A0A3Q1MXM4|F1MNQ3	0.19868	0.973828	0.454511	1.37032	0.145699	0.937899	0.455458	1.37122	0.99477	0.99947	0.000946681	1.00066	19.1555	18.5555	19.1741	19.5615	19.1945	19.2378	19.2863	19.4088	0.00676522
A0A3Q1M7N7|F1MY30	NA	KFLESGGKDVETR|ITHVSTPPAGSVTPK	0.09894|0.10182	31822.03389498609|30967.678013275876	GULP PTB domain containing engulfment adaptor 1	Bos taurus	GULP1|GULP1	2	2	A0A3Q1M7N7|F1MY30	0.740346	1	0.508745	1.42281	0.312155	0.976257	1.66686	3.17522	0.0219643	1	1.15811	2.23165	14.8131	18.4533	17.5089	17.2939	16.623	17.9925	18.5925	18.3151	0.00447958
A0A3Q1M7R8|A0A3Q1MM82|Q2KIS3|Q5EA29	NA	LADQPLAPK	0.02479|0.02594|0.02368|0.02368	38853.70614414439|37001.68930109125|40355.330214757436|40364.33054911007	Ubiquitin-like protein 7|Bone marrow stromal cell-derived ubiquitin-like protein	Bos taurus	UBL7|UBL7|UBL7|UBL7	0	1	A0A3Q1M7R8|A0A3Q1MM82|Q2KIS3|Q5EA29	0.274707	1	1.53408	2.89604	0.248026	0.968876	1.64635	3.13041	0.150417	0.805904	0.112268	1.08093	14.5935	17.678	17.7038	17.7195	17.5863	17.693	17.7996	17.8538	0.00353453
A0A3Q1M7S5|F6QQY9|Q0IIA3	NA	LSPQAVNSIAK|DMSGTMGFNEFK|SGTVDPQELQK|ELWAVLNGWR|QHFISFDSDR|LMVSMLDR|ALTTMGFR|ALTDSFR	0.40741|0.38889|0.42077	21059.25882533252|21622.32612959779|20317.768694544742	Sorcin	Bos taurus	SRI|SRI|SRI	0	8	A0A3Q1M7S5|F6QQY9|Q0IIA3	0.532732	1	0.143424	1.10452	0.584831	1	0.131031	1.09508	0.876555	0.987438	-0.0123933	-1.00863	21.5817	22.1129	22.067	21.9485	21.9567	22.0474	21.8497	22.0379	0
A0A3Q1M7U0|A0A3S5ZP34|Q3SYT8	NA	DVQNTFYDIVAEQGAMEHAQAVDYVK|TNVLYELAQYASEPTEHEQLRK|TNVLYELAQYASEPTEHEQLR|NIIVFYGSQTGTAEEFANR|GMAADPEEYDLADLSSLPEIEK|TALTYYLDITNPPR|DGALTQLNVAFSR|HILAILQDYPSLRPPIDHLCELLPR|HLMHLELDISDSK|NPFLAVVTTNR|VHPNSVHICAVAVEYETK|TYEHFNAMGK|SDEDYLYREELAGFHK|SYENQKPPFDAK|LIHEGGAHIYVCGDAR|EVGETLLYYGCR|YAVFALGNK|VYTGEMGR|ATTPVIMVGPGTGVAPFIGFIQER|GVATSWLR|ALVPMYVR|LEQLGAQR|YYSIASSSK|KHPFPCPTSYR|EEVPEFTK|RSDEDYLYREE…	0.45522|0.53824|0.53982	90061.73321184536|77233.4202297701|76972.30551711134	NADPH--cytochrome P450 reductase	Bos taurus	POR|POR|POR	0	31	A0A3Q1M7U0|A0A3S5ZP34|Q3SYT8	0.853922	1	-0.016717	-1.01165	0.604491	1	-0.0511039	-1.03606	0.733408	0.964375	-0.034387	-1.02412	22.9987	22.9883	22.998	23.0764	22.856	23.0314	22.8076	22.9883	0
A0A3Q1M7W5|A0A3Q1MWL3|F1MPZ9	NA	LVVENVDVLTQMR|ELATVLSDQPGLLGPK|SLSDALISLQMVYPR|AINQIAAALFTIHK|LGQMIVDYENPLKK|HIAELIFYMEELR|AIIGLYNYAHEMTHGASDR|AFVNLPTENELTFNAEEYSDISEMR|AAEDLFVNIR|SLSLCNMFLDEMAK|EFLALASSSLLK|SLSELLGPYGMK|MMNTIIFHTK|LSSVDSVLK|QVEDGEVFDFR|LKEFLALASSSLLK|SLAQEALR|MMEEFVPHSK|SIVGMTMYNQATQEIAKPSELLTSVR|FLSESLMWHISSQVAELK|DEIIWLLR|SVLQPSQQK|LVVTNLDK|SADDFIDK|NLITDICTEQCTLSDQLLPK|AKPSYLIDK|SENISPEEEYK|MFQQCLELPSQSR|EY…	0.33568|0.33746|0.33686	129860.11621947231|129133.73491085996|129478.90760642682	NCK associated protein 1	Bos taurus	NCKAP1|NCKAP1|NCKAP1	0	31	A0A3Q1M7W5|A0A3Q1MWL3|F1MPZ9	0.233079	1	-0.112185	-1.08086	0.346986	0.972768	-0.116941	-1.08443	0.955225	0.99682	-0.00475629	-1.0033	22.0643	22.2131	21.9476	22.0651	22.0669	22.1104	21.8855	22.0694	0
A0A3Q1M7W6|A0A3Q1MFN6|E1BM27	NA	YGVAVQDFAGSWR|VLAADAAEQTPK|SGLAFLAVIK|SSDDLEEDTGDHK	0.04408|0.04829|0.04776	121526.95439848698|110897.21094716605|112124.97790423883	Calmin	Bos taurus	CLMN|CLMN|CLMN	4	4	A0A3Q1M7W6|A0A3Q1MFN6|E1BM27	0.0255	0.776035	-0.615209	-1.53178	0.118116	0.95977	-0.627352	-1.54473	0.9593	0.998143	-0.0121435	-1.00845	19.9448	20.2263	19.4334	19.3517	19.626	19.8748	19.2574	19.2424	0
A0A3Q1M7Y8|G8JKV7|O77588	NA	FLGSGGFIGYAPNLSK|IFQNLDGALDEVVLK|SEDYVDIVQGR|FWTFETGCAVCDEGLR|AQVEQFLAEHGDEYQSVK|FLVEYIAPMTEK|LQLNYLGNYIPR|AQFDLAFVVR|AELQETDLFHHSK|LVGPEVR|LLIEQNK|AELQETDLFHHSKLDPDMAFCANIR	0.20956|0.20523|0.20523	81899.54374572374|83464.39721184762|83434.3866471636	Procollagen-lysine 5-dioxygenase|Procollagen-lysine,2-oxoglutarate 5-dioxygenase 1	Bos taurus	PLOD1|PLOD1|PLOD1	0	12	A0A3Q1M7Y8|G8JKV7|O77588	0.633862	1	-0.170593	-1.12552	0.756123	1	-0.129379	-1.09382	0.886051	0.986642	0.041214	1.02898	21.9666	21.2894	21.4721	21.1802	21.7199	21.119	21.4946	21.8822	0
A0A3Q1M7Z2|A0A3Q1MI38|A0A3Q1MVB9	NA	VDNSQLIASYR|NPLGYAWYR	0.04535|0.04762|0.04535	48046.48839960124|45895.51253943105|48145.568046904606	Uncharacterized protein	Bos taurus	LOC112441502|LOC112441502|LOC112441502	0	2	A0A3Q1M7Z2|A0A3Q1MI38|A0A3Q1MVB9	0.5988	1	-0.279131	-1.21346	0.805895	1	-0.0950623	-1.06811	0.682542	0.954963	0.184069	1.13608	18.7487	19.2163	19.2871	18.7239	18.0991	18.568	18.7391	19.3552	0
A0A3Q1M7Z6|A0A3Q1MD95|Q2KJ54	NA	TVWSSGDDKEQLVK	0.06034|0.06034|0.056	25961.809488115687|25982.813845220313|27983.753770655225	Serine peptidase inhibitor, Kunitz type 2	Bos taurus	SPINT2|SPINT2|SPINT2	0	1	A0A3Q1M7Z6|A0A3Q1MD95|Q2KJ54	0.6913	1	-0.0990556	-1.07107	0.720125	1	-0.131369	-1.09533	0.916578	0.995323	-0.032313	-1.02265	18.2445	17.9589	18.0604	18.2371	17.7104	17.4968	18.316	18.0982	0.00447958
A0A3Q1M803|A0A3Q1MJN7|G3X7J0	NA	SNSAPLIHGLSDLSQVFQPYTFR|MELDFEPDTSDGGTLR|RIDFTPVSPAPSPTR|HNLLLSTSPNR|IDFTPVSPAPSPTR|REEGMDIMNR|EEGMDIMNR	0.26882|0.24834|0.32468	30619.009373307985|33389.28716956927|26147.795490945766	PABIR family member 2	Bos taurus	PABIR2|PABIR2|PABIR2	0	7	A0A3Q1M803|A0A3Q1MJN7|G3X7J0	0.0981644	0.891501	0.602339	1.51818	0.172933	0.954244	0.55325	1.46739	0.867883	0.988071	-0.0490894	-1.03461	22.2772	22.6225	22.9089	23.3897	22.8579	23.3671	22.6101	23.0321	0
A0A3Q1M842|A0A3Q1MSX8|P58353	NA	GALGVVPQLFITIGILVAQIFGLR|GWHDVDAEIEEILEEDR|GWHDVDAEIEEILEEDRAEK|LRGWHDVDAEIEEILEEDR|AVGFISVLK|SFEMIIVAR|GALGVVPQLFITIGILVAQIFGLRSLLANEEGWPILLGLTGIPAVLQLLFLPFFPESPR	0.2129|0.20163|0.1976	51452.24139430419|54158.42098212416|55357.37652578706	Solute carrier family 2, facilitated glucose transporter member 5	Bos taurus	SLC2A5|SLC2A5|SLC2A5	0	7	A0A3Q1M842|A0A3Q1MSX8|P58353	0.621505	1	-0.214873	-1.1606	0.606884	1	-0.274368	-1.20946	0.835855	0.98394	-0.0594953	-1.0421	21.4726	22.4441	21.8907	21.515	21.8249	21.4607	22.1693	21.422	0
A0A3Q1M891|F1MFK7	NA	THVLQLANTNPLYPDFSTSANNIQIDK|LSSFLANVHEAYYQR|LIEFSPLR|TQILSPNTQDVLTFK|YIGTEGGGMDQSISFLAEEGTAK	0.19214|0.19687	50362.61420896867|49159.98735694367	Galactokinase 2	Bos taurus	GALK2|GALK2	0	5	A0A3Q1M891|F1MFK7	0.868783	1	-0.0373224	-1.02621	0.306217	0.977631	-0.170822	-1.1257	0.460605	0.904542	-0.1335	-1.09695	20.9532	20.7008	20.6463	20.6463	21.0763	20.7352	20.498	20.7352	0
A0A3Q1M8A6|E1BHQ9	NA	VPGEAEQPEPELVEVEVGHTALLK|GTTLVLTGVTPHDDR|APEEPSIQVNTLGISVNSEEPVEVATCVGR|EVTVPVFYPAER|TDDNGVLVLDPAQK|KSEFVVEVK|SVLQAQVSK|VWLEVEPEGMLK|EMEEERTDDNGVLVLDPAQK|NGYPVPQVTWYK|EDKDAQFYCELSYR	0.24647|0.23645	70473.76342636874|73190.20834480958	Melanoma cell adhesion molecule	Bos taurus	MCAM|MCAM	0	11	A0A3Q1M8A6|E1BHQ9	0.70157	1	-0.19296	-1.14311	0.882618	1	-0.078043	-1.05559	0.578688	0.928111	0.114917	1.08291	22.9339	21.7566	22.2488	21.9518	22.2564	21.9966	22.2488	22.5563	0
A0A3Q1M8C6|A5D796	NA	AWHDVDALFTTK|HLIHFLK|TRPGSFQSLSDALSDTPAK	0.08243|0.079	53416.50051374973|55580.5839327923	Spermatogenesis-defective protein 39 homolog	Bos taurus	VIPAS39|VIPAS39	0	3	A0A3Q1M8C6|A5D796	0.337796	0.991333	-0.13804	-1.10041	0.728783	1	0.0778879	1.05547	0.249523	0.827498	0.215928	1.16145	19.1377	18.9158	18.9639	18.9508	18.7515	18.9277	18.9943	19.392	0.00936653
A0A3Q1M8D2|F1MYF5	NA	YNLINEYFLVGVTEELEDFIMLLEAALPR	0.07817|0.08146	43532.31541308956|41852.44106058622	Heparan sulfate 2-O-sulfotransferase 1	Bos taurus	HS2ST1|HS2ST1	0	1	A0A3Q1M8D2|F1MYF5	0.207211	0.984932	-1.20994	-2.31328	0.764096	1	-0.291926	-1.22427	0.122424	0.820767	0.918016	1.88952	16.7729	18.6618	16.772	16.6592	16.091	17.3283	18.1965	16.7515	0.000590667
A0A3Q1M8F8|A0A3Q1MSQ4|F6RR15	NA	DTDSSVTSEIR|SRDDLYDQDQDDSR|AATSGVPSIYAPSTYAHLSPAK|IQANQQDDSMR|AMSEVTSLHEDDWR|GPALTPIRDEEWGHHSPR|LLEEALR|QGNAVTLGDYYQGR|VLYYMEK|SVDALDDFTRPGSAESGR	0.21451|0.22114|0.22705	70325.2123105018|68427.27667789455|66487.28604958994	Lipolysis stimulated lipoprotein receptor	Bos taurus	LSR|LSR|LSR	0	10	A0A3Q1M8F8|A0A3Q1MSQ4|F6RR15	0.324212	0.995398	0.056112	1.03966	0.165038	0.946901	0.255331	1.19361	0.134835	0.801692	0.199219	1.14808	20.492	20.3903	20.4992	20.5351	20.4575	20.7957	20.4883	20.8056	0
A0A3Q1M8I4|A5D9H5|A6H6Y0	NA	EYFGGFGEVESIELPMDNK|IREYFGGFGEVESIELPMDNK|MFIGGLSWDTTK|IFVGGLSPDTPEEK|MFIGGLSWDTTKK|GFCFITFKEEEPVKK|YHNVGLSK|ESESVDKVMDQK|NEEDEGHSNSSPR|GFGFVLFK|GFCFITFK|RGFCFITFK|LDPITGR	0.27792|0.36601|0.31549	43266.66581349469|32828.11783244045|38424.3182421395	Heteroous nuclear ribonucleoprotein D|Heterogeneous nuclear ribonucleoprotein D|HNRNPD protein	Bos taurus	HNRNPD|HNRNPD|HNRNPD	0	13	A0A3Q1M8I4|A5D9H5|A6H6Y0	0.138438	0.938486	-0.154737	-1.11322	0.840019	1	-0.0238425	-1.01666	0.118092	0.82971	0.130895	1.09497	24.0805	24.2745	24.0061	23.9981	24.0641	24.1354	24.0556	24.27	0
A0A3Q1M8K2|A6QLS5	NA	SVLFQIFSR	0.02521|0.02542	42460.8565004795|41810.54319663119	OTU deubiquitinase with linear linkage specificity like|MGC143209 protein	Bos taurus	OTULINL|OTULINL	0	1	A0A3Q1M8K2|A6QLS5	0.650334	1	0.234795	1.17674	0.565922	1	-0.351075	-1.27551	0.132454	0.806574	-0.58587	-1.50094	17.1768	16.0447	17.1222	16.5796	16.8348	15.8807	16.1201	16.7782	0.00936653
A0A3Q1M8K4	YDDSVPR	SAHLLPEHIFDGEGLASSFGYDVAVVDLNK|LRPIPITASVEIQEPSTR|SGEVGGAAYVYINQQGR|NSYPDVAVGSLSDSVTIFR|SEEDVGSLIEYEFR|NIGDINQDGYPDIAVGAPYDGK|SRPVINIQQTITVTPNR|NLGTATLNIQWPK|ASIDVIAATENIK|DGWQDIVIGAPQYFDR|TGGLYSCDITSR|FGSCQQGVAATFTK|LIATFPDTLTYSAYR|TGDSGSLFGFSLAMHWQLQPEDKR|DIALEITVTNSPSNPK|DFHYIAFGAPGTYNWK|SPFFGYSIAGNMDLDR|GIVSKDEITFVSGAPR|IEFDNDADPSSESKEDQWMGVTVQSQGPGGK|IEDDMDGGDWSFCDGR|EGCGDDNICNSNLK|ITCEPQGEI…	0.58662	121689	Integrin subunit alpha 6	Bos taurus	ITGA6	1	49	A0A3Q1M8K4	0.909564	1	0.0149085	1.01039	0.510874	1	-0.134884	-1.098	0.246934	0.830187	-0.149792	-1.10941	24.1046	23.7923	23.9368	23.9399	24.0133	23.5984	23.9119	23.9303	0
A0A3Q1M8L3|E1BFB0	NA	RQDLEDSLQAQQYFADANEAESWMR|SSLSSAQADFNQLAELDR|KVEDLFLTFAK|EKEPIVGSTDYGKDEDSAEALLK|HALLEADVAAHQDR|NQALNTDNYGHDLASVQALQR|KHEALMSDLSAYGSSIQALR|EAFLNTEDKGDSLDSVEALIK|SADESGQALLAAGHYASDEVR|KIEDLGAAMEEALILDNK|YTEHSTVGLAQQWDQLDQLGMR|LDETGNLMISEGHFASETIR|AGTFQAFEQFGQQLLAHGHYASPEIK|HQLLEADISAHEDR|HQAFEAELHANADR|LAALADQWQFLVQK|ALINADELANDVAGAEALLDR|LEESLEYQQFVANVEEEEAWINEK|LQIASDENYKDPTNLQGK|HQAFEAELSANQSR|…	0.51574|0.51699	285255.59802909195|284401.04830048385	Spectrin alpha, non-erythrocytic 1	Bos taurus	SPTAN1|SPTAN1	0	103	A0A3Q1M8L3|E1BFB0	0.240353	1	0.454543	1.37035	0.092952	0.999644	0.627963	1.54538	0.605839	0.933238	0.173419	1.12773	19.1558	19.0492	19.2038	19.4543	20.0129	19.5878	19.4829	20.1206	0
A0A3Q1M8M3|A0A3Q1MC16|E1BCI6	NA	KPITVLEILQK	0.01305|0.01171|0.01133	92780.02263434647|103668.0500752288|106706.82174752813	Reversion inducing cysteine rich protein with kazal motifs	Bos taurus	RECK|RECK|RECK	0	1	A0A3Q1M8M3|A0A3Q1MC16|E1BCI6	0.912952	1	0.115247	1.08316	0.961214	1	-0.0433938	-1.03054	0.732318	0.964085	-0.158641	-1.11624	19.6052	17.4375	18.6296	17.9192	19.361	18.2715	18.4843	18.6781	0
A0A3Q1M8Q6|A0A3Q1MGN2|F1N5K1	NA	APELLLGAK|TLMIQLLR|AQHPNIVTVR|VGDFGLAR|TSNLLLSHAGILK	0.0663|0.06291|0.06226	83987.93129532038|87994.16172417106|89846.97492826178	Cyclin dependent kinase 11B|Protein kinase domain-containing protein	Bos taurus	CDK11B|CDK11B|CDK11B	0	5	A0A3Q1M8Q6|A0A3Q1MGN2|F1N5K1	0.941118	1	0.00947698	1.00659	0.0786064	0.999237	0.218294	1.16336	0.0579644	0.836226	0.208817	1.15574	19.8069	20.0003	20.0003	19.7691	19.9698	20.0961	20.0838	20.1856	0.00375536
A0A3Q1M8Q9	FGQFASSSLNEAVAR	NA	0.08571	19659	NAD(P)(+)--arginine ADP-ribosyltransferase	Bos taurus	NA	1	1	A0A3Q1M8Q9	0.732676	1	-0.535808	-1.44975	0.472582	1	-1.20817	-2.31045	0.5073	0.914192	-0.672367	-1.59369	19.7554	16.5848	18.8691	17.1589	16.8749	15.9345	18.2555	16.6958	0
A0A3Q1M8R6|F6R1H3	NA	APWPSGAGTQALDNVFFESLQR|TFGAAQAQMR|ATVHTDSFDEFR|DYEEIAGQLGR|RLSVYQQIAR|LSVYQQIAR|EVVAHVLEQER|LYASDQEVLDMHDFLR|ADTEEFIR|LDAVLQR|SPMLTSIYCR|SNIIFCSNPNHR|ELLQGVGAR|VRADTEEFIR|QEEPQSLR	0.16992|0.1834	96543.87455478677|89228.75451682524	PML nuclear body scaffold	Bos taurus	PML|PML	0	15	A0A3Q1M8R6|F6R1H3	0.424603	1	0.107354	1.07725	0.0729312	1	0.203309	1.15134	0.415621	0.891616	0.0959549	1.06877	20.9079	20.8643	21.1561	20.8481	20.9761	21.1445	20.9761	21.1476	0
A0A3Q1M8V6|E1BAK6	NA	LFVGGLDWSTTQETLR|GFGFITFEDEQSVDQAVNMHFHDIMGK|FGVVTEVVMIYDAEK|SQAPGQPGASQWGSR|IFVGGIPHNCGETELR|NIDPKPCTPR	0.24384|0.2619	43329.04490945974|40569.9342282671	DAZ associated protein 1	Bos taurus	DAZAP1|DAZAP1	0	6	A0A3Q1M8V6|E1BAK6	0.780311	1	-0.0583003	-1.04124	0.861689	1	-0.0326598	-1.0229	0.745237	0.96577	0.0256405	1.01793	21.4138	21.8675	21.7165	21.4863	21.5442	21.656	21.5696	21.5983	0
A0A3Q1M913|F1N4K1	NA	NPSTVEVFDLAQSNSEHSR|LAVAEALTNLVFALVTDLQDVK|GAHVVAGTAGYCFGNLHIPGYSMPWEDPSFQYPGNFAR|GWAAAVTFNPQAGAEMK|LHVDGQELPHSLFESIMSTQASSNPNNVLK|VGPGPALMLR|HVVFTAETHNFPTGVAPFSGATTGTGGR|TVVLEEPVGQLR|YLLSFAHPPSADLEAIALATLHDR|GHLLYVPLSPGQHR|HLALMPHPER|AFSITQGLLK|FGEPVLAGFAR|GVAFVGGFSYADVLGSAK|SLGLQLPDGQR|ANQELGLALDSWDLDFYTK|ELPELQGVK|DSLSMAAR	0.23169|0.22677	144155.18670566886|147634.76378045662	Phosphoribosylformylglycinamidine synthase	Bos taurus	PFAS|PFAS	0	18	A0A3Q1M913|F1N4K1	0.785916	1	-0.143772	-1.10479	0.44703	1	-0.484734	-1.39933	0.329372	0.85626	-0.340962	-1.2666	23.5966	22.4184	22.5847	22.874	23.1323	23.0192	22.4273	22.1217	0
A0A3Q1M917|Q32PG1	NA	IVNVANVGVVPSGQDNIHR|VPIIVPIMMLAIK|EQGMLSGMNETSTTIIAAPQNFASSVILQK|IFLAQKPAPLLESPFK|TVHSGSLMLVTVELK|LLTQYILNLGK|ASILWLIGENCER|EVQYIVLQNIATMSIQR|QFAAATIQTIGR|EGSTAQLIINTEK|LLDSITVPVAR|DRDHFQLGTLSHTLNTK|ATGYLELSNWPEVAPDPSVR|STLVAGSVVMAFEEVCPDR|LQILNLGAK|PAPLLESPFK|TVIGSVLLR|EMLIEIIEK|EASADLSPYVR|NVEVIELAK|ALKDPNQLIR|LLQMQPMQHGEIIK|YDQNYDIR|RPYAMDPDHR|ELKPVLSQG|IAPDVLR|TQFVSPWR|LYLTNSK|QLIVPNEK|DHFQLG…	0.37238|0.3607	115903.84588743935|119892.91643963571	AP-3 complex subunit beta|AP-3 complex subunit beta-1	Bos taurus	AP3B1|AP3B1	0	34	A0A3Q1M917|Q32PG1	0.331569	0.99131	-0.0717866	-1.05102	0.238914	0.9661	-0.0888828	-1.06355	0.27571	0.829589	-0.0170962	-1.01192	22.6444	22.483	22.4755	22.5156	22.4847	22.4847	22.4638	22.4759	0
A0A3Q1M925|E1BKB2	NA	IVVELVEFISPR|LLLTYADNILR|ETLFIPSENEK|TSGSLAWR|IGNTTFSTR|KEGSSYAYISWKFECGSVGLK	0.12522|0.10959	65796.06022302803|74534.5617987038	Peptide-N(4)-(N-acetyl-beta-glucosaminyl)asparagine amidase	Bos taurus	NGLY1|NGLY1	0	6	A0A3Q1M925|E1BKB2	0.520695	1	0.148262	1.10823	0.0784902	1	-0.133027	-1.09659	0.158613	0.808488	-0.281289	-1.21528	20.4651	20.4979	20.5644	20.3946	20.9302	20.2794	20.4107	20.3553	0
A0A3Q1M941	FPFIEWTIPSR	VAVDYVEGILQPK|ILYLFYEDMKENPK|ILYLFYEDMK|VCWGSWYDHVK	0.16388	34952.3	Sulfotransferase	Bos taurus	LOC100300896	1	5	A0A3Q1M941	0.993595	1	-0.00500456	-1.00347	0.560301	1	-0.383592	-1.30459	0.225933	0.82846	-0.378587	-1.30007	19.1914	17.7739	18.6205	18.1301	18.6824	17.8743	17.9272	18.4957	0
A0A3Q1M980|A0A3Q1MS08|F1MSB5	NA	LYVYNTDTDNCR|ISLPGQMTGTPITPLK|MLIYSSK	0.08216|0.07231|0.07692	44510.83066840589|51079.26363040637|47548.275782814955	Golgi reassembly stacking protein 2	Bos taurus	GORASP2|GORASP2|GORASP2	0	3	A0A3Q1M980|A0A3Q1MS08|F1MSB5	0.4809	1	-0.2411	-1.18189	0.50709	1	-0.366584	-1.2893	0.712783	0.957041	-0.125484	-1.09087	22.3433	21.5833	21.6788	21.8728	21.615	21.6124	22.1219	21.0559	0.00141884
A0A3Q1M986|E1BB48	NA	WYLENVYPELR|GGFDWNLVFK|WDYMTPEQR|AAEVWMDEYK|EIILVDDYSNDPEDGALLGK|DFNQEAYVGGTMVR|WLEPLLER|NFYYAAVPSAR|VDLPATSVVITFHNEAR|FYFEELGK|FNQVESDKLR|NVPYGNIQSR	0.24168|0.26744	64716.52031411902|58378.739130488706	Polypeptide N-acetylgalactosaminyltransferase	Bos taurus	GALNT2|GALNT2	0	12	A0A3Q1M986|E1BB48	0.373022	0.997659	0.196619	1.14601	0.413782	0.987254	0.313892	1.24306	0.651599	0.946603	0.117273	1.08468	20.0398	20.4594	20.5252	20.2838	20.5296	20.4854	20.9891	20.216	0
A0A3Q1M996|A5PK39|F1N0M0	NA	IPVTWTNPSGR|LSTMETGTGLIR|GTLTEAFPVLGGK|LPANQYTWSSR|HEQISDLER|LNEIVEAANAVISHIDQTALAVYIAMK|FDVQSSLK	0.07211|0.07286|0.07286	139672.47588172703|138273.65508091962|138257.66016630005	Tripeptidyl-peptidase 2	Bos taurus	TPP2|TPP2|TPP2	0	7	A0A3Q1M996|A5PK39|F1N0M0	0.902026	1	-0.041585	-1.02924	0.842426	1	0.0650791	1.04614	0.63536	0.943566	0.106664	1.07674	20.6395	19.9971	20.0699	20.5766	20.1837	20.1695	20.3321	20.6485	0.00817844
A0A3Q1M999|F1MCX1	NA	LEGPFNIESVMDPIDVK|ISDAIMNMQENSVQVSQK|YLFAVTGNGLANQGNNPEVQVDTSKPDILILR|TFAQGLAVAR|VSVVNPTTQCTHALVK|YTEQLKPFGDVPR|VFQGCGPPKPLPAGR|LVNSQYHFTDEYLECVSK|TYGHLYMQNSELFK|SLNDMFVK|DLFEELKR|ELLENAEK|QVMALRVMTSK	0.37376|0.33813	56217.561963450906|62376.435303584105	Glypican 4	Bos taurus	GPC4|GPC4	0	13	A0A3Q1M999|F1MCX1	0.790516	1	0.0421133	1.02962	0.42976	0.989152	0.416052	1.33427	0.369951	0.877871	0.373938	1.29589	22.3821	22.3185	22.4524	22.1776	22.5473	22.5193	22.3162	23.4637	0
A0A3Q1M9A1|E1BPR4	NA	TEFFQHLIEDR|VNDVPEEFMYNPLTR|VVQHLGPATDFYK|LPLGLLLHPFR|LMSPTGGR|DLTQLPVITSNTIVR|VSLFQTQLPSLGAGLLQSR|SISSSLSDAR|MTHLPELDTLSSER|SFITWLR	0.08638|0.0843	153417.30340962825|157235.80550190076	SEC24 homolog B, COPII coat complex component	Bos taurus	SEC24B|SEC24B	0	10	A0A3Q1M9A1|E1BPR4	0.229468	1	0.198962	1.14787	0.966873	1	-0.0132866	-1.00925	0.363346	0.873301	-0.212248	-1.15849	20.7132	20.3693	20.7826	20.7426	20.6954	20.1794	20.891	20.5136	0.00332502
A0A3Q1M9B3|A0A3Q1MH44|A0A452DIR2|Q5E973	NA	TAVVVGTITDDVR|ILTFDQLALDSPK|GCGTVLLSGPR|TNSTFNQVVLK|TNRPPLSLSR|SQDIYLR	0.32338|0.20249|0.34392|0.34574	22993.825549880916|36014.34699172218|21678.12568384864|21522.024572824594	60S ribosomal protein L18	Bos taurus	RPL18|RPL18|RPL18|RPL18	0	6	A0A3Q1M9B3|A0A3Q1MH44|A0A452DIR2|Q5E973	0.00252659	0.844333	0.291022	1.22351	0.0179199	0.917408	0.144846	1.10561	0.0114727	1	-0.146176	-1.10663	23.7766	23.7606	24.0867	24.0129	24.0793	23.8795	23.958	23.9028	0
A0A3Q1M9C8|F1N2H4	NA	TVEFLQEYIINR|TVEFLQEYIINRNK	0.0205|0.02112	75174.42424608063|73020.73618293508	A-kinase anchoring protein 8	Bos taurus	AKAP8|AKAP8	0	2	A0A3Q1M9C8|F1N2H4	0.266957	0.995526	0.281775	1.21569	0.626544	1	-0.514075	-1.42808	0.343277	0.860769	-0.795851	-1.7361	18.4162	18.7619	19.0574	18.6318	18.9232	18.7073	16.6186	18.899	0.00586735
A0A3Q1M9D2	TVRWRPAAALTR	LGVGAATHVVVYDASDQGLYAAPR|ALVSAQWVAEALR|SRPQPAEFHAVLDPAYIK|TVSLLDGGLR|LLDASWYLAK|HIPGAAFFDIDQCSDR|TSPYDHMLPSAAHFSEYAGR|AQPEDIISEGR|TYEDIKENLESR|APQAGQPLR	0.2677	62932.6	Sulfurtransferase	Bos taurus	MPST	1	11	A0A3Q1M9D2	0.733183	1	0.113685	1.08199	0.664781	1	0.158387	1.11604	0.716675	0.958393	0.0447019	1.03147	21.4418	20.6373	21.079	21.206	21.1747	21.238	20.9937	21.362	0
A0A3Q1M9F3|F1MNT1	NA	SSTAISSTAADGEFLHELEEK|VASVSQNSIVSAAGNIAR|ISLQAIQQLVR|NSQFTGGPLGNPNTAAK|IMGNIWDASLVVER|PNTLTLVHVR|LADMHSTEISLQQR|LLEVYDHLFK|LPPGFSASSTVEKPSK|VDGHSWALSAIDELKVDK|YMDLLWR|AAPQSPSVPK|EVSAWATR|GLQEFLDR|HGEPEEDIVGLQAFQER	0.13734|0.14557	161433.42866632258|152389.6429397076	Nucleoporin 155	Bos taurus	NUP155|NUP155	0	15	A0A3Q1M9F3|F1MNT1	0.435843	1	0.0803862	1.0573	0.972746	1	0.00392119	1.00272	0.343152	0.861307	-0.076465	-1.05443	21.4113	21.2144	21.314	21.4403	21.4255	21.3892	21.3612	21.2	0
A0A3Q1M9H5|Q5EAB0	NA	DGGPEQFVFYYHVDPFKPMSGR|YDVSILLWK|VAWDGNPER	0.17621|0.18605	25972.446089533165|24440.781420504587	Myelin protein zero-like protein 2	Bos taurus	MPZL2|MPZL2	0	3	A0A3Q1M9H5|Q5EAB0	0.541437	1	-0.221788	-1.16618	0.151616	0.942561	-0.581801	-1.49672	0.207998	0.8409	-0.360013	-1.28344	20.0186	20.6206	19.7717	20.3922	20.1295	19.4863	19.695	20.032	0.000879765
A0A3Q1M9H9	ILNAHMDSLQWIDQNSALLQR|RLDQELDFILSQQK|ELEDLLSPLEESVK|HFLQQATQVNAWDR|LAENIDAQLK|WSLELEDQER|TLIENGER	NA	0.175	52386	Nucleoporin 62	Bos taurus	NUP62	7	7	A0A3Q1M9H9	0.674743	1	0.0518033	1.03656	0.661848	1	0.0626211	1.04436	0.923345	0.995277	0.0108178	1.00753	20.884	20.6878	20.8353	20.7254	20.9524	20.9978	20.7118	20.8359	0
A0A3Q1M9M0|A0A3Q1MLR1|F1MM34	NA	AEVQNLGGELVVSGVDSAMSLIQAAK|MSASQLEALCPQVINAALALAAKPQSK|VLTDAVDDITSIDDFLAVSENHILEDVNK|LESIISGAALMADSSCTR|VIHVVTSEMDNYEPGVYTEK|FTEQVEAAVEALSSDPAQPMDENEFIDASR|QALQDLLSEYMGNAGR|AVMDHVSDSFLETNVPLLVLIEAAK|LLEPLVTQVTTLVNTNSK|LIEVANLACSISNNEEGVK|HVNPVQALSEFK|AHVLAASVEQATENFLEK|WDDSGNDIIVLAK|NVPILYTASQACLQHPDVAAYK|ESQFLKEELVAAVEDVRK|QLQQAVTGISNAAQATASDDASQHPGAGGGELAYALNNFDK|SQGMASLNLPAVSWK|IAEQVASFQEEK|ES…	0.69206|0.6989|0.70199	101564.24392299239|100514.71851634404|100038.56081667337	Catenin alpha-1	Bos taurus	CTNNA1|CTNNA1|CTNNA1	0	53	A0A3Q1M9M0|A0A3Q1MLR1|F1MM34	0.465158	1	-0.114947	-1.08294	0.495609	1	-0.211698	-1.15805	0.685994	0.955486	-0.0967509	-1.06936	24.2266	24.0237	24.1008	24.0979	23.8319	24.3173	23.7586	23.6643	0
A0A3Q1M9N4	SVGLISHVLEQNQEGDAAYR	NA	0.07273	29898.9	Uncharacterized protein	Bos taurus	NA	1	1	A0A3Q1M9N4	0.613446	1	0.164649	1.12089	0.233135	0.964084	0.560342	1.47462	0.25759	0.82752	0.395693	1.31557	18.1165	17.5886	18.195	17.681	18.1756	18.8137	17.9583	18.4667	0
A0A3Q1M9P9|F1MZ83|F1MZ85|F1N6I5|P81282	NA	LATVGELQAAWR|VGHDYQWIGLNDK|KGTVACGQPPVVENAKTFGK|LLASDAGR	0.01568|0.03226|0.01572|0.02214|0.01568	369815.279096864|182813.08598806965|369061.2927823934|261746.88591139275|369761.4219363033	Versican core protein	Bos taurus	VCAN|VCAN|VCAN|VCAN|VCAN	0	4	A0A3Q1M9P9|F1MZ83|F1MZ85|F1N6I5|P81282	0.252613	1	0.770797	1.70621	0.376044	0.986175	0.645525	1.56431	0.846551	0.986951	-0.125272	-1.09071	20.4627	20.9697	21.0421	21.1411	22.2779	20.7484	21.0758	22.2611	0
A0A3Q1M9Q1	MANYIVLYTGAKMPILGLGTWK	IAENFQVFDFELDKEDMNTLLSYNR|AIGVSNFNHLQVEK|PAVNQIECHPYLTQEK|GIVVTAYSPLGSPDRPWAK|IAENFQVFDFELDK|DFFPLDEDGNVIPSEK|GIVVTAYSPLGSPDR|PGKDFFPLDEDGNVIPSEK|PEDPSILEDPR|GIVVTAYSPLGSPDRPWAKPEDPSILEDPR|PWAKPEDPSILEDPR|YKPAVNQIECHPYLTQEK|ACALVSCASHR|EDMNTLLSYNR|IAENFQVFDFELDKEDMNTLLSYNRDWR|TTAQVLIR|NLIVIPK|LIQYCNSK|TTAQVLIRFPIQR|PEDPSILEDPRIK|ILNKPGLK	0.70039	29266	Aldo_ket_red domain-containing protein	Bos taurus	NA	1	22	A0A3Q1M9Q1	0.191689	0.97257	-0.33435	-1.26081	0.729287	1	-0.335621	-1.26192	0.998609	1	-0.00127029	-1.00088	19.2409	19.609	18.94	19.0228	19.309	19.3163	17.8217	20.13	0
A0A3Q1M9R6|A0A3Q1ME58|F1MZ12|Q3MHZ8|Q5E9E0	NA	SILVSGTILPSAQR|ITIIGAVLPSGGNR|FEEGGYVVCNTK|NTQINGSWGSEER|SGSDIAFHLNPR|VMVNGNLFTQYAHR|FAVNLQTGYNDSDIAFHFNPR|GQSFSVWIMCEGHCFK	0.33918|0.37299|0.32676|0.32676|0.35913	38017.078514650886|34636.2831592903|39322.78478621756|39308.7691361531|35836.91230273362	Galectin|Galectin-9	Bos taurus	LGALS9|LGALS9|LGALS9|LGALS9|LGALS9	0	8	A0A3Q1M9R6|A0A3Q1ME58|F1MZ12|Q3MHZ8|Q5E9E0	0.520503	1	0.301039	1.23203	0.226605	0.966195	0.397394	1.31713	0.811061	0.982236	0.0963542	1.06907	21.277	21.3871	22.1576	21.054	21.6877	21.8819	21.9743	21.3321	0
A0A3Q1M9U0	NA	TVEEVLGHFGVNESTGLSLEQVK|VGEATETALTCLVEK|VDQSILTGESVSVIK|DIVPGDIVEIAVGDKVPADIR|NMLFSGTNIAAGK|SLPSVETLGCTSVICSDK|SEIGIAMGSGTAVAK|EFDELSPSAQR|IRDEMVATEQER|EEMNLEDSANFIK|NAENAIEALKEYEPEMGK|MNVFDTELK|VIMITGDNK|LDEFGEQLSK|GAPEGVIDR|EFTLEFSR|EWGSGSDTLR|IVEFLQSFDEITAMTGDGVNDAPALK|IVEFLQSFDEITAMTGDGVNDAPALKKSEIGIAMGSGTAVAK|VSFYQLSHFLQCK|KSEIGIAMGSGTAVAK|HTDPVPDPR|GLSKIER|AIYNNMK|NYLEPGK|SMSVYCTPNKPSR	0.29942	114766	Calcium-transporting ATPase	Bos taurus	ATP2A2	0	26	A0A3Q1M9U0	0.0169515	0.699805	0.208016	1.1551	0.0402501	1	0.150165	1.1097	0.204491	0.84055	-0.0578512	-1.04091	22.4163	22.4846	22.6414	22.6226	22.7112	22.6324	22.6226	22.5467	0
A0A3Q1M9U6|E1B9S5	NA	KLEPVLLPGEIVVNEVNFVR|LSLLADEVDVLSR|ISFITDDPMPLQK|TLFHNPFYIGK|TLPNIQDIQVAFVK	0.09173|0.09293	87861.33105873242|86871.74277704413	Myotubularin related protein 10	Bos taurus	MTMR10|MTMR10	0	5	A0A3Q1M9U6|E1B9S5	0.104628	0.914667	-0.392787	-1.31293	0.120252	0.958647	-0.571688	-1.48626	0.330861	0.857922	-0.178901	-1.13202	20.4455	19.997	19.8805	19.8024	19.8024	19.6371	19.3794	19.9322	0
A0A3Q1MA07|A0A3Q1NLS8	NA	ELTDGHFENILADNSVNDQTK|NIFNEDTSDFSGMSETK|DVPFGFQTVTSDVNK|DVEDGPTGLEQVEK|LANSAFAVDLYK|SLNLSTEFISSTK|HLSMLILLPK|ILVVNAAYFVGK|GVAVSNVIHR|IIELPFQNK|DEFNADHPFIYIIR|GDTADEIGQVLHFENVK|ASLENLGLK|ILQHKDEFNADHPFIYIIR|NIVFFGK|EMETVDFKDKLEETK	0.53333|0.50251	42193.403130988474|44954.86635977785	Serpin B5	Bos taurus	SERPINB5|SERPINB5	0	16	A0A3Q1MA07|A0A3Q1NLS8	0.0665554	0.859941	0.418686	1.33671	0.00395791	1	0.483073	1.39772	0.610459	0.934943	0.0643864	1.04564	21.5996	21.4979	22.1643	21.9581	21.78	21.9607	22.0742	22.0607	0
A0A3Q1MA21|A0A3Q1MIG5|A2VE70|F1MJZ1	NA	EFVAQNNTVQIK|FMINLLK|LQLLDVK	0.03408|0.03412|0.03321|0.03321	85174.0660902324|85540.4782779634|87786.74170980102|87772.68967422721	Protein VAC14 homolog	Bos taurus	VAC14|VAC14|VAC14|VAC14	0	3	A0A3Q1MA21|A0A3Q1MIG5|A2VE70|F1MJZ1	0.869516	1	0.0908429	1.06499	0.252059	0.968691	-0.33849	-1.26443	0.341349	0.858976	-0.429333	-1.34661	20.0083	19.5774	19.4957	19.5249	20.6305	19.6969	19.2213	19.4449	0.006564
A0A3Q1MA43|G5E542|G5E5L8|Q3ZBV6	NA	EEHEVAVLGAPQSQAPLTTTVINIR|MVGDITGAQSYASTAK	0.22162|0.31538|0.28082|0.28082	20217.37577182583|14218.39356046715|15700.103476132437|15718.056525939057	Interferon induced transmembrane protein 1 (9-27)|Uncharacterized protein|Interferon induced transmembrane protein 3 (1-8U)|Uncharacterized protein LOC777594	Bos taurus	IFITM1|LOC112444847|LOC112441484|LOC777594	0	2	A0A3Q1MA43|G5E542|G5E5L8|Q3ZBV6	0.908309	1	0.0551844	1.03899	0.339954	0.986096	0.415041	1.33334	0.387107	0.88502	0.359856	1.2833	20.754	20.1561	21.0181	19.9973	20.5153	20.8147	20.5101	21.2855	0
A0A3Q1MA50|Q6YC49	NA	ILHDEILNKPMETLK	0.03927|0.04601	41487.08486082367|36043.32307393087	UDP-N-acetylglucosamine transporter	Bos taurus	SLC35A3|SLC35A3	0	1	A0A3Q1MA50|Q6YC49	0.622958	1	0.147976	1.10801	0.762235	1	0.220881	1.16545	0.898988	0.9912	0.0729052	1.05183	19.1285	19.475	19.8097	19.1993	19.3403	19.9802	20.077	18.5108	0
A0A3Q1MA60|Q3SYW6	NA	TEPTAQQNLALQLAEK|DAHNALLDIQSSGR|RPDEEEEDNEGGEWER|SEQDQAENEGEDSAVLMER|DLMLMSHLQDNIQHADPPVQILYNR|VWDLFPEADKVR|LGSLVENNER|LNEILQAR|ELLGQGLLLR|TMVQLGICAFR|FEELTNLIR|DFESHITNYK|MDEEFTK|GCILTLVER|GTEITHAVVIK|KIQEESLR	0.21382|0.21382	105348.82050570834|105299.79224253011	Eukaryotic translation initiation factor 3 subunit C	Bos taurus	EIF3CL|EIF3C	0	16	A0A3Q1MA60|Q3SYW6	0.190649	0.974941	0.221542	1.16598	0.264005	0.967344	0.134485	1.0977	0.27191	0.831372	-0.0870565	-1.0622	22.5543	22.2919	22.584	22.7806	22.5693	22.5689	22.5557	22.5481	0
A0A3Q1MA79	FFLHSVTLVPTDTFSSEFVEPR|HLAIFHLDTEASIR|FPKPPQPVLLR|TGFEGAACDR|GSVDQLCGAGGLCR|DCQVLPLPPGLPLTR|VHCISSHGAFSPSSAACVPSR|QEVDVAVHTPQR|KDPQVGHCVCKPNFQGTHCELCAPGFYGPGCQPCQCSSPGVVDGTCDR|APQQGVLTLHPCSYSTLCR	GLGEPFVLNPGAWALLVEAEGVLLDYVVLLPSAYYEAALLQLR|WLWLEYVLVVPEEAYSSSYLR|PCGCHEVGAMSPTCEPFGGQCPCR|YAFLLHGYQPAHPTFAVEVLINGGR|STDFGHTYQPWQYFASSK|IVPLENGEIVVSLVNGR|VPEAIPELYWQAPPSYLGDR|LCDELTGQCICPPR|IAASATCGEEAPAR|SAATSLSLFYNNGAR|SPDHPLDSPHACR|DGFFGLDQADYFGCR|AILDVTDGELTVTVR|GYAQMTPIQPR|LELEEAATPEGHAVR|LGTFSLDAANPK|FANSPRPDLWVLER|SGDNCLLYTHLPLDGFPSAAGPEALCR|CDVGGALGQSCELR|AAGGGFSLHPPYFNLAEGAR|AGGGFSLHPPYF…	0.42684	178787	Laminin subunit alpha 5	Bos taurus	LAMA5	10	45	A0A3Q1MA79	0.58154	1	0.220531	1.16516	0.963187	1	0.0298487	1.02091	0.740082	0.966261	-0.190682	-1.1413	23.1383	23.2571	23.1878	23.1005	23.9664	22.4429	23.2034	24.0364	0
A0A3Q1MA86|Q5W9D7	NA	SAELPDAVGPIVQLQEK|LMSSLPNFCGIFNHLER|LLDEEISR|EYPDFNFVGR	0.16301|0.15249	35108.351335388776|37646.7265515551	Protein quaking	Bos taurus	QKI|QKI	0	4	A0A3Q1MA86|Q5W9D7	0.307084	1	-0.397095	-1.31685	0.163058	0.948945	-0.578564	-1.49336	0.464567	0.906304	-0.181469	-1.13404	22.0022	21.3467	21.2825	20.9905	21.5592	20.8299	21.0968	21.3612	0
A0A3Q1MA97|A7YY32	NA	RGELFVVEETGLFR|VAVEGNVR	0.03107|0.05641	79563.94637048298|44786.96570048086	Rho guanine nucleotide exchange factor 16|Rho guanine exchange factor (GEF) 16	Bos taurus	ARHGEF16|ARHGEF16	0	2	A0A3Q1MA97|A7YY32	0.0926913	0.887003	-0.629416	-1.54694	0.0876498	1	-0.692593	-1.61619	0.75522	0.969184	-0.0631777	-1.04476	17.4637	18.0127	16.8654	17.2463	17.2147	17.169	17.2105	16.7574	0
A0A3Q1MA99|A0A3Q1MLH8|F1MP45	NA	TGNLPANMK|TGTFIALSNILER	0.03427|0.03661|0.03116	74306.32938067673|69472.82623762729|80988.03181989747	Protein tyrosine phosphatase receptor type E|Receptor-type tyrosine-protein phosphatase	Bos taurus	PTPRE|PTPRE|PTPRE	0	2	A0A3Q1MA99|A0A3Q1MLH8|F1MP45	0.473853	1	-0.910467	-1.87965	0.821685	1	-0.302306	-1.23311	0.288088	0.833358	0.608161	1.52431	18.5711	15.6666	16.3015	15.8144	16.5092	16.3266	17.7198	16.4032	0.0011354
A0A3Q1MAB6|E1B8Q8	NA	VFSSTLQNWQTTR|ANVETIMLAVMK|YSELTTVQQQLIR|LAQVSPELLLASVR	0.05405|0.05274	110049.42586698878|112531.74200310545	Exportin-T	Bos taurus	XPOT|XPOT	0	4	A0A3Q1MAB6|E1B8Q8	0.146575	0.92558	-0.50743	-1.42152	0.140405	0.932613	-0.346162	-1.27117	0.524749	0.917617	0.161268	1.11827	19.7973	19.6216	19.1895	19.5464	18.8702	19.5366	19.4319	19.1214	0
A0A3Q1MAB7|A0A3Q1MHJ2|A0A3Q1MQX7|A0A3Q1MTL8|F1MDM6	NA	DFYQFTFNFAK|LDVATDNFFQNPELYIR|TAVSCLSQNDWK|FLDLWNK|MEQELKEPGR|FKDFYQFTFNFAK	0.2278|0.22433|0.22605|0.21533|0.2418	30078.039851034486|30463.247218033554|30307.182492518856|31797.82598312928|28260.046428767742	DCN1-like protein	Bos taurus	DCUN1D1|DCUN1D1|DCUN1D1|DCUN1D1|DCUN1D1	0	6	A0A3Q1MAB7|A0A3Q1MHJ2|A0A3Q1MQX7|A0A3Q1MTL8|F1MDM6	0.292311	1	0.151351	1.11061	0.17841	0.944382	-0.196242	-1.14571	0.0349494	0.899355	-0.347593	-1.27244	21.3875	21.5371	21.6908	21.4512	21.6989	21.3502	21.3322	21.1157	0.0011354
A0A3Q1MAH3|A0A3Q1MVD3|F6RBJ1|Q0VD11	NA	TVTPALSSNVLPR	0.02748|0.02784|0.03412|0.0303	53135.92145766335|52504.86055150637|42833.3413330797|48150.555684580235	Endoplasmic reticulum junction formation protein lunapark	Bos taurus	LNPK|LNPK|LNPK|LNPK	0	1	A0A3Q1MAH3|A0A3Q1MVD3|F6RBJ1|Q0VD11	0.401639	1	0.476612	1.39147	0.0677297	1	0.929767	1.90497	0.257378	0.828341	0.453155	1.36903	15.7116	14.97	16.1962	16.0586	15.1975	16.555	16.1226	16.1342	0.006564
A0A3Q1MAJ0|F1ML12|Q58DA7	NA	HNIQFSSFDIFSDEEVR|YEISSVPTFLFFK|AYSNWPTYPQLYVK|GELVGGLDIVK|LEAEAVPEVSEK|LEAEAVPEVSEKYEISSVPTFLFFK|HASSGSFSPSGSEHPK|EHQQVSFVK|HASSGSFSPSGSEHPKEDLSLR|LDGAHAPELTK	0.3303|0.32635|0.32635	36526.61679973056|37272.11913517199|37274.0983997271	Glutaredoxin-3	Bos taurus	GLRX3|GLRX3|GLRX3	0	10	A0A3Q1MAJ0|F1ML12|Q58DA7	0.948091	0.99869	-0.00506592	-1.00352	0.480769	1	0.0637989	1.04521	0.417042	0.889734	0.0688648	1.04889	21.6212	21.5411	21.5317	21.5198	21.6768	21.5368	21.7305	21.6676	0
A0A3Q1MAL1	NA	FHVLVASQDFVEGVLVR|YEAPQATDGLAGALDAR|SELEMVSGNVR|GLEFPMTDLDMLSPIHTPQR|SSPDLTGVVAVYEDLR|LEDEFDMFALTR|APSEAEAAPDLIDMGPDPVATGNLSSQLAEMNLGSSSVR|VADRLPNLSSPSTEGPPGPPPGTALR|GVTSEEFDKFLEER|NNPPTIVHDK|VLELIPR|GDSNQQTTPLHTSALLPSDTPITPTPEQIGK|SLSDWMVRQGMIPVTQACLMEDIEKWLSTDVGNDVEEPK|KGLEFPMTDLDMLSPIHTPQR	0.5098	56115.1	Target of myb1 membrane trafficking protein	Bos taurus	TOM1	0	14	A0A3Q1MAL1	0.0796891	0.907159	-0.42922	-1.34651	0.770209	1	0.0526514	1.03717	0.0190858	1	0.481871	1.39655	21.4998	21.8138	21.3354	21.0499	21.2974	21.8889	21.6139	21.6256	0
A0A3Q1MAQ1|G3MWR4	NA	DSAQKDDMIFEDCGNVPSELKDR|SYMTYVDNIDNFLK|VAPPGLTQIPQIQK|YNPYVLPVQCTGK|DSAQKDDMIFEDCGNVPSELK|AYGENIGYSEK|SYMTYVDNIDNFLKK|DRGELNNEQGER	0.28477|0.28383	34563.47207621662|35000.79923853524	Sodium/potassium-transporting ATPase subunit beta	Bos taurus	ATP1B1|ATP1B1	0	8	A0A3Q1MAQ1|G3MWR4	0.131489	0.949485	0.527998	1.44193	0.15332	0.947291	0.963661	1.95025	0.284842	0.830567	0.435663	1.35253	21.1901	21.8323	22.0762	21.9019	22.1396	22.1901	23.1633	22.0712	0
A0A3Q1MAQ8|F1MUB9	NA	PLQQLEVPLISR|LGAHQLDYFSTDTQVR|GVAQVISHEK|DACQGDSGGPLSCPVAGR	0.16519|0.16327	36375.10215266976|36671.28699331971	Serine protease 8	Bos taurus	PRSS8|PRSS8	0	4	A0A3Q1MAQ8|F1MUB9	0.181781	0.968553	-0.332727	-1.25939	0.276597	0.977164	-0.414458	-1.3328	0.78373	0.978795	-0.0817305	-1.05829	20.7792	20.641	20.0931	20.5522	20.4869	20.7174	19.8911	20.2785	0
A0A3Q1MAT3|F1N5N2|Q32KL5	NA	SYETLVDFDNHLDDIR	0.07692|0.07619|0.07619	23527.60693028341|23760.675086671967|23761.65910225488	ER membrane protein complex subunit 8	Bos taurus	EMC8|EMC8|EMC8	0	1	A0A3Q1MAT3|F1N5N2|Q32KL5	0.876064	1	-0.148325	-1.10828	0.0211179	0.96785	0.337749	1.26378	0.513926	0.912521	0.486074	1.40063	17.5687	17.5287	18.5535	16.2091	17.4386	17.9998	17.8114	17.8483	0
A0A3Q1MAU7|Q08E20	NA	LQEGYDHSYYFIATFIADHIR|ELPQLVNDNFPVDPQR|SGYHQAASEHGLVVIAPDTSPR|AFTGYLGTDQSK|SVSAFAPLCNPVLCR|VFEHDSVELK|WEAYDATYLVK|AFTGYLGTDQSKWEAYDATYLVK|FAVYLPPK|KIPVVFR|MYSYVTK	0.44178|0.45745	32719.165384614716|31527.53588956219	S-formylglutathione hydrolase	Bos taurus	ESD|ESD	0	11	A0A3Q1MAU7|Q08E20	0.370451	0.996915	0.128098	1.09285	0.723768	1	0.0370162	1.02599	0.452249	0.899492	-0.0910823	-1.06517	24.0202	23.9007	24.0107	23.9911	24.264	23.9628	23.9058	24.1239	0
A0A3Q1MB03|A0A3Q1N0U8|G3N3U6	NA	IPIFFYSSYGCYCR	0.09524|0.06863|0.06306	16498.338270412543|23257.901230976764|24938.514362958842	Phospholipase A2	Bos taurus	PLA2G2D1|PLA2G2D1|PLA2G2D1	0	1	A0A3Q1MB03|A0A3Q1N0U8|G3N3U6	0.914391	1	-0.190616	-1.14125	0.91807	1	0.150274	1.10978	0.680134	0.953604	0.34089	1.26654	19.8714	16.3281	19.2794	17.7202	16.7278	18.4892	18.3999	17.8609	0.00353453
A0A3Q1MB04|Q5E9J8	NA	AVADALETGEEDVVMEALR|TEELHGHAVNLLGNLPVK|VLFNITFDSIK|LLFLLTALR|VIWLQSIR|TRPEVGELLR|YTGYGNAAGLLAAR|QQLFQELQGVR|ALELTLGMTEGERHPELLPPQETERAMEILK|AQVLPPLR|LAERVGLCR	0.28083|0.27925	58976.334391769014|59461.56095612784	Synembryn-A	Bos taurus	RIC8A|RIC8A	0	11	A0A3Q1MB04|Q5E9J8	0.901116	1	0.0109784	1.00764	0.225476	0.966626	0.0746762	1.05312	0.297293	0.837928	0.0636978	1.04514	20.5336	20.4092	20.4145	20.4487	20.5839	20.5336	20.571	20.5336	0
A0A3Q1MB09|P79098	NA	MLSNFLTEDLFK|YLSYTLNPDLIR|TEVYGPMQNYLK|TLFNQWMNNPNVNPIDPNLR|VTLRPYLTPNNNGLYIFTGSSTVR|LPTTLLPDSYR|ENALLYDPQSSSSSNK|VLATTQMQSTDAR|LPDTVSAIMDR|SSLEAGK|GVGDTQAPEIDR	0.15544|0.15544	109332.66312463036|109207.55659387325	Aminopeptidase|Aminopeptidase N	Bos taurus	ANPEP|ANPEP	0	11	A0A3Q1MB09|P79098	0.170121	0.952714	0.449922	1.36597	0.178385	0.945638	0.839245	1.78911	0.405345	0.888665	0.389324	1.30978	19.7238	19.7375	20.1914	19.8395	20.5107	20.824	21.0473	19.8383	0
A0A3Q1MB48|F1MN23|Q3T0R4	NA	NAEALEELSQELAASR|VMETNYFGPVALTK|TLAPGLFFR|GAIVDTSPDVDKR|YGVMDETTAQGR|ALLPAMIR|DVVLADPMPSLAVYLR	0.28387|0.27077|0.27077	33441.600289922455|35081.56710351753|35009.54597414947	Dehydrogenase/reductase SDR family member 7B	Bos taurus	DHRS7B|DHRS7B|DHRS7B	0	7	A0A3Q1MB48|F1MN23|Q3T0R4	0.110179	0.9199	0.438295	1.355	0.239655	0.965796	0.311271	1.2408	0.133736	0.806325	-0.127024	-1.09204	18.8493	19.3712	19.5355	19.5401	19.5701	19.4622	19.5114	19.291	0
A0A3Q1MB98|Q2TBU0	NA	YVMLPVADQDK|TCGDGVYTFNSK|APEIANSHVEYSVR|SCAVAEYGVYVK|LHAGNGVYTFNNK|VTSILDWVR|SPVGVQPILNENTFCVGLSK|NQLVEVEK|YQCKPYYTLR|WLLTTAK|IENGYVEYLVR|GSFPWQAK	0.34615|0.33666	43743.98619292833|44830.585676212366	Haptoglobin	Bos taurus	HP|HP	0	12	A0A3Q1MB98|Q2TBU0	0.976682	1	0.0183465	1.0128	0.765284	1	0.24168	1.18237	0.661292	0.951284	0.223333	1.16743	22.9456	21.5924	22.6402	22.3362	21.8858	21.9906	23.3397	22.2019	0
A0A3Q1MBG6|A0A3Q1NKI0|E1BJM1	NA	FSYLPATVEPASPAPAHGLPR|LLLLVNPFGGR|GVLTVDGEQVEYGPLQAQVHPGLGTLLTGPPGCPGR|GLPLPGDGEITPDLLPRPPR	0.12342|0.13313|0.13476	75538.15537379615|70151.4195282096|69299.90635330204	Sphingosine kinase 2	Bos taurus	SPHK2|SPHK2|SPHK2	0	4	A0A3Q1MBG6|A0A3Q1NKI0|E1BJM1	0.248171	1	-0.367326	-1.28996	0.123515	0.957537	-0.621265	-1.53822	0.238786	0.825275	-0.253939	-1.19246	20.3754	20.961	20.2764	20.4937	20.1324	20.199	19.7458	20.1959	0.00568916
A0A3Q1MBH3|A0A3Q1N164|E1BBK8|F1MD37	NA	LAALSAHVTELEEDLDTAR|KHELLEEAR|LLLEHLECLVSR|VPSSLSSPSVQPR|LAIQEIMSLTSPSAPPTSR|ETQETLALTQGK|EFNNLLVMGTDR|ANVKSGAIMSALSDTEIQR	0.09259|0.09567|0.09403|0.09656	139887.2170822975|135231.99593244708|137582.08589342175|134388.6031944772	PTPRF interacting protein alpha 1	Bos taurus	PPFIA1|PPFIA1|PPFIA1|PPFIA1	0	8	A0A3Q1MBH3|A0A3Q1N164|E1BBK8|F1MD37	0.254093	1	-0.187855	-1.13907	0.430396	0.98851	-0.120323	-1.08698	0.317936	0.853808	0.0675316	1.04792	20.0342	19.7083	19.7669	19.6589	19.6244	19.8162	19.7608	19.6758	0
A0A3Q1MBH7|Q3SZ69	NA	KADEGLASLSEDGR	0.05283|0.05668	28999.384914465707|26844.289258975947	Aph-1 homolog A, gamma-secretase subunit|Anterior pharynx defective 1 homolog A (C. elegans)	Bos taurus	APH1A|APH1A	0	1	A0A3Q1MBH7|Q3SZ69	0.20853	0.98	0.617008	1.53369	0.902095	1	0.0259787	1.01817	0.145808	0.799258	-0.591029	-1.50632	16.9703	16.8026	17.6746	16.9283	17.9074	17.0729	17.0362	16.6282	0
A0A3Q1MBI9	LPAPPEPQPLGGQCVDLDCFAVFR|GPATFLAASR|GADFQALPLGSTAAVAPLGVELECAAQPGETEGR	EAPGAWACGVER|GSAGASNCLCPADAALQADGR	0.15856	67183.6	Thrombomodulin	Bos taurus	THBD	3	5	A0A3Q1MBI9	0.0582899	0.836415	-0.405276	-1.32434	0.354596	0.979956	-0.151146	-1.11045	0.150501	0.804774	0.25413	1.19262	20.818	20.9289	20.6675	20.3855	20.3516	20.6172	20.6228	20.9269	0
A0A3Q1MBJ3|A6QLN5	NA	RFEAEPLPENTNR|LELNIVPR|VAAIDNGLAFPLK|LVVLDYIIR	0.09034|0.08977	53646.69681513305|54050.66921595366	Phosphatidylinositol 4-kinase type 2	Bos taurus	PI4K2A|PI4K2A	0	4	A0A3Q1MBJ3|A6QLN5	0.0998222	0.891609	-0.745222	-1.67623	0.613245	1	-0.156749	-1.11477	0.0540157	0.847579	0.588474	1.50366	19.4153	20.0116	19.015	19.2443	18.6454	19.3322	19.554	19.784	0.00353453
A0A3Q1MBL0|A0A3Q1MT51|A0A452DJD1|Q2TBQ7	NA	EFNTHVEELNLDALIQR|FRDEIEFIWR	0.06569|0.06977|0.06081|0.06585	47168.97433324832|44476.60696122149|50856.95540643953|47037.0507256698	Regulator of microtubule dynamics protein 2	Bos taurus	RMDN2|RMDN2|RMDN2|RMDN2	0	2	A0A3Q1MBL0|A0A3Q1MT51|A0A452DJD1|Q2TBQ7	0.521841	1	-0.259892	-1.19739	0.388629	0.9854	-0.410448	-1.3291	0.593225	0.932074	-0.150557	-1.11	17.5447	18.3569	17.8597	17.3916	17.8213	17.5559	17.1656	17.8995	0.00375536
A0A3Q1MBL6	LGEGLQR	TTELPAADPFALAPFPSK|HYSPEDEPNPEAQPIAAYK|APEMVNLYSGK|GGQVVNLMNQR|YMLEPDPDKRPDIYQVSYFSFK|IPADDIFAK|YTTLSYR|GSSLESGAHPNDR|GNVAPSQPEETDVFLR	0.12224	117287	AP2-associated protein kinase 1	Bos taurus	AAK1	1	10	A0A3Q1MBL6	0.338967	0.99221	-0.200374	-1.149	0.951347	1	0.00812181	1.00565	0.103722	0.85982	0.208496	1.15548	20.9244	20.597	20.7362	20.394	20.5509	20.7513	20.7728	20.7825	0
A0A3Q1MBN5|A0A3Q1MEU7|G8JL06	NA	AMGIMNSFVNDIFER|KESYSIYVYK|HAVSEGTK|VLKQVHPDTGISSK|QVHPDTGISSK|LLLPGELAK|ESYSIYVYK|EIQTAVR|QVHPDTGISSKAMGIMNSFVNDIFER	0.5|0.5|0.5	13910.589131272674|13971.594276223643|13865.567667551984	Histone H2B	Bos taurus	|H2BC3|H2BC11	0	9	A0A3Q1MBN5|A0A3Q1MEU7|G8JL06	0.960486	0.998088	-0.0155989	-1.01087	0.9295	1	-0.0294704	-1.02064	0.928992	0.995546	-0.0138715	-1.00966	25.711	24.9948	25.3922	25.1654	25.4544	25.2469	25.1703	25.5531	0
A0A3Q1MBN8|A0A3Q1MC75|A0A3Q1MFL0|A0A3Q1NJP2|F1MC63	NA	NCFLCATVTTERPVQVK|DVVMMENFHHIFATLSR|LNHFFEGVEAR|YTDHLQSYVIYSLGQPLEK|ELQVLDGANIQSIMASEK|ALQEGDLSSSR	0.10288|0.10265|0.10197|0.1012|0.10322	103231.49949873841|103443.68567679891|104132.96124250049|104929.39431190459|102788.26335079044	Exocyst complex component 1	Bos taurus	EXOC1|EXOC1|EXOC1|EXOC1|EXOC1	0	6	A0A3Q1MBN8|A0A3Q1MC75|A0A3Q1MFL0|A0A3Q1NJP2|F1MC63	0.0114859	0.724571	-0.355306	-1.27926	0.0234762	1	-0.450152	-1.36618	0.366065	0.876588	-0.0948461	-1.06795	20.4144	20.3639	19.9766	19.9972	20.1278	20.0751	19.7974	19.9446	0
A0A3Q1MBP1	VIPPPGQTEDTKPIPEPEKETGPEAADSEPLELGGPAAESEQK	LSATSTWLEDEGFGATTAMLK|NINADEAAAMGAVYQAAALSK|TVLSANADHMAQIEGLMDDVDFK|VLQLINDNTATALSYGVFR|AHFNLDESGVLSLDR|AANSLEAFIFETQDK|LDEIEQVILVGGATR|LGNTISSLFGGGSTPDTK|VESVFETLVEDSPEEESTLTK|VPGPVQQALQSAEMK|LYQPEYQEVSTEEQR|AEFEELCADLFER|YSHDFNFHINYGDLGFLGPEDLR|FPEHELGFDPQR|VAIVKPGVPMEIVLNK|LIPEMDQIFTEVEMTTLEK|TLGGLEMELR|SLAEDFAEQPIK|FFGDSAASMAIK|YFQHLLGK|DAGIQPQLQIR|TPVTVTLK|SLAEDFAEQPIKDAVITVPAFFNQAER|LYQPEYQ…	0.48052	111543	Hypoxia up-regulated 1	Bos taurus	HYOU1	1	36	A0A3Q1MBP1	0.162569	0.942188	0.15621	1.11436	0.658365	1	0.075778	1.05393	0.508869	0.91438	-0.0804323	-1.05733	23.0945	23.2904	23.4113	23.2973	23.3374	23.2782	23.4464	23.08	0
A0A3Q1MBQ3|A0A3Q1MPM7|A0A3Q1MRJ5|E1B7E3	NA	VHEEQLAQLQQQLLDLETER|LEQEETPGSDKVTIMELQTQLAQK|VMINQLQEELEGK|LQTQETEFQEQMR|ELENTALELSQK|LELFQSLQNTTHEQAK|TCQVSELEAQLR|NVYATTVGTPYR|EHQQELDIIKK|TSALEQADHLSIK|KTEALLQAK|TIEIESLNEVLK|ILELESSLEK|IQVQDLLQK|NQSEDLTSHLEAEK|GGNLYHTDVSLFGEPTEFEYLR|VLQEEYEAK|DREIHILEEK|ADIEGLVTEK|EQIESLTEAHR|EAAISSLSK|ENIFLQEQVAELK|ELSENINAVTMMK|ELDDFIAVWER|STSHVVQPSSLSNMEADHNDLEFK|SAESSPQSETSVVPR|VLFEYMMGR|VTDLQTQFEDLQK|AI…	0.26176|0.25619|0.25855|0.26469	261400.5034236754|267209.5297394954|264642.1621769398|259026.40041334977	Golgin A4	Bos taurus	GOLGA4|GOLGA4|GOLGA4|GOLGA4	0	50	A0A3Q1MBQ3|A0A3Q1MPM7|A0A3Q1MRJ5|E1B7E3	0.108861	0.916703	-0.339812	-1.26559	0.0564172	1	-0.333385	-1.25997	0.964878	0.997482	0.00642776	1.00447	21.6482	21.758	21.1662	21.5542	21.3695	21.4304	21.2127	21.4661	0
A0A3Q1MBS7	DSTVAVVVYDITNVNSFQQTTK	VAAALPGMESTQDR|GSDVIIMLVGNK|ELNVMFIETSAK|LVFLGEQSVGK|QVSIEEGER|RVAAALPGMESTQDR|TMYLEDR|SREDMIDIK|SLIPSYIR|WIDDVRTERGSDVIIMLVGNK	0.54808	23547.9	RAB6A, member RAS onco family	Bos taurus	RAB6A	1	11	A0A3Q1MBS7	0.942926	1	0.0323693	1.02269	0.189092	0.946264	-0.292828	-1.22504	0.403796	0.888435	-0.325197	-1.25284	19.3871	19.3387	19.5178	18.7861	19.8819	19.2324	19.172	18.8058	0
A0A3Q1MBW1|A0A3Q1MRV7|A2VDS0	NA	IAIIVDDIIDDVDSFLAAAETLK|EKPPITVVGDVGGR|SIIGVVPYFPYSK|TVDISMTLSEAIR	0.17647|0.16279|0.17073	39411.39575980948|42555.94220045411|40688.165176491755	Phosphoribosyl pyrophosphate synthase-associated protein 2	Bos taurus	PRPSAP2|PRPSAP2|PRPSAP2	0	4	A0A3Q1MBW1|A0A3Q1MRV7|A2VDS0	0.433171	1	0.240908	1.18174	0.405982	0.983528	-0.257546	-1.19544	0.0645569	0.850337	-0.498454	-1.4127	19.4326	18.903	19.2042	19.6743	19.3476	19.1166	18.9692	18.6449	0
A0A3Q1MC90|A0A3Q1N0A8|Q3SZ73	NA	GGNSQFLLPSHYPEIR|AVDMANEASLSGAR|LIAVDISQVETTSSSNFPNYIAAMR|QLLLTNLVEVDGR|SVIQSASIR|LNLDALAQHLDK|NHGESSHSPDMSYEAMSK	0.35197|0.2964|0.35314	33686.40293735332|39755.689356245224|33527.33452343925	Protein ABHD11	Bos taurus	ABHD11|ABHD11|ABHD11	0	7	A0A3Q1MC90|A0A3Q1N0A8|Q3SZ73	0.252927	1	0.392786	1.31293	0.307943	0.975202	0.336577	1.26276	0.760007	0.96984	-0.0562096	-1.03973	20.2072	20.8181	21.1519	20.7598	20.8046	20.8721	21.0431	20.6325	0
A0A3Q1MC94|Q2T9W7	NA	EVVATLLPSAK|LQVSEQSQR	0.09091|0.0939	24901.15266766662|24210.7462069342	Motile sperm domain-containing protein 1	Bos taurus	MOSPD1|MOSPD1	0	2	A0A3Q1MC94|Q2T9W7	0.84827	1	0.230655	1.17337	0.309183	0.975953	1.22193	2.33258	0.0709544	0.836503	0.991275	1.98794	17.0015	19.6522	18.5866	17.8737	19.2123	19.7695	19.5316	19.3454	0
A0A3Q1MCD2|A0A3Q1N1H3|A0A3Q1NF13|A0A452DJ27|Q2TA45	NA	YAALANLDNIFSAGQGGDQGSGFGTTGK|SLLGDSAPALHLNK|SISMTTFTQQEIEFLQK	0.08819|0.08912|0.08049|0.08514|0.10498	69502.43298876839|68892.93412651477|76164.34826311556|71864.37653832571|58098.059382180305	Arf-GAP domain and FG repeat-containing protein 1	Bos taurus	AGFG1|AGFG1|AGFG1|AGFG1|AGFG1	0	3	A0A3Q1MCD2|A0A3Q1N1H3|A0A3Q1NF13|A0A452DJ27|Q2TA45	0.198556	0.975645	-0.841569	-1.792	0.656245	1	-0.179154	-1.13222	0.207212	0.840981	0.662415	1.58273	19.9174	19.4134	19.3428	18.1108	19.0179	19.4854	19.0685	19.9048	0.00447958
A0A3Q1MCE1	LQPQAGSLNPPASSACDAPPK	AAYVLFYQR	0.04038	84186.6	Ubiquitin carboxyl-terminal hydrolase	Bos taurus	NA	1	2	A0A3Q1MCE1	0.945034	1	0.0804329	1.05734	0.779906	1	-0.30045	-1.23153	0.566348	0.92653	-0.380883	-1.30214	18.0571	15.733	16.1804	17.8762	16.8699	16.991	16.9178	15.8749	0.000590667
A0A3Q1MCF2|E1BAX1	NA	VQQIQLLGR|EDHEGLGISITGGK	0.05055|0.04968	49907.47741774304|50747.90031638626	Golgi associated PDZ and coiled-coil motif containing	Bos taurus	GOPC|GOPC	0	2	A0A3Q1MCF2|E1BAX1	0.439688	1	0.356463	1.28028	0.598885	1	-0.192111	-1.14243	0.0424619	0.869848	-0.548574	-1.46264	18.6198	17.7498	18.2567	18.4842	18.8829	18.0495	18.0051	17.9235	0.00399148
A0A3Q1MCF4|Q58CS7	NA	ILFEITAGALGK|IPEIQATMR|AHMNSVLMGMK|NQLAVLR	0.156|0.17568	27592.997808466214|25000.78138436279	Charged multivesicular body protein 3	Bos taurus	CHMP3|CHMP3	0	4	A0A3Q1MCF4|Q58CS7	0.744269	1	-0.0688664	-1.04889	0.896959	1	-0.0278228	-1.01947	0.773484	0.974947	0.0410436	1.02886	20.9559	20.5467	20.6141	20.5704	20.8627	20.7186	20.5573	20.8945	0.000590667
A0A3Q1MCG3	VILPSFLVSGGDGFR	AEPHVLLLDAGDQYQGTIWFTVYK|EVPAGQYPFIVTSDDGR|GVDVVVGGHSNTFLYTGNPPSK|ILTVGDEVVGIVGYTSK|YGQATGEFLQVGGIHVVYDISR|HDSGDQDINVVSGYISK|RAEPHVLLLDAGDQYQGTIWFTVYK|ETPFLSNPGTNLVFEDEITALQPEVDK|KVPVVQAYAFGK|IIALGHSGFEVDK|EVNFPILSANIK|TIVYLDGTAQSCR|VPVVQAYAFGK|IKHDSGDQDINVVSGYISK|LEVLCTQCR|ISGLYSPYK|WELTILHTNDVHSR|VLYPAVEGR|VPSYEPLR|HPDEMSWNHVSMCILNGGGIR|ETPFLSNPGTNLVFEDEITALQPEVDKLK	0.49826	63010.4	5'-nucleotidase	Bos taurus	NT5E	1	22	A0A3Q1MCG3	0.341659	0.991384	-0.334305	-1.26077	0.140905	0.93096	1.64083	3.11846	0.0372909	0.912489	1.97514	3.93166	17.5139	16.9803	17.1645	16.986	16.5878	19.4186	19.5938	17.6513	0
A0A3Q1MCH3|G3MY67	NA	VSDAISAQYPVVDHEFDAVVVGAGGAGLR|AAFGLSEAGFNTACVTK|LGANSLLDLVVFGR|HVNGQDQVVPGLYACGEAACASVHGANR|TYFSCTSAHTSTGDGTAMVTR|GEGGILINSQGER|VPSIKPNAGEESVMNLDK|VDEYDYSKPIQGQQK|TGHSLLHTLYGR|AGLPCQDLEFVQFHPTGIYGAGCLITEGCR|ISSLYGDLR|EPIPVLPTVHYNMGGIPTNYK|VGSVLQEGCEK|HTLSYVDIK|GVIALCIEDGSIHR|DHVYLQLHHLPPAQLAMR|VTLEYRPVIDR|NTVIATGGYGR|KPFEQHWR|WHFYDTVK|TLNETDCATVPPAIR|KHTLSYVDIK|SMTLEIR|SMQSHAAVFR|ERVDEYDYSKPIQGQQK	0.52303|0.52932	73936.74940409062|73017.2861567566	Succinate dehydrogenase [ubiquinone] flavoprotein subunit, mitochondrial	Bos taurus	SDHA|SDHA	0	25	A0A3Q1MCH3|G3MY67	0.827	1	0.0352338	1.02472	0.73985	1	0.063146	1.04474	0.762567	0.971782	0.0279121	1.01954	24.0156	24.3927	24.2217	24.1886	24.3079	24.2518	24.4106	24.1395	0
A0A3Q1MCH6|A5PK96	NA	SPIAEAVFR|IELLGSYDPQK|LVTDQNISDNWR|KLVTDQNISDNWR	0.22449|0.20886	17014.46604290849|18156.93094276231	Low molecular weight phosphotyrosine protein phosphatase	Bos taurus	ACP1|ACP1	0	4	A0A3Q1MCH6|A5PK96	0.830581	1	-0.09572	-1.0686	0.870772	1	-0.0471182	-1.0332	0.878235	0.987265	0.0486018	1.03426	20.3046	19.7305	20.0996	20.2768	19.389	20.2109	19.8921	19.8082	0
A0A3Q1MCI2|F1MDS5	NA	VLPQELVDLPLVK|LGSLPEEIGQLK|ELVEQLR	0.04585|0.04183	77064.01400021784|84692.73782637504	Leucine rich repeats and calponin homology domain containing 1	Bos taurus	LRCH1|LRCH1	0	3	A0A3Q1MCI2|F1MDS5	0.527656	1	-0.151197	-1.11049	0.512769	1	-0.104616	-1.07521	0.771276	0.973997	0.0465819	1.03282	19.7213	20.0368	19.4839	19.7422	19.9574	19.836	19.653	19.8342	0.00586735
A0A3Q1MCJ7	IEDVTPIPSDSTR|IEDVTPIPSDSTRR	ADRDESSPYAAMLAAQDVAQR|TPGPGAQSALR|DESSPYAAMLAAQDVAQR|ELGITALHIK|VKADRDESSPYAAMLAAQDVAQR	0.38411	16262.5	Uncharacterized protein	Bos taurus	RPS14	2	7	A0A3Q1MCJ7	0.166658	0.95032	0.156382	1.11449	0.455344	0.997707	0.0870326	1.06218	0.301287	0.842195	-0.0693493	-1.04924	23.5626	23.3542	23.562	23.6217	23.6606	23.6408	23.5288	23.4666	0
A0A3Q1MCV0|Q32S21	NA	VGNMGQTNYAASK|SALALVTGAGGGIGR|AGVIGLTQSAAR|ETVQLLGGPGTEEGAPR	0.22984|0.22008	25305.09172195829|26451.590128731426	Hydroxysteroid 17-beta dehydrogenase 8|FabG-like protein	Bos taurus	HSD17B8|HSD17B8	0	4	A0A3Q1MCV0|Q32S21	0.576898	1	0.0818075	1.05834	0.0853003	1	0.372131	1.29426	0.00709924	1	0.290324	1.22291	20.1869	20.5333	20.4712	20.4444	20.4102	20.8388	20.6601	20.6978	0
A0A3Q1MCX8	AAQPETTEEVTDLKR|QAVEEMMDR|GSESAVNELK|QLQLISSLK|EQAIGEYEDLRAENQK|EQAIGEYEDLR	PVVVLDPVSTHEPQTK|DVLNLEVLEQR|VKELEEQLQNETFHK|LVEVTEEVNK|ILAIELENLK|KILAIELENLK|QLLNALDENAK|AESFAQEMFIEQNK|SLHIENSETELER|KAESFAQEMFIEQNK|KLEEFQK|LVQLLEEER|ESAEALATK|ELRDQIVSVQEEK|DQIVSVQEEK|LTTEADSSSPTGILATSESK	0.34873	71185.5	Shootin-1	Bos taurus	SHTN1	6	22	A0A3Q1MCX8	0.401924	1	0.0561275	1.03967	0.0539818	1	0.316801	1.24557	0.0451226	0.84585	0.260674	1.19804	21.9477	21.9209	21.9783	21.921	22.0718	22.3138	22.3457	22.0937	0
A0A3Q1MCY4|F1N290	NA	ENMTDKDIELLVVLPGDIIK|LEDINNILESK|FKPNTPIGMLEVEK|VQDAPAALLPAAPAGR|EQTVSAPATPLVSK|ETTIQAEDLVISESPK|TEINVAGVAK|SQDIPTVSTDIINTLK|SLNELGLR|ELYAIDVSK|GFFSLFQR|ATSVTAFNK|QYISNTLPSDAPK|RTEINVAGVAK|MTSDTGTAPFAPK	0.13505|0.14674	142106.18455288032|131920.95003065947	Cordon-bleu WH2 repeat protein like 1	Bos taurus	COBLL1|COBLL1	0	15	A0A3Q1MCY4|F1N290	0.141531	0.933359	-0.385102	-1.30595	0.405466	0.984687	-0.258583	-1.1963	0.625723	0.938345	0.126519	1.09166	21.6199	21.3991	20.8584	21.3084	21.2063	21.4341	20.8564	21.4621	0
[truncated: 3,189 more rows]
